# Supplementary material for: Metabolic and epigenetic dysfunctions underlie the arrest of in vitro fertilized human embryos in a senescent-like state
Source: PLoS Biol. 2022 Jun 30;20(6):e3001682. doi: 10.1371/journal.pbio.3001682 (PMC9246109; doi:10.1371/journal.pbio.3001682)
Supplement: S1 Data — (XLSX) [file pbio.3001682.s001.xlsx]

## Sheet: Fig 1A
		Number of embryos
	Blastocyst	49	0.398374
	Fragment	5	0.0406504
	Arrested	37	0.300813
	8-cell arrest	32	0.260163
		123

## Sheet: Fig 1B
		Number of embryos
	2 cell-arrest	5	0.135135
	3 cell-arrest	12	0.324324
	4 cell-arrest	6	0.162162
	5 cell-arrest	14	0.378378
		37

## Sheet: Fig. 2H
2C	11.1027	11.1173	11.2015	12.2138	10.7308	11.0891
4C	11.1308	11.9753	18.7249	12.1015	13.0746	11.8051	13.095	11.6935	12.5507	11.9417	12.139	12.1699
Type I	24.3303	21.6094	20.621	19.4229	30.8499	24.863	20.4842	26.1904	24.5472	20.1003
8C	13.6464	16.6913	20.3425	12.2017	12.6373	13.6257	15.3841	10.3597	19.3106	16.4624	17.276	18.7586	15.6432	14.35	13.0289	12.1631	12.58	11.893	10.9792	12.0048
Type II	19.15	17.5844	13.1188	16.5007	10.5877
Morula	17.2222	10.9949	15.9175	12.7727	11.5651	11.7627	13.0958	13.2117	13.4734	13.0099	13.0488	15.1186	17.0304	17.1477
Type III	20.4472	18.6298	17.3602	19.5217	20.0904	19.4696	17.3941	13.2049
E4	15.3255	14.3051	12.0883	12.5667	13.451	17.5343	11.9994	11.7849	18.6563	16.4154	16.1065	17.2989	17.2035	19.5108	16.3175	11.4453	15.7728	18.8295	12.2463	12.889	12.4735	16.9539	16.8585	13.1187	13.6025	16.7932	13.155	12.2929	7.94026	10.1098	11.9926	10.859	10.5542	17.6804	16.8277	15.7446	11.6646	13.2081	12.5896	10.3872	10.439	11.8201	9.26312	12.1009	10.6003	12.1598	11.7953	12.9272	10.8993
[truncated: 46 more columns]

## Sheet: Fig 3B
	Ribosome-L								Ribosome-S
	name	Type I	8C	Type II	Morula	Type III	E4		name	Type I	8C	Type II	Morula	Type III	E4
	RPL22	-1.91209	-0.351783	-0.133029	0.373579	0.546321	0.181274		RPS8	-2.89056	-0.0875225	-1.70755	0.572478	-0.367096	0.359115
	RPL11	-2.9651	-0.40698	-0.457895	0.433744	-0.108424	0.367106		RPS27	-2.57753	-0.536536	-1.17722	-0.421569	0.297705	0.483288
	RPL5	-3.25888	0.321504	-1.42987	0.902367	-0.0633923	0.222969		RPS7	-2.94091	0.422081	-0.867429	0.705343	-0.0593674	0.167418
	RPL31	-2.4041	-0.658796	-1.06568	-0.446683	-0.000816927	0.513741		RPS27A	-2.82618	0.0873224	-1.00051	0.402634	0.23735	0.252444
	RPL37A	-2.73044	-0.102488	-1.86894	-0.37169	-0.208534	0.479693		RPSA	-2.10677	1.07161	-0.848233	1.36373	0.421377	-0.195648
	RPL32	-3.06118	-0.376694	-0.407852	-0.058592	0.251137	0.410485		RPS3A	-1.39072	-0.0960033	1.11635	1.13629	1.5433	-0.189568
	RPL15	-1.74043	-0.220688	0.107803	-1.00088	1.02643	0.285052		RPS23	-2.78506	0.346657	-2.31764	0.132894	-0.293093	0.347262
	RPL14	-3.04226	-0.0940187	-1.19601	0.605861	-0.261948	0.335753		RPS14	-2.63522	-0.412386	-0.661319	-0.408538	0.421865	0.423697
	RPL29	-2.8157	0.870125	-1.03563	1.12371	-0.0853866	0.00930313		RPS18	-3.15296	0.130225	-1.83529	0.170567	-0.16299	0.389658
	RPL24	-2.99433	0.211547	-1.22327	0.962279	0.0352382	0.190262		RPS10	-3.09831	0.640196	-1.34771	0.618142	0.291392	0.146659
	RPL22L1	-2.98065	-0.0225957	-1.00168	0.0211786	-0.594349	0.418159		RPS12	-2.66137	0.803973	-1.38227	0.68738	-0.0892831	0.0898583
	RPL39L	-2.50024	-0.720608	-0.63571	-0.689816	0.0327056	0.547251		RPS20	-2.53588	0.670619	-1.25158	0.82291	0.0658007	0.0648119
	RPL35A	-3.12639	-0.246008	-1.24226	-0.175969	-0.0552457	0.476852		RPS6	-2.47357	-0.460408	-1.0037	0.6353	0.178454	0.301479
	RPL9	-3.02905	-0.23389	-0.681635	0.712155	0.572535	0.2508		RPS24	-2.81486	0.64841	-1.84668	0.384138	-0.188884	0.216283
	RPL34	-2.9587	-0.573762	-0.638548	0.0760352	0.201844	0.43764		RPS13	-3.0841	0.468249	-1.7078	0.454446	-0.245064	0.269614
	RPL37	-2.50106	-0.390419	-0.890966	-0.343356	-0.166025	0.456937		RPS3	-1.1494	-1.19252	-0.140117	-1.37864	0.470697	0.542951
	RPL26L1	-2.73598	0.31058	-0.669323	0.693902	0.134743	0.144234		RPS25	-3.00996	-0.234633	-0.900082	-0.185597	0.755001	0.377379
	RPL10A	-2.87377	0.565711	-0.630048	1.00561	0.0978844	0.0601269		RPS26	-2.98375	-0.593472	-0.465078	-0.349248	0.885734	0.440378
	RPL7L1	-1.32176	-0.369607	0.552969	0.838309	0.201172	0.0473594		RPS29	-2.49955	-0.610491	-1.61178	-0.407712	0.312033	0.510273
	RPL7	-3.17711	-0.197792	-1.27417	0.563516	0.698076	0.301305		RPS27L	-1.97587	-0.55909	-0.847033	-0.809448	1.27134	0.382497
	RPL30	-3.01712	0.257081	-1.88438	0.0876762	-0.349807	0.379184		RPS17	-2.96035	0.123608	-1.21452	0.0250903	-0.0669693	0.351458
	RPL8	-2.66283	0.235628	-2.06294	0.0169164	-0.489748	0.378017		RPS2	-1.82496	0.996664	-1.80612	1.04013	0.0869116	-0.0832657
	RPL35	-2.82836	0.0255539	-1.57776	-0.0595118	-0.169759	0.398448		RPS15A	-3.03288	0.288118	-1.11415	0.304029	0.0538308	0.267896
	RPL12	-2.40129	0.225532	-1.00779	0.584099	-0.525966	0.216542		RPS15	-2.98729	0.0452823	-1.36883	0.0152013	0.0515299	0.370383
	RPL7A	-1.88267	1.27327	-0.761813	0.839634	-0.619519	-0.101351		RPS28	-2.50391	0.0321295	-1.43779	-0.582134	0.272099	0.395353
	RPLP2	-2.96985	0.155717	-1.64001	-0.0624578	-0.338204	0.403834		RPS16	-3.20412	0.193635	-1.63009	0.281913	-0.0688762	0.34656
	RPL27A	-2.91667	-0.329277	-0.894096	-0.154283	0.230526	0.42672		RPS19	-2.70009	0.169531	-1.71869	-0.246368	-0.135055	0.386667
	RPL41	-2.96108	-0.169188	-1.4827	-0.0912152	0.432604	0.40236		RPS11	-2.99948	0.534119	-2.12963	0.229721	-0.33546	0.30977
	RPL6	-2.79573	-0.239733	0.0779131	1.25421	0.536995	0.110605		RPS9	-1.98835	0.172383	-0.516164	0.00975132	-0.167156	0.212815
	RPLP0	-0.438861	1.45935	-0.237141	1.65596	-0.410071	-0.458059		RPS5	-2.65087	0.647284	-0.628145	0.974841	-0.0585925	0.0371024
	RPL21	-3.12045	-0.332797	-1.17799	0.223968	0.461886	0.388629		RPS21	-2.97302	0.15154	-1.34591	-0.237924	-0.0790059	0.393599
	RPL10L	-2.52918	0.425447	-0.368508	0.204676	0.343702	0.13695		RPS4X	-2.52749	0.0804917	-1.59096	0.09577	0.059087	0.313752
	RPL36AL	-3.16602	-0.449519	-1.00115	0.0986644	0.36969	0.434921		RPS4Y1	-0.928323	-0.498477	-0.508661	0.861584	0.291106	0.0779479
	RPL4	-2.39762	-0.476363	0.0670474	1.45837	0.290767	0.109736		RPS4Y2	-1.08376	-0.942857	-1.08376	-0.620085	-1.08376	0.552262
	RPLP1	-2.5153	-0.102853	-0.968285	-0.680896	0.34616	0.408576
	RPL3L	0.42567	0.859373	0.474657	-0.108879	0.337821	-0.263113
	RPL13	-2.47489	-0.794284	-1.45818	0.0335746	-0.339711	0.528138
	RPL26	-3.2217	0.622714	-1.12156	0.8882	-0.060957	0.141299
	RPL23A	-1.90904	-0.646048	-0.358593	-0.777869	1.25731	0.364589
	RPL23	-3.13998	-0.173488	-1.3229	0.269682	0.174776	0.382213
	RPL19	-3.12058	-0.0439738	-1.58805	0.324166	0.271586	0.350679
	RPL27	-3.26686	-0.157735	-0.990866	0.0735493	0.0328082	0.415637
	RPL38	-2.89822	-0.369633	-1.03515	-0.584243	0.238229	0.503412
	RPL17	-3.14507	-0.462168	-0.628565	0.445772	0.367245	0.364823
	RPL36	-2.63894	0.437264	-2.05309	-0.232524	-0.0507605	0.332327
	RPL18A	-3.01064	0.127761	-1.34357	0.156105	0.536507	0.292542
	RPL18	-3.19932	0.0308838	-1.51151	0.42694	-0.405456	0.381048
	RPL13A	-3.15926	0.325056	-1.81121	0.51712	-0.0858786	0.290472
	RPL28	-2.07509	0.832648	-2.00951	0.390669	-0.529235	0.135895
	RPL3	-2.06556	-0.0181195	-1.45585	0.569074	-1.53981	0.34367
	RPL36A	-2.95929	0.463638	-1.74418	0.139933	-0.262601	0.307187
	RPL39	-3.19801	-0.164164	-1.0543	-0.113376	0.260932	0.421418
	RPL10	-2.49676	0.943465	-1.36435	0.0947426	-0.134573	0.133371

## Sheet: Fig 3C
	Nucleosomes
	name	Type I	8C	Type II	Morula	Type III	E4
	HIST2H3PS2	-0.739859	1.08571	0.318312	0.261144	0.716577	-0.266272
	HIST2H2BF	-0.484598	0.650437	-1.0763	-0.104304	-0.715945	0.0463847
	HIST2H3D	-1.62567	0.535547	-1.75428	-0.0361031	-1.06497	0.245709
	HIST2H4A	0.343662	0.583275	-0.66271	0.262362	-0.0614968	-0.157575
	HIST2H3C	-0.0977373	0.978756	-0.753757	-0.94232	-0.407917	0.0171248
	HIST2H2AA3	-0.388684	0.801856	-0.487659	0.37407	0.815152	-0.226002
	HIST2H2AA4	-0.363101	0.784664	-0.279057	0.382365	0.829617	-0.238495
	HIST2H3A	-0.0713629	0.798118	-0.897231	-1.13221	-0.413714	0.0884007
	HIST2H4B	0.466779	0.246589	-0.349847	0.0049141	0.789888	-0.149876
	HIST2H2BE	0.689524	0.721791	1.00838	0.266635	0.699031	-0.375769
	HIST2H2AC	-1.83687	0.496198	-1.97011	0.257036	-0.110629	0.164019
	HIST2H2AB	-0.253369	-0.254398	-0.889686	-0.708981	-0.489191	0.27273
	HIST3H3	0.200254	-0.0916931	1.46457	-0.287105	0.558493	-0.0835789
	HIST3H2A	-0.0616699	0.307486	-0.714938	-0.214532	0.0517149	0.00664637
	HIST1H2AA	0.562459	0.0316782	-0.351142	-0.362047	0.676719	-0.0510268
	HIST1H3A	1.31471	1.13144	1.08841	-0.0663497	0.645476	-0.47845
	HIST1H4A	1.4779	0.319305	0.0819306	0.0353482	-0.125812	-0.221717
	HIST1H3B	0.248511	0.48114	0.234779	-0.695289	0.413484	-0.0721646
	HIST1H2AB	-0.324166	1.0877	-0.32155	-0.433778	-0.253137	-0.0927006
	HIST1H2BB	-0.724188	1.26795	-0.724188	0.0147701	0.384299	-0.18713
	HIST1H3C	-0.682969	0.536078	0.0813845	-0.449818	0.48867	-0.0201128
	HIST1H4C	-2.28641	-0.859949	-1.49297	-0.379176	0.364153	0.525506
	HIST1H2BC	-1.19245	0.8011	-0.220141	0.444386	0.488643	-0.138183
	HIST1H2AC	0.122415	1.08529	0.65303	0.0853304	0.820518	-0.35741
	HIST1H2BD	-1.31742	0.768801	-0.114774	0.696823	0.876485	-0.193635
	HIST1H2BE	-1.06308	0.235258	-1.74529	0.163728	-0.489647	0.171337
	HIST1H4D	-0.512428	0.32923	-0.512428	0.563613	0.548626	-0.117661
	HIST1H3D	0.313339	1.33104	0.524978	0.215074	0.61013	-0.423907
	HIST1H2AD	-1.89567	0.553144	-1.81885	-0.679525	-0.181663	0.29426
	HIST1H2BF	0.109327	-0.241571	-0.32712	-0.429668	-0.655165	0.175057
	HIST1H4E	0.0360192	0.231638	-0.13271	-0.60306	1.10621	-0.0498553
	HIST1H2BG	-0.737565	1.18231	-0.758497	0.661346	0.694317	-0.287279
	HIST1H2AE	-0.38663	0.660787	-0.339506	0.395754	0.708275	-0.198512
	HIST1H3E	-0.63453	0.951802	-0.306268	-0.266864	0.81176	-0.146499
	HIST1H4F	-0.553356	-0.321779	-0.553356	-0.553356	-0.426064	0.272541
	HIST1H3F	-0.342457	0.178244	-0.262525	0.396805	0.899623	-0.121894
	HIST1H2BH	-0.44419	0.631688	0.0777421	0.754651	0.933096	-0.28011
	HIST1H3G	0.468071	1.12731	0.906761	-0.0568447	0.446088	-0.363512
	HIST1H2BI	-0.91454	0.270775	-0.91454	-0.0807099	-0.801603	0.166793
	HIST1H4H	-0.0193777	0.618613	0.463772	0.478594	0.821174	-0.292285
	HIST1H2BJ	-0.0256794	0.820793	-0.0849462	0.0446612	0.917734	-0.249489
	HIST1H2AG	0.86863	1.15737	0.413071	0.057662	0.103167	-0.374017
	HIST1H4I	-1.24127	0.995941	-1.72357	0.767853	0.23217	-0.121006
	HIST1H2BK	-1.16414	1.00214	-0.385546	0.808412	0.484756	-0.2281
	HIST1H2AH	-0.99744	0.153085	-0.819192	-1.12619	0.140806	0.269989
	HIST1H2BL	-1.24016	0.27804	-1.24016	-0.48027	-0.191708	0.224201
	HIST1H2AI	-0.954806	0.405132	-0.639771	-0.65386	0.548432	0.0990616
	HIST1H3H	-0.298905	1.49866	-0.318122	0.83165	0.148252	-0.402345
	HIST1H2AJ	-1.44744	0.166166	-1.31999	-0.675474	0.106328	0.277443
	HIST1H4J	-1.23847	0.519552	-0.489037	0.0108495	0.578505	-0.00359085
	HIST1H4K	-0.739506	0.532933	0.0612265	0.106798	0.51273	-0.0964919
	HIST1H2BN	0.710526	0.738021	-0.347128	-0.51003	0.255093	-0.158214
	HIST1H2AK	-0.178081	0.0358471	-1.16383	-0.0722733	-0.394531	0.116327
	HIST1H2AL	-0.306026	0.261359	0.378106	-0.324522	0.413586	-0.0297139
	HIST1H3I	0.171797	-0.0748046	-0.893076	-0.617296	-0.566271	0.183324
	HIST1H3J	-1.49078	0.841185	-0.622151	0.334853	0.296839	-0.0617665
	HIST1H2AM	-1.565	0.909183	-1.63445	0.498248	0.340442	-0.0427407
	HIST1H2BO	-1.45037	0.905784	-1.60792	0.116852	0.152676	0.0165289
	HIST4H4	0.635056	0.633473	-0.755725	-0.451957	-0.155344	-0.0807498

## Sheet: Fig 4A
		Control	Resveratrol
	Arrested	38	19
	Develop	2	23

## Sheet: Fig 4B
	Arrested	38	19
	Fragment	0	4
	Proceed to pre-morula	1	10
	Compaction	0	6
	Blastocyst	1	3

## Sheet: Fig 5D
		Control	NR
	Arrested	30	7
	Develop	2	17

## Sheet: Fig 5E
		Control	NR
	Arrested	30	7
	Fragment	1	8
	Proceed to pre-morula	1	3
	Compaction	0	2
	Blastocyst	0	4
	sum	32	24
			17

## Sheet: Fig 5H
name	Glycolysis / Gluconeogenesis	Oxidative phosphorylation
Arrested #113 Type I	-0.985093	-2.51403
Arrested #211 Type I	-0.858708	-2.49961
Arrested #212 Type I	-0.643433	-1.90827
Arrested #22 Type I	-0.888703	-2.15871
Arrested #23 Type I	-0.753739	-2.28376
Arrested #25 Type I	-0.435216	-1.66092
Arrested #26 Type I	-0.448284	-1.75815
Arrested #27 Type I	-1.00232	-2.68371
Arrested #28 Type I	-0.702612	-2.23469
Arrested #29 Type I	-0.986182	-2.47898
8C #11	-0.478264	-1.02206
8C #12	-0.416758	-1.07105
8C #13	-0.267212	-0.988792
8C #14	-0.522314	-0.965934
8C #21	-0.482737	-1.05411
8C #22	-0.355753	-1.01004
8C #23	-0.384612	-0.931765
8C #24	-0.619296	-1.00738
8C #25	-0.620448	-1.36171
8C #26	-0.586482	-1.39444
8C #27	-0.728734	-1.18285
8C #28	-0.755121	-1.43186
8C #31	-0.959206	-0.820292
8C #32	-0.92317	-0.846992
8C #33	-0.600258	-0.869354
8C #34	-0.68036	-1.07193
8C #35	-0.790017	-0.861046
8C #36	-0.777433	-0.974753
8C #37	-0.590176	-0.909264
8C #38	-0.700171	-0.752569
Arrested #111 Type II	-0.234693	-1.23905
Arrested #13 Type II	-0.29583	-0.782257
Arrested #15 Type II	-0.158025	-0.869141
Arrested #16 Type II	-0.457115	-1.42318
Arrested #18 Type II	-0.302143	-1.13952
Morula #11	-0.881789	-0.78575
Morula #12	-0.247255	-0.659216
Morula #14	-0.233136	-0.639081
Morula #15	-0.204446	-0.491762
Morula #16	-0.321689	-0.76839
Morula #17	-0.0722678	-0.868974
Morula #21	-0.106672	-0.692153
Morula #22	-0.216193	-0.649891
Morula #23	-0.381197	-0.880308
Morula #24	-0.463822	-0.894012
Morula #25	-0.224741	-0.788064
Morula #26	-0.504307	-0.842058
Morula #27	-0.525972	-0.875503
Morula #28	-0.398803	-0.796751
Arrested Z#1 Type III	-0.451719	-0.0809843
Arrested Z#2 Type III	-0.631472	-0.0208301
Arrested Z#3 Type III	-0.230895	-0.0104361
Arrested Z#4 Type III	-0.17103	-0.000555462
Arrested Z#5 Type III	-0.37802	0.164704
Arrested Z#6 Type III	-0.245078	0.182046
Arrested #110 Type III	-0.0931046	-0.656891
Arrested #114 Type III	0.198131	-0.48661
E4 #11	-0.0270431	0.186574
E4 #12	0.0342914	-0.181683
E4 #13	-0.0249002	-0.0449358
E4 #14	-0.0380823	0.0315322
E4 #17	0.0471873	0.0230259
E4 #101219	-0.07018	-0.264659
E4 #210	-0.206551	-0.203063
E4 #213	-0.152281	-0.222076
E4 #245041	-0.277355	-0.131519
E4 #2450410	-0.134003	-0.0826546
E4 #2450412	-0.0995372	-0.0747695
E4 #245042	-0.162534	-0.130279
E4 #245043	-0.126365	-0.0476506
E4 #245044	-0.253353	-0.197742
E4 #245045	-0.330329	-0.0613519
E4 #245047	-0.136116	-0.1255
E4 #245049	0.000875141	0.0889302
E4 #3473	-0.196476	-0.100282
E4 #3478	0.0858643	0.0271959
E4 #3479	-0.137761	-0.201493
E4 #3481	-0.624646	-0.51265
E4 #3482	-0.125987	-0.120317
E4 #3484	-0.303061	0.0119973
E4 #3485	0.0617193	0.0509742
E4 #3486	-0.39144	-0.32936
E4 #3487	-0.26078	-0.119435
E4 #3488	-0.137081	0.0241445
E4 #3489	0.016242	0.113615
E4 #3490	-0.0714607	-0.00060982
E4 #3491	-0.00473705	-0.0214047
E4 #315110	-0.0646052	-0.14809
E4 #315111	-0.319797	-0.357287
E4 #315112	0.0624539	-0.11794
E4 #31512	-0.0598276	-0.357122
E4 #31513	-0.355771	-0.331986
E4 #31514	-0.0531508	-0.129505
E4 #31516	-0.619638	-0.33921
E4 #31518	-0.664307	-0.54019
E4 #31519	-0.253266	-0.493621
E4 #4492	0.0543738	-0.00826597
E4 #4493	-0.00540507	0.0171975
E4 #4494	0.119459	0.137445
E4 #4495	-0.0180056	-0.021831
E4 #4496	0.126737	0.0369253
E4 #4497	-0.0468472	0.0277091
E4 #4498	0.13009	0.0354622
E4 #4499	-0.0893938	-0.0465992
E4 #4500	0.101668	0.099361
E4 #4502	-0.0640648	0.123284
E4 #4503	0.0251017	-0.0375291
E4 #4504	-0.262936	-0.0397168
E4 #4505	-0.0949541	0.0410724
E4 #4506	-0.211792	0.045702
E4 #4507	0.0569945	0.017898
E4 #4508	0.170815	-0.0288199
E4 #4509	0.00203545	-0.0176978
E4 #5510	-0.0196849	0.0507543
E4 #5511	-0.157277	0.0849854
E4 #5512	-0.222248	-0.00351191
E4 #5513	-0.162782	-0.00621515
E4 #5514	-0.0464124	0.00916073
E4 #5515	0.00621991	-0.0188673
E4 #5517	-0.26349	0.0106589
E4 #5518	-0.138552	-0.0190215
E4 #5519	-0.310028	-0.893429
E4 #5520	-0.0389665	-0.0152984
E4 #5521	0.0416575	0.106169
E4 #5522	0.0249113	0.0616778
E4 #5523	0.0175475	0.0606339
E4 #5524	0.0302277	-0.0444271
E4 #5525	-0.182391	0.0271425
E4 #5526	0.0236223	0.108886
E4 #6610	0.0532601	0.195803
E4 #6613	0.108377	0.256339
E4 #6614	0.120043	0.234488
E4 #6616	0.00152936	-0.0439929
E4 #6625	0.00409112	0.104302
E4 #6627	0.0199896	0.165256
E4 #7643	0.273552	-0.00949525
E4 #7644	0.0868744	0.0906877
E4 #7645	0.113302	0.181938
E4 #7646	-0.311971	0.230503
E4 #7647	0.0398872	0.101629
E4 #7648	-0.141199	0.0646341
E4 #81187	0.109264	-0.0395327
E4 #91197	0.238163	0.00443348
E4 #91200	0.015331	-0.0413509
E4 #91202	0.127806	0.0936674
E4 #91203	0.130081	0.021502
E4 #91204	0.172162	-0.0330396
E4 #91205	0.0731225	-0.362481
E4 #91207	0.196516	-0.0319954
E4 #91208	0.103408	0.00570611
E4 #91209	0.0277836	-0.0501058
E4 #91211	0.0816973	0.0655238
Arrested (Resveratrol) #10 Type R	0.193816	-0.301741
Arrested (Resveratrol) #11 Type R	0.0639178	-0.290869
Arrested (Resveratrol) #2 Type R	0.0431948	-0.748732
Arrested (Resveratrol) #4 Type R	0.265948	-0.532662
Arrested (Resveratrol) #5 Type R	0.111812	-0.548645
Arrested (Resveratrol) #7 Type R	0.14646	-0.630537
Arrested (Resveratrol) #8 Type R	0.214493	-0.645353
E5 #126	0.158783	0.191899
E5 #128	0.254576	0.457367
E5 #131	0.246782	0.314235
E5 #132	-0.0550414	0.363477
E5 #10937	0.142223	0.438891
E5 #11959	-0.0241488	0.219111
E5 #11964	0.00806771	0.402525
E5 #121031	0.0625154	0.518794
E5 #121034	0.0527236	0.486611
E5 #121035	0.183138	0.591162
E5 #121036	0.107637	0.522742
E5 #121037	0.0230802	0.535511
E5 #121038	0.1048	0.29961
E5 #121039	-0.141854	0.348978
E5 #121041	0.183959	0.443446
E5 #131753	0.397383	0.534745
E5 #131755	0.38373	0.554921
E5 #131759	0.285833	0.506234
E5 #131760	0.299543	0.491696
E5 #131761	0.143853	0.525362
E5 #131762	0.11918	0.36973
E5 #131763	0.203892	0.583937
E5 #131764	0.159794	0.538868
E5 #131768	0.289027	0.438208
E5 #131771	0.40456	0.376304
E5 #131773	0.219001	0.345193
E5 #131775	0.276976	0.379929
E5 #131776	0.25199	0.445953
E5 #141782	0.337983	0.487766
E5 #141784	0.318845	0.45727
E5 #141787	0.413017	0.444731
E5 #141788	0.125657	0.516489
E5 #141789	0.255359	0.502817
E5 #141793	0.319126	0.408438
E5 #141794	0.28967	0.445596
E5 #141795	0.251388	0.477967
E5 #141797	0.209637	0.382777
E5 #141806	0.506373	0.528353
E5 #141813	0.517497	0.425437
E5 #141916	0.241035	0.629129
E5 #141918	0.365591	0.714161
E5 #141924	0.169428	0.632665
E5 #151823	0.185371	0.359561
E5 #151827	0.276912	0.316394
E5 #151829	0.277367	0.400216
E5 #151831	0.316208	0.386835
E5 #151834	0.217753	0.439824
E5 #151835	0.309142	0.352777
E5 #151838	0.158936	0.341182
E5 #151839	0.152815	0.44163
E5 #151843	0.294694	0.47822
E5 #151844	0.162647	0.485967
E5 #151845	0.0567209	0.445504
E5 #161887	0.256851	0.566907
E5 #161888	0.366062	0.447189
E5 #161890	0.345004	0.437042
E5 #161891	0.21733	0.438583
E5 #161894	0.173926	0.467365
E5 #161896	0.208881	0.472051
E5 #161897	0.379864	0.493968
E5 #161901	0.342957	0.290159
E5 #161903	0.44979	0.213878
E5 #161904	0.494052	0.111474
E5 #161905	0.409786	0.14835
E5 #161906	0.282517	0.30613
E5 #161907	0.340751	0.422855
E5 #161908	-0.030413	0.118422
E5 #161909	0.343978	0.463933
E5 #161910	0.244062	0.528899
E5 #161911	0.156559	0.31533
E5 #161912	0.317661	0.468937
E5 #161913	0.490476	0.599128
E5 #161914	0.223723	0.503302
E5 #242	0.0358066	0.524963
E5 #243	0.077614	0.477636
E5 #246	0.107605	0.55274
E5 #247	0.0412416	0.461046
E5 #349	0.317711	0.294101
E5 #351	0.181298	0.402536
E5 #355	0.0172137	0.593387
E5 #356	0.00699346	0.548874
E5 #357	0.125489	0.543817
E5 #358	0.395217	0.404511
E5 #359	0.13982	0.529389
E5 #360	-0.212345	0.415112
E5 #361	0.46383	0.351504
E5 #373232	0.0745687	0.456185
E5 #373235	0.247958	0.396802
E5 #373237	0.136074	0.266159
E5 #373245	0.374875	0.21257
E5 #373247	0.0385021	0.136651
E5 #383255	0.206064	0.42581
E5 #393262	-0.0519048	0.324217
E5 #393263	0.030296	0.301825
E5 #393264	0.0703321	0.262029
E5 #393267	-0.0848266	0.25409
E5 #393274	0.0104972	0.060412
E5 #403279	-0.0349599	0.331075
E5 #403281	0.387384	0.374767
E5 #403282	0.349983	0.253196
E5 #403283	0.285277	0.440108
E5 #403284	-0.0993521	0.21317
E5 #403286	0.219616	0.351059
E5 #403287	0.194816	0.439653
E5 #403288	0.337567	0.304907
E5 #403294	0.162548	0.628577
E5 #403296	0.178538	0.494547
E5 #403297	0.137518	0.423292
E5 #403298	0.0976288	0.287079
E5 #403299	0.203528	0.381219
E5 #403302	-0.0869134	0.216395
E5 #403303	0.139605	0.384729
E5 #413306	0.27525	0.299552
E5 #413307	0.141903	0.429206
E5 #413310	0.0633008	0.289514
E5 #413318	0.217843	0.397867
E5 #413321	0.149464	0.215882
E5 #413322	0.191279	0.393006
E5 #413323	0.231321	0.372838
E5 #413324	0.212041	0.394665
E5 #413326	0.20529	0.414024
E5 #413327	0.0907125	0.298143
E5 #413328	0.265603	0.344889
E5 #423330	0.269255	0.346755
E5 #423332	0.100332	0.308775
E5 #423333	0.161658	0.513546
E5 #423334	0.151807	0.352062
E5 #423336	0.124602	0.301743
E5 #423340	-0.113072	0.275868
E5 #433343	0.316277	0.28823
E5 #433347	0.112534	0.399341
E5 #433350	0.0211236	0.355535
E5 #433352	0.232951	0.308126
E5 #433353	0.177074	0.318517
E5 #433354	0.0546439	0.176953
E5 #433355	0.190853	0.371322
E5 #433356	0.124913	0.325478
E5 #433357	0.0919741	0.250343
E5 #595	0.0175427	0.456728
E5 #596	-0.0679174	0.402781
E5 #6360	0.0291747	0.118365
E5 #6361	0.231082	0.342401
E5 #6362	-0.00716453	0.0250076
E5 #6363	-0.0221196	0.0254279
E5 #6364	-0.0321806	0.340302
E5 #6365	0.24845	0.352883
E5 #6371	0.178499	0.277905
E5 #6372	0.0914117	0.297438
E5 #6375	-0.0286477	0.433117
E5 #6379	0.200824	0.385278
E5 #6382	0.0474475	-0.00393689
E5 #7681	0.274273	0.397182
E5 #7682	0.329502	0.368219
E5 #7683	0.276403	0.459944
E5 #7689	0.423748	0.443025
E5 #7691	0.336762	0.351889
E5 #7692	0.323383	0.550652
E5 #7693	0.354286	0.360287
E5 #7696	0.388629	0.374225
E5 #7703	0.209781	0.255241
E5 #7704	-0.0726801	0.244494
E5 #8916	0.114033	0.344743
E5 #8920	0.382971	0.492661
E5 #8921	0.307107	0.476821
E5 #8922	0.303524	0.341796
E5 #9923	0.104127	0.460758
E5 #9924	0.131171	0.39589
E5 #9925	0.143422	0.449516
E5 #9927	0.196759	0.417108
E5 #9928	0.166416	0.415573
E5 #early313068	0.0460068	0.387155
E5 #early363215	0.0742403	0.0391196
E5 #early363217	0.142717	0.160141
E5 #early363218	0.199174	0.323029
E5 #early363220	0.20189	0.131795
E5 #early363221	-0.0854524	0.0655286
E5 #early363223	-0.103508	0.18329
E5 #early363224	0.280959	0.205665
E5 #early363225	-0.0429031	0.143372
E5 #early363226	0.0319524	0.232848
E5 #early363227	0.177208	-0.201754

[truncated: 6 more sheets: Fig 5I, Fig 5J, Fig S5A, Fig S7A, Fig S7C, Fig S9A]
