# Supplementary material for: Metabolic and epigenetic dysfunctions underlie the arrest of in vitro fertilized human embryos in a senescent-like state
Source: PLoS Biol. 2022 Jun 30;20(6):e3001682. doi: 10.1371/journal.pbio.3001682 (PMC9246109; doi:10.1371/journal.pbio.3001682)
Supplement: S2 Data — (XLSX) [file pbio.3001682.s002.xlsx]

## Sheet: S2 Data
	chr	cell	z	score	p	p.adj	monosomy
E3.1	1	E3..453374	0.739892	1.03906	0.464597	1	FALSE
E3.2	10	E3..453374	-0.486066	0.974118	0.630133	1	TRUE
E3.3	11	E3..453374	2.76277	1.14217	0.00929691	0.151836	FALSE
E3.4	12	E3..453374	0.366277	1.01387	0.716497	1	FALSE
E3.5	13	E3..453374	0.828664	1.06314	0.413248	0.988682	FALSE
E3.6	14	E3..453374	-1.5645	0.923202	0.127241	0.711686	TRUE
E3.7	15	E3..453374	0.00272149	1.01701	0.997845	1	FALSE
E3.8	16	E3..453374	-0.346852	0.988347	0.730905	1	TRUE
E3.9	17	E3..453374	0.371977	1.01718	0.712288	1	FALSE
E3.10	18	E3..453374	-0.0026915	0.950576	0.997869	1	TRUE
E3.11	19	E3..453374	1.28265	1.21479	0.20855	0.840627	FALSE
E3.12	2	E3..453374	-0.833462	0.957008	0.410576	0.98754	TRUE
E3.13	20	E3..453374	-0.949514	0.917708	0.349262	0.958342	TRUE
E3.14	21	E3..453374	-1.24817	0.86392	0.220753	0.854412	TRUE
E3.15	22	E3..453374	-1.1505	0.933981	0.258208	0.895097	TRUE
E3.16	3	E3..453374	-1.42943	0.927884	0.162281	0.778482	TRUE
E3.17	4	E3..453374	-1.21704	0.877833	0.232222	0.866817	TRUE
E3.18	5	E3..453374	1.62382	1.07107	0.11393	0.6776	FALSE
E3.19	6	E3..453374	0.933602	1.11431	0.357291	0.963536	FALSE
E3.20	7	E3..453374	1.09809	1.08668	0.280113	0.911768	FALSE
E3.21	8	E3..453374	0.0492771	1.00407	0.960996	1	FALSE
E3.22	9	E3..453374	0.197947	0.995929	0.844301	1	FALSE
E3.23	1	E3..453375	0.813618	1.04268	0.421696	0.993929	FALSE
E3.24	10	E3..453375	0.393346	1.02438	0.696594	1	FALSE
E3.25	11	E3..453375	0.622269	1.04448	0.538041	1	FALSE
E3.26	12	E3..453375	-1.85903	0.918649	0.07196	0.553198	TRUE
E3.27	13	E3..453375	0.0124764	1.00452	0.990121	1	FALSE
E3.28	14	E3..453375	0.0554303	0.998095	0.95613	1	FALSE
E3.29	15	E3..453375	-1.34251	0.924412	0.188594	0.814545	TRUE
E3.30	16	E3..453375	-0.00951414	1.0019	0.992466	1	TRUE
E3.31	17	E3..453375	-0.892669	0.928494	0.378498	0.975024	TRUE
E3.32	18	E3..453375	0.080315	0.964436	0.936472	1	FALSE
E3.33	19	E3..453375	0.974301	1.18099	0.336995	0.951075	FALSE
E3.34	2	E3..453375	-0.305792	0.980542	0.761684	1	TRUE
E3.35	20	E3..453375	-1.12555	0.902645	0.268475	0.904437	TRUE
E3.36	21	E3..453375	1.64341	1.14438	0.109793	0.666308	FALSE
E3.37	22	E3..453375	5.05021	1.21326	1.59098e-05	0.0006587	FALSE
E3.38	3	E3..453375	-1.7106	0.912865	0.0965417	0.63382	TRUE
E3.39	4	E3..453375	-0.923645	0.903647	0.362376	0.965486	TRUE
E3.40	5	E3..453375	1.0412	1.04464	0.305349	0.931357	FALSE
E3.41	6	E3..453375	0.723153	1.09243	0.474681	1	FALSE
E3.42	7	E3..453375	1.15113	1.09053	0.257952	0.894658	FALSE
E3.43	8	E3..453375	-1.19773	0.933752	0.239556	0.874362	TRUE
E3.44	9	E3..453375	-1.43491	0.913913	0.160724	0.77665	TRUE
E3.45	1	E3..453376	2.58629	1.12961	0.014302	0.20719	FALSE
E3.46	10	E3..453376	-0.0383321	0.999708	0.969654	1	TRUE
E3.47	11	E3..453376	0.195278	1.02499	0.846373	1	FALSE
E3.48	12	E3..453376	-0.410189	0.980645	0.684318	1	TRUE
E3.49	13	E3..453376	0.214232	1.01901	0.831685	1	FALSE
E3.50	14	E3..453376	0.0171252	0.996325	0.98644	1	FALSE
E3.51	15	E3..453376	-0.329767	0.994124	0.74366	1	TRUE
E3.52	16	E3..453376	0.217537	1.01103	0.829129	1	FALSE
E3.53	17	E3..453376	-0.183626	0.978216	0.855431	1	TRUE
E3.54	18	E3..453376	-0.106166	0.933297	0.916093	1	TRUE
E3.55	19	E3..453376	0.750711	1.15649	0.458146	1	FALSE
E3.56	2	E3..453376	0.971628	1.03752	0.338304	0.951075	FALSE
E3.57	20	E3..453376	-0.24072	0.978359	0.811262	1	TRUE
E3.58	21	E3..453376	-0.034313	0.981653	0.972834	1	TRUE
E3.59	22	E3..453376	-0.517404	0.962496	0.608325	1	TRUE
E3.60	3	E3..453376	-0.734683	0.964992	0.467722	1	TRUE
E3.61	4	E3..453376	0.205082	1.00296	0.838768	1	FALSE
E3.62	5	E3..453376	0.0636177	1.00029	0.949658	1	FALSE
E3.63	6	E3..453376	1.24083	1.14625	0.223419	0.858244	FALSE
E3.64	7	E3..453376	0.515379	1.0444	0.609724	1	FALSE
E3.65	8	E3..453376	1.10949	1.06386	0.275238	0.906551	FALSE
E3.66	9	E3..453376	-1.84577	0.893276	0.0739142	0.559216	TRUE
E3.67	1	E3..453378	0.575423	1.031	0.568909	1	FALSE
E3.68	10	E3..453378	-0.155424	0.993015	0.877434	1	TRUE
E3.69	11	E3..453378	0.26274	1.02807	0.794384	1	FALSE
E3.70	12	E3..453378	0.721075	1.02905	0.475941	1	FALSE
E3.71	13	E3..453378	2.52838	1.1852	0.0164245	0.229923	FALSE
E3.72	14	E3..453378	-0.53329	0.970877	0.597406	1	TRUE
E3.73	15	E3..453378	-0.919355	0.953539	0.364581	0.966703	TRUE
E3.74	16	E3..453378	-1.35965	0.947642	0.183158	0.809861	TRUE
E3.75	17	E3..453378	-0.716584	0.940842	0.478672	1	TRUE
E3.76	18	E3..453378	-0.972418	0.788645	0.337917	0.951075	TRUE
E3.77	19	E3..453378	0.789349	1.16073	0.435543	1	FALSE
E3.78	2	E3..453378	0.731621	1.02681	0.469564	1	FALSE
E3.79	20	E3..453378	0.595711	1.04993	0.555433	1	FALSE
E3.80	21	E3..453378	1.18319	1.09974	0.245189	0.880467	FALSE
E3.81	22	E3..453378	0.702594	1.01744	0.487236	1	FALSE
E3.82	3	E3..453378	-0.91099	0.955575	0.368908	0.968761	TRUE
E3.83	4	E3..453378	0.188377	1.00149	0.851734	1	FALSE
E3.84	5	E3..453378	-0.0795563	0.993797	0.937071	1	TRUE
E3.85	6	E3..453378	0.535499	1.07292	0.595895	1	FALSE
E3.86	7	E3..453378	-0.77979	0.950425	0.441072	1	TRUE
E3.87	8	E3..453378	-0.0492771	0.998514	0.960996	1	TRUE
E3.88	9	E3..453378	-1.15455	0.927994	0.256566	0.892857	TRUE
E3.89	1	E3..453379	1.55551	1.07906	0.129363	0.71783	FALSE
E3.90	10	E3..453379	-1.79054	0.899563	0.0825447	0.589986	TRUE
E3.91	11	E3..453379	-3.37146	0.862199	0.00192028	0.0446105	TRUE
E3.92	12	E3..453379	1.23097	1.05087	0.227035	0.86165	FALSE
E3.93	13	E3..453379	0.747211	1.05729	0.460228	1	FALSE
E3.94	14	E3..453379	-1.06933	0.946095	0.292682	0.919482	TRUE
E3.95	15	E3..453379	-1.93722	0.883474	0.061317	0.511242	TRUE
E3.96	16	E3..453379	0.751315	1.03248	0.457788	1	FALSE
E3.97	17	E3..453379	-0.632397	0.946746	0.531485	1	TRUE
E3.98	18	E3..453379	0.711422	1.06982	0.481822	1	FALSE
E3.99	19	E3..453379	1.34926	1.22209	0.18644	0.813143	FALSE
E3.100	2	E3..453379	-0.862686	0.955704	0.394537	0.98153	TRUE
E3.101	20	E3..453379	-0.705004	0.938631	0.485754	1	TRUE
E3.102	21	E3..453379	1.06703	1.08847	0.293704	0.920186	FALSE
E3.103	22	E3..453379	1.24902	1.04206	0.220444	0.853879	FALSE
E3.104	3	E3..453379	-1.90277	0.902601	0.0658254	0.530957	TRUE
E3.105	4	E3..453379	-0.703968	0.922975	0.486391	1	TRUE
E3.106	5	E3..453379	0.374017	1.01437	0.710784	1	FALSE
E3.107	6	E3..453379	0.996156	1.12081	0.326423	0.945399	FALSE
E3.108	7	E3..453379	1.63198	1.12542	0.112191	0.672137	FALSE
E3.109	8	E3..453379	-0.277829	0.985626	0.782877	1	TRUE
E3.110	9	E3..453379	-2.74788	0.847964	0.00964592	0.155723	TRUE
E3.111	1	E3..453380	1.49304	1.076	0.144928	0.747801	FALSE
E3.112	10	E3..453380	-1.29003	0.928169	0.206009	0.83823	TRUE
E3.113	11	E3..453380	1.50382	1.08471	0.142138	0.744358	FALSE
E3.114	12	E3..453380	-1.61031	0.929292	0.116857	0.685918	TRUE
E3.115	13	E3..453380	0.844288	1.06426	0.404588	0.986917	FALSE
E3.116	14	E3..453380	-2.18583	0.894477	0.0360283	0.380643	TRUE
E3.117	15	E3..453380	-1.8915	0.886621	0.0673612	0.536785	TRUE
E3.118	16	E3..453380	0.792337	1.03413	0.433823	0.999521	FALSE
E3.119	17	E3..453380	0.0234808	0.99274	0.981408	1	FALSE
E3.120	18	E3..453380	-0.220636	0.914182	0.826735	1	TRUE
E3.121	19	E3..453380	1.01164	1.18509	0.319072	0.942691	FALSE
E3.122	2	E3..453380	1.84095	1.07629	0.0746345	0.56126	FALSE
E3.123	20	E3..453380	-0.511895	0.955155	0.612133	1	TRUE
E3.124	21	E3..453380	0.547366	1.03807	0.587811	1	FALSE
E3.125	22	E3..453380	-1.20991	0.931305	0.234909	0.869573	TRUE
E3.126	3	E3..453380	-0.839055	0.959417	0.407476	0.98754	TRUE
E3.127	4	E3..453380	-0.671127	0.925864	0.50681	1	TRUE
E3.128	5	E3..453380	1.24506	1.05389	0.221879	0.856293	FALSE
E3.129	6	E3..453380	-0.0960844	1.00726	0.924035	1	TRUE
E3.130	7	E3..453380	0.0975869	1.01409	0.922851	1	FALSE
E3.131	8	E3..453380	0.619363	1.03622	0.53993	1	FALSE
E3.132	9	E3..453380	0.105155	0.991268	0.916889	1	FALSE
E3.133	1	E3..453381	0.573233	1.03089	0.570373	1	FALSE
E3.134	10	E3..453381	-0.11419	0.995372	0.909779	1	TRUE
E3.135	11	E3..453381	0.142664	1.02259	0.887423	1	FALSE
E3.136	12	E3..453381	0.217328	1.0075	0.829291	1	FALSE
E3.137	13	E3..453381	-0.627911	0.958535	0.534384	1	TRUE
E3.138	14	E3..453381	-1.08981	0.945148	0.283693	0.913956	TRUE
E3.139	15	E3..453381	-1.06854	0.94327	0.293032	0.919926	TRUE
E3.140	16	E3..453381	-1.45877	0.943658	0.154081	0.767799	TRUE
E3.141	17	E3..453381	0.128384	1.0001	0.898624	1	FALSE
E3.142	18	E3..453381	0.0348236	0.95684	0.97243	1	FALSE
E3.143	19	E3..453381	0.0806072	1.08305	0.936241	1	FALSE
E3.144	2	E3..453381	-0.431555	0.974933	0.668872	1	TRUE
E3.145	20	E3..453381	0.3099	1.02548	0.758585	1	FALSE
E3.146	21	E3..453381	0.294722	1.01357	0.770053	1	FALSE
E3.147	22	E3..453381	0.0241341	0.986887	0.980891	1	FALSE
E3.148	3	E3..453381	-1.12439	0.944177	0.268962	0.904437	TRUE
E3.149	4	E3..453381	0.217925	1.00409	0.828829	1	FALSE
E3.150	5	E3..453381	-0.715646	0.964939	0.479244	1	TRUE
E3.151	6	E3..453381	-0.166844	0.999904	0.868511	1	TRUE
E3.152	7	E3..453381	0.421711	1.0376	0.675971	1	FALSE
E3.153	8	E3..453381	0.42894	1.02548	0.670754	1	FALSE
E3.154	9	E3..453381	0.509125	1.01156	0.614052	1	FALSE
E3.155	1	E3..473389	-0.0949541	0.998123	0.924925	1	TRUE
E3.156	10	E3..473389	1.50995	1.0882	0.140574	0.741034	FALSE
E3.157	11	E3..473389	-1.41196	0.951632	0.167324	0.786334	TRUE
E3.158	12	E3..473389	-0.236662	0.988071	0.814382	1	TRUE
E3.159	13	E3..473389	-0.872615	0.940962	0.389178	0.980456	TRUE
E3.160	14	E3..473389	0.289707	1.00893	0.773853	1	FALSE
E3.161	15	E3..473389	0.0805202	1.02237	0.93631	1	FALSE
E3.162	16	E3..473389	0.328619	1.01549	0.74452	1	FALSE
E3.163	17	E3..473389	1.22279	1.07684	0.230071	0.864504	FALSE
E3.164	18	E3..473389	-0.631742	0.845533	0.531908	1	TRUE
E3.165	19	E3..473389	-0.0990699	1.06336	0.921682	1	TRUE
E3.166	2	E3..473389	-0.658261	0.964822	0.514937	1	TRUE
E3.167	20	E3..473389	-0.442667	0.961079	0.660895	1	TRUE
E3.168	21	E3..473389	-0.565421	0.930141	0.575612	1	TRUE
E3.169	22	E3..473389	0.676465	1.01627	0.50346	1	FALSE
E3.170	3	E3..473389	0.748451	1.04421	0.45949	1	FALSE
E3.171	4	E3..473389	0.121156	0.995572	0.904302	1	FALSE
E3.172	5	E3..473389	0.220908	1.00743	0.826526	1	FALSE
E3.173	6	E3..473389	-1.32701	0.87929	0.193615	0.821019	TRUE
E3.174	7	E3..473389	-0.0706908	1.00188	0.944071	1	TRUE
E3.175	8	E3..473389	-1.34189	0.925623	0.188793	0.81516	TRUE
E3.176	9	E3..473389	5.79624	1.27712	1.75812e-06	8.46613e-05	FALSE
E3.177	1	E3..473390	-0.848729	0.961159	0.402147	0.985686	TRUE
E3.178	10	E3..473390	2.9017	1.16774	0.00656325	0.116981	FALSE
E3.179	11	E3..473390	-0.401732	0.997739	0.690471	1	TRUE
E3.180	12	E3..473390	-0.325036	0.984289	0.747206	1	TRUE
E3.181	13	E3..473390	1.00556	1.07584	0.321943	0.944167	FALSE
E3.182	14	E3..473390	-0.621468	0.966801	0.538562	1	TRUE
E3.183	15	E3..473390	-0.243715	1.00005	0.80896	1	TRUE
E3.184	16	E3..473390	0.781052	1.03368	0.44034	1	FALSE
E3.185	17	E3..473390	-0.828518	0.932993	0.41333	0.988682	TRUE
E3.186	18	E3..473390	-0.742377	0.827058	0.463111	1	TRUE
E3.187	19	E3..473390	-0.796805	0.986894	0.43126	0.998845	TRUE
E3.188	2	E3..473390	1.28888	1.05167	0.206401	0.838239	FALSE
E3.189	20	E3..473390	0.980982	1.0829	0.333739	0.949963	FALSE
E3.190	21	E3..473390	0.167196	1.0012	0.868236	1	FALSE
E3.191	22	E3..473390	-0.357729	0.969687	0.722824	1	TRUE
E3.192	3	E3..473390	1.84251	1.10265	0.0744007	0.560853	FALSE
E3.193	4	E3..473390	0.743314	1.05031	0.462551	1	FALSE
E3.194	5	E3..473390	0.336082	1.01265	0.738937	1	FALSE
E3.195	6	E3..473390	-1.21809	0.890614	0.231828	0.866747	TRUE
E3.196	7	E3..473390	-0.0972103	0.999953	0.923147	1	TRUE
E3.197	8	E3..473390	0.280585	1.01711	0.78078	1	FALSE
E3.198	9	E3..473390	-0.0528337	0.983332	0.958183	1	TRUE
E3.199	1	E3..473391	-1.29621	0.939215	0.203895	0.833863	TRUE
E3.200	10	E3..473391	2.28941	1.13275	0.0285865	0.330489	FALSE
E3.201	11	E3..473391	0.0154492	1.01678	0.987767	1	FALSE
E3.202	12	E3..473391	-0.0463637	0.996214	0.9633	1	TRUE
E3.203	13	E3..473391	-0.0124764	1.00273	0.990121	1	TRUE
E3.204	14	E3..473391	-0.235291	0.984655	0.815437	1	TRUE
E3.205	15	E3..473391	0.611351	1.05891	0.545156	1	FALSE
E3.206	16	E3..473391	-0.124852	0.997269	0.901398	1	TRUE
E3.207	17	E3..473391	0.243893	1.0082	0.808824	1	FALSE
E3.208	18	E3..473391	0.0783608	0.96411	0.938014	1	FALSE
E3.209	19	E3..473391	-0.627408	1.00546	0.534709	1	TRUE
E3.210	2	E3..473391	0.0187705	0.995018	0.985137	1	FALSE
E3.211	20	E3..473391	-0.310477	0.97239	0.758151	1	TRUE
E3.212	21	E3..473391	-0.00757249	0.984247	0.994004	1	TRUE
E3.213	22	E3..473391	-1.63346	0.912228	0.111878	0.670988	TRUE
E3.214	3	E3..473391	1.5161	1.08521	0.139017	0.736607	FALSE
E3.215	4	E3..473391	-0.518853	0.939262	0.607325	1	TRUE
E3.216	5	E3..473391	0.635034	1.02622	0.529785	1	FALSE
E3.217	6	E3..473391	-0.84637	0.929259	0.403443	0.985762	TRUE
E3.218	7	E3..473391	0.398817	1.03594	0.692597	1	FALSE
E3.219	8	E3..473391	0.153113	1.00993	0.879242	1	FALSE
E3.220	9	E3..473391	2.10393	1.09166	0.0430868	0.42393	FALSE
E3.221	1	E3..473393	-2.03838	0.902821	0.049591	0.458896	TRUE
E3.222	10	E3..473393	0.462391	1.02833	0.646835	1	FALSE
E3.223	11	E3..473393	-0.828017	0.978283	0.413609	0.988682	TRUE
E3.224	12	E3..473393	1.49309	1.06209	0.144915	0.747801	FALSE
E3.225	13	E3..473393	0.411019	1.03314	0.683716	1	FALSE
E3.226	14	E3..473393	3.91814	1.17668	0.000424211	0.0122199	FALSE
E3.227	15	E3..473393	0.737631	1.0676	0.465952	1	FALSE
E3.228	16	E3..473393	0.00951414	1.00267	0.992466	1	FALSE
E3.229	17	E3..473393	0.0889494	0.997331	0.92966	1	FALSE
E3.230	18	E3..473393	-0.806024	0.81643	0.425999	0.995906	TRUE
E3.231	19	E3..473393	-1.05114	0.959021	0.30083	0.926679	TRUE
E3.232	2	E3..473393	0.368162	1.0106	0.715103	1	FALSE
E3.233	20	E3..473393	-1.17525	0.898392	0.248304	0.881358	TRUE
E3.234	21	E3..473393	-0.72654	0.914514	0.47263	1	TRUE
E3.235	22	E3..473393	2.4345	1.09545	0.0204862	0.268115	FALSE
E3.236	3	E3..473393	2.8968	1.15896	0.00664536	0.118257	FALSE
E3.237	4	E3..473393	-1.0282	0.894448	0.311335	0.934905	TRUE
E3.238	5	E3..473393	-2.20204	0.897506	0.0347594	0.372494	TRUE
E3.239	6	E3..473393	-0.780913	0.936064	0.44042	1	TRUE
E3.240	7	E3..473393	-2.15717	0.850485	0.0383717	0.395375	TRUE
E3.241	8	E3..473393	0.891174	1.05155	0.379288	0.975485	FALSE
E3.242	9	E3..473393	5.46933	1.2607	4.61561e-06	0.000208819	FALSE
E3.243	1	E3..473394	-1.52019	0.928232	0.137989	0.734484	TRUE
E3.244	10	E3..473394	-0.339068	0.98252	0.736707	1	TRUE
E3.245	11	E3..473394	-2.5696	0.898796	0.0148863	0.213313	TRUE
E3.246	12	E3..473394	0.348268	1.0131	0.729851	1	FALSE
E3.247	13	E3..473394	0.23696	1.02064	0.814152	1	FALSE
E3.248	14	E3..473394	-2.11173	0.897902	0.0423656	0.418988	TRUE
E3.249	15	E3..473394	1.685	1.13281	0.101424	0.643655	FALSE
E3.250	16	E3..473394	0.842856	1.03616	0.405377	0.987422	FALSE
E3.251	17	E3..473394	0.988593	1.06042	0.330056	0.947601	FALSE
E3.252	18	E3..473394	0.578085	1.04756	0.567131	1	FALSE
E3.253	19	E3..473394	-0.247833	1.04706	0.805799	1	TRUE
E3.254	2	E3..473394	-0.111432	0.989211	0.911949	1	TRUE
E3.255	20	E3..473394	0.176024	1.01402	0.861351	1	FALSE
E3.256	21	E3..473394	-0.405962	0.945607	0.687391	1	TRUE
E3.257	22	E3..473394	0.554819	1.01079	0.58276	1	FALSE
E3.258	3	E3..473394	0.136111	1.0115	0.892561	1	FALSE
E3.259	4	E3..473394	-0.27649	0.960586	0.783896	1	TRUE
E3.260	5	E3..473394	-0.544661	0.972696	0.589649	1	TRUE
E3.261	6	E3..473394	-1.50253	0.861042	0.14247	0.744358	TRUE
E3.262	7	E3..473394	0.0706908	1.01214	0.944071	1	FALSE
E3.263	8	E3..473394	-1.5055	0.916397	0.141709	0.743676	TRUE
E3.264	9	E3..473394	-1.70493	0.90035	0.0976059	0.635415	TRUE
E3.265	1	E3..483396	-0.481456	0.97917	0.63337	1	TRUE
E3.266	10	E3..483396	1.50213	1.08775	0.142572	0.744477	FALSE
E3.267	11	E3..483396	1.23196	1.0723	0.226671	0.861101	FALSE
E3.268	12	E3..483396	0.995739	1.04081	0.326623	0.945399	FALSE
E3.269	13	E3..483396	0.75658	1.05796	0.45467	1	FALSE
E3.270	14	E3..483396	1.41771	1.06108	0.165649	0.783229	FALSE
E3.271	15	E3..483396	0.521234	1.0527	0.605685	1	FALSE
E3.272	16	E3..483396	4.42026	1.17994	0.000100641	0.00350138	FALSE
E3.273	17	E3..483396	-0.855744	0.931084	0.398311	0.984941	TRUE
E3.274	18	E3..483396	0.0772731	0.963928	0.938873	1	FALSE
E3.275	19	E3..483396	-4.22842	0.610815	0.000175158	0.00571299	TRUE
E3.276	2	E3..483396	-0.502714	0.97176	0.618504	1	TRUE
E3.277	20	E3..483396	-0.675055	0.941194	0.504344	1	TRUE
E3.278	21	E3..483396	0.933569	1.07553	0.357307	0.963536	FALSE
E3.279	22	E3..483396	3.06416	1.12381	0.0043275	0.0855588	FALSE
E3.280	3	E3..483396	-0.0535099	1.00138	0.957648	1	TRUE
E3.281	4	E3..483396	-0.381162	0.951376	0.705526	1	TRUE
E3.282	5	E3..483396	-0.567817	0.971646	0.574002	1	TRUE
E3.283	6	E3..483396	-0.179148	0.998625	0.858917	1	TRUE
E3.284	7	E3..483396	-0.282379	0.986517	0.779417	1	TRUE
E3.285	8	E3..483396	2.08263	1.11873	0.0451131	0.435602	FALSE
E3.286	9	E3..483396	-0.559475	0.957884	0.579616	1	TRUE
E3.287	1	E3..483397	-0.687763	0.969053	0.496408	1	TRUE
E3.288	10	E3..483397	0.660526	1.03965	0.513501	1	FALSE
E3.289	11	E3..483397	-0.626669	0.987473	0.535188	1	TRUE
E3.290	12	E3..483397	-0.496449	0.976954	0.622869	1	TRUE
E3.291	13	E3..483397	-1.49059	0.896583	0.145566	0.749718	TRUE
E3.292	14	E3..483397	-2.39468	0.884821	0.0224711	0.282255	TRUE
E3.293	15	E3..483397	4.83462	1.34962	3.00055e-05	0.00117304	FALSE
E3.294	16	E3..483397	0.435068	1.01977	0.666345	1	FALSE
E3.295	17	E3..483397	0.496326	1.0259	0.622954	1	FALSE
E3.296	18	E3..483397	-0.531714	0.862236	0.598486	1	TRUE
E3.297	19	E3..483397	-4.4551	0.585972	9.09609e-05	0.00318434	TRUE
E3.298	2	E3..483397	-2.00614	0.904705	0.0530953	0.474874	TRUE
E3.299	20	E3..483397	1.3223	1.11211	0.195161	0.823362	FALSE
E3.300	21	E3..483397	-0.540095	0.932597	0.592758	1	TRUE
E3.301	22	E3..483397	5.16466	1.21842	1.13516e-05	0.0004852	FALSE
E3.302	3	E3..483397	0.155278	1.01253	0.877548	1	FALSE
E3.303	4	E3..483397	2.91495	1.24138	0.00634641	0.114388	FALSE
E3.304	5	E3..483397	5.55047	1.24922	3.63178e-06	0.000167002	FALSE
E3.305	6	E3..483397	3.63332	1.39498	0.000940043	0.0245857	FALSE
E3.306	7	E3..483397	-1.12515	0.925367	0.268643	0.904437	TRUE
E3.307	8	E3..483397	6.0491	1.3424	8.35015e-07	4.17322e-05	FALSE
E3.308	9	E3..483397	-0.0604215	0.982951	0.952184	1	TRUE
E3.309	1	E3..483398	0.0195058	1.00374	0.984555	1	FALSE
E3.310	10	E3..483398	-0.57544	0.96901	0.568897	1	TRUE
E3.311	11	E3..483398	-0.542309	0.991323	0.591249	1	TRUE
E3.312	12	E3..483398	1.31209	1.05434	0.198542	0.828154	FALSE
E3.313	13	E3..483398	-1.86749	0.869517	0.0707372	0.547927	TRUE
E3.314	14	E3..483398	0.379592	1.01308	0.70668	1	FALSE
E3.315	15	E3..483398	0.937839	1.08138	0.355141	0.963089	FALSE
E3.316	16	E3..483398	3.55415	1.14513	0.00116888	0.0294056	FALSE
E3.317	17	E3..483398	0.501443	1.02626	0.619388	1	FALSE
E3.318	18	E3..483398	0.321331	1.00468	0.749986	1	FALSE
E3.319	19	E3..483398	-4.82714	0.5452	3.06724e-05	0.00119495	TRUE
E3.320	2	E3..483398	-1.09255	0.945452	0.282505	0.913476	TRUE
E3.321	20	E3..483398	1.68385	1.14304	0.101648	0.643982	FALSE
E3.322	21	E3..483398	-2.19634	0.771956	0.0352009	0.375789	TRUE
E3.323	22	E3..483398	0.672517	1.01609	0.505937	1	FALSE
E3.324	3	E3..483398	0.158698	1.01271	0.874874	1	FALSE
E3.325	4	E3..483398	-0.205999	0.966788	0.838057	1	TRUE
E3.326	5	E3..483398	-1.43664	0.93223	0.160235	0.776498	TRUE
E3.327	6	E3..483398	-0.262909	0.989917	0.794255	1	TRUE
E3.328	7	E3..483398	-1.11435	0.92615	0.273178	0.905711	TRUE
E3.329	8	E3..483398	-0.0891765	0.996264	0.929481	1	TRUE
E3.330	9	E3..483398	1.89259	1.08105	0.067212	0.536256	FALSE
E3.331	1	E3..483400	-0.0541218	1.00013	0.957164	1	TRUE
E3.332	10	E3..483400	-0.787093	0.956914	0.436844	1	TRUE
E3.333	11	E3..483400	0.35817	1.03242	0.722497	1	FALSE
E3.334	12	E3..483400	0.932872	1.03812	0.357662	0.963773	FALSE
E3.335	13	E3..483400	0.637684	1.04942	0.52808	1	FALSE
E3.336	14	E3..483400	0.0939099	0.999874	0.925749	1	FALSE
E3.337	15	E3..483400	0.431106	1.0465	0.669195	1	FALSE
E3.338	16	E3..483400	2.3163	1.09538	0.0268963	0.316087	FALSE
E3.339	17	E3..483400	-0.398686	0.963135	0.692693	1	TRUE
E3.340	18	E3..483400	-0.296886	0.901449	0.768414	1	TRUE
E3.341	19	E3..483400	-4.89972	0.537245	2.47805e-05	0.000985948	TRUE
E3.342	2	E3..483400	-2.11331	0.899925	0.0422206	0.418058	TRUE
E3.343	20	E3..483400	1.28735	1.10912	0.206928	0.838616	FALSE
E3.344	21	E3..483400	-0.00692933	0.984309	0.994513	1	TRUE
E3.345	22	E3..483400	1.82055	1.0678	0.0777549	0.573954	FALSE
E3.346	3	E3..483400	0.407404	1.02599	0.686343	1	FALSE
E3.347	4	E3..483400	-0.77435	0.916782	0.444237	1	TRUE
E3.348	5	E3..483400	-0.0636177	0.99452	0.949658	1	TRUE
E3.349	6	E3..483400	-0.48948	0.966362	0.62774	1	TRUE
E3.350	7	E3..483400	-1.96025	0.864773	0.0584551	0.497445	TRUE
E3.351	8	E3..483400	0.424916	1.02525	0.673656	1	FALSE
E3.352	9	E3..483400	2.87373	1.13033	0.00704427	0.123688	FALSE
E3.353	1	E3..483401	0.999444	1.05179	0.324852	0.944979	FALSE
E3.354	10	E3..483401	-0.838459	0.953978	0.407805	0.98754	TRUE
E3.355	11	E3..483401	0.945459	1.05923	0.351296	0.959013	FALSE
E3.356	12	E3..483401	0.07642	1.00147	0.939546	1	FALSE
E3.357	13	E3..483401	-1.49033	0.896601	0.145634	0.749718	TRUE
E3.358	14	E3..483401	-0.372524	0.97831	0.711885	1	TRUE
E3.359	15	E3..483401	-0.456592	0.985394	0.650955	1	TRUE
E3.360	16	E3..483401	0.221276	1.01118	0.826241	1	FALSE
E3.361	17	E3..483401	0.951216	1.0578	0.34841	0.957331	FALSE
E3.362	18	E3..483401	-0.758073	0.824438	0.453788	1	TRUE
E3.363	19	E3..483401	-4.59844	0.570263	5.99212e-05	0.00216876	TRUE
E3.364	2	E3..483401	-2.91241	0.864284	0.00638743	0.114805	TRUE
E3.365	20	E3..483401	1.14236	1.09671	0.261526	0.899374	FALSE
E3.366	21	E3..483401	-0.12027	0.973316	0.904998	1	TRUE
E3.367	22	E3..483401	-0.246749	0.974686	0.806631	1	TRUE
E3.368	3	E3..483401	0.523415	1.03219	0.604183	1	FALSE
E3.369	4	E3..483401	0.154807	0.998533	0.877916	1	FALSE
E3.370	5	E3..483401	0.442608	1.01749	0.660937	1	FALSE
E3.371	6	E3..483401	0.856825	1.10633	0.397721	0.984215	FALSE
E3.372	7	E3..483401	-1.07471	0.929027	0.2903	0.917512	TRUE
E3.373	8	E3..483401	1.23306	1.07083	0.226265	0.860982	FALSE
E3.374	9	E3..483401	0.519525	1.01208	0.606862	1	FALSE
E3.375	1	E3..493403	0.01624	1.00358	0.987141	1	FALSE
E3.376	10	E3..493403	-0.676008	0.963262	0.503746	1	TRUE
E3.377	11	E3..493403	0.546369	1.04101	0.588488	1	FALSE
E3.378	12	E3..493403	-0.948071	0.957629	0.349985	0.958342	TRUE
E3.379	13	E3..493403	-0.0462356	1.00031	0.963401	1	TRUE
E3.380	14	E3..493403	0.144476	1.00221	0.886003	1	FALSE
E3.381	15	E3..493403	-0.00272149	1.01664	0.997845	1	TRUE
E3.382	16	E3..493403	-0.576236	0.979128	0.568365	1	TRUE
E3.383	17	E3..493403	0.0485329	0.994496	0.961584	1	FALSE
E3.384	18	E3..493403	2.0256	1.28927	0.0509545	0.464788	FALSE
E3.385	19	E3..493403	-0.0447424	1.06931	0.964582	1	TRUE
E3.386	2	E3..493403	-0.333066	0.979326	0.741192	1	TRUE
E3.387	20	E3..493403	0.83058	1.07003	0.41218	0.988295	FALSE
E3.388	21	E3..493403	-0.240136	0.961691	0.811711	1	TRUE
E3.389	22	E3..493403	-0.158909	0.978642	0.874709	1	TRUE
E3.390	3	E3..493403	0.421119	1.02673	0.676398	1	FALSE
E3.391	4	E3..493403	0.677854	1.04455	0.50259	1	FALSE
E3.392	5	E3..493403	-0.747236	0.963506	0.460213	1	TRUE
E3.393	6	E3..493403	-1.12441	0.900353	0.268951	0.904437	TRUE
E3.394	7	E3..493403	-0.100783	0.999693	0.920333	1	TRUE
E3.395	8	E3..493403	-0.939684	0.948304	0.354207	0.962161	TRUE
E3.396	9	E3..493403	1.09995	1.04124	0.279312	0.911005	FALSE
E3.397	1	E3..493405	-0.29611	0.988259	0.769002	1	TRUE
E3.398	10	E3..493405	0.672973	1.04036	0.50565	1	FALSE
E3.399	11	E3..493405	-0.978009	0.971437	0.335186	0.951014	TRUE
E3.400	12	E3..493405	1.48368	1.06168	0.147384	0.754402	FALSE
E3.401	13	E3..493405	-1.42576	0.901239	0.16333	0.780169	TRUE
E3.402	14	E3..493405	-0.940615	0.952046	0.353737	0.961159	TRUE
E3.403	15	E3..493405	0.893455	1.07832	0.378083	0.975024	FALSE
E3.404	16	E3..493405	-0.453576	0.984057	0.653103	1	TRUE
E3.405	17	E3..493405	0.574423	1.03137	0.569577	1	FALSE
E3.406	18	E3..493405	2.19393	1.31738	0.0353888	0.376898	FALSE
E3.407	19	E3..493405	0.0394896	1.07855	0.968738	1	FALSE
E3.408	2	E3..493405	0.126938	0.999843	0.89976	1	FALSE
E3.409	20	E3..493405	-0.111247	0.989438	0.912094	1	TRUE
E3.410	21	E3..493405	0.00692933	0.985654	0.994513	1	FALSE
E3.411	22	E3..493405	2.34541	1.09144	0.0251679	0.303802	FALSE
E3.412	3	E3..493405	-0.602854	0.972033	0.550727	1	TRUE
E3.413	4	E3..493405	1.4167	1.10956	0.165943	0.783618	FALSE
E3.414	5	E3..493405	-0.106635	0.992568	0.915724	1	TRUE
E3.415	6	E3..493405	-0.164408	1.00016	0.870413	1	TRUE
E3.416	7	E3..493405	1.04599	1.0829	0.303167	0.92824	FALSE
E3.417	8	E3..493405	0.740986	1.04308	0.463943	1	FALSE
E3.418	9	E3..493405	-0.529125	0.959409	0.60026	1	TRUE
E3.419	1	E3..493406	-0.01624	1.00198	0.987141	1	TRUE
E3.420	10	E3..493406	0.911122	1.05397	0.368839	0.968761	FALSE
E3.421	11	E3..493406	-0.232609	1.00546	0.817502	1	TRUE
E3.422	12	E3..493406	-0.37398	0.982195	0.710811	1	TRUE
E3.423	13	E3..493406	1.67132	1.12365	0.104116	0.650054	FALSE
E3.424	14	E3..493406	0.794502	1.03226	0.43258	0.999289	FALSE
E3.425	15	E3..493406	0.283555	1.03634	0.778523	1	FALSE
E3.426	16	E3..493406	-0.106247	0.998017	0.91603	1	TRUE
E3.427	17	E3..493406	-0.0234808	0.989446	0.981408	1	TRUE
E3.428	18	E3..493406	3.02072	1.45544	0.00484188	0.093068	FALSE
E3.429	19	E3..493406	1.12954	1.19801	0.266814	0.90431	FALSE
E3.430	2	E3..493406	0.0727521	0.997426	0.942443	1	FALSE
E3.431	20	E3..493406	-0.0364802	0.995836	0.971119	1	TRUE
E3.432	21	E3..493406	0.581838	1.04141	0.56463	1	FALSE
E3.433	22	E3..493406	-2.52323	0.872153	0.0166265	0.231294	TRUE
E3.434	3	E3..493406	-0.510108	0.976987	0.613371	1	TRUE
E3.435	4	E3..493406	-0.276728	0.960565	0.783715	1	TRUE
E3.436	5	E3..493406	-0.378104	0.980253	0.707775	1	TRUE
E3.437	6	E3..493406	0.0960844	1.02724	0.924035	1	FALSE
E3.438	7	E3..493406	-0.58727	0.964394	0.561019	1	TRUE
E3.439	8	E3..493406	0.250074	1.01539	0.80408	1	FALSE
E3.440	9	E3..493406	0.215587	0.996815	0.830637	1	FALSE
E3.441	1	E3..493407	0.270064	1.01602	0.788793	1	FALSE
E3.442	10	E3..493407	1.0712	1.06312	0.291852	0.918922	FALSE
E3.443	11	E3..493407	-1.74617	0.936378	0.0900861	0.613143	TRUE
E3.444	12	E3..493407	-0.114481	0.993299	0.90955	1	TRUE
E3.445	13	E3..493407	-0.911725	0.938153	0.368526	0.968761	TRUE
E3.446	14	E3..493407	-0.318618	0.980802	0.752024	1	TRUE
E3.447	15	E3..493407	0.818479	1.07316	0.418955	0.992018	FALSE
E3.448	16	E3..493407	0.885649	1.03788	0.382215	0.976596	FALSE
E3.449	17	E3..493407	0.899845	1.0542	0.374722	0.972861	FALSE
E3.450	18	E3..493407	3.11064	1.47046	0.00383462	0.0779427	FALSE
E3.451	19	E3..493407	0.773391	1.15898	0.444796	1	FALSE
E3.452	2	E3..493407	0.722867	1.02642	0.474854	1	FALSE
E3.453	20	E3..493407	0.42779	1.03556	0.671583	1	FALSE
E3.454	21	E3..493407	-1.60418	0.82939	0.118203	0.690928	TRUE
E3.455	22	E3..493407	-0.18931	0.977273	0.851009	1	TRUE
E3.456	3	E3..493407	0.164926	1.01304	0.870008	1	FALSE
E3.457	4	E3..493407	-0.458484	0.944573	0.64961	1	TRUE
E3.458	5	E3..493407	-0.105603	0.992615	0.916536	1	TRUE
E3.459	6	E3..493407	-0.667242	0.947881	0.509257	1	TRUE
E3.460	7	E3..493407	-0.69095	0.956872	0.494429	1	TRUE
E3.461	8	E3..493407	-0.640141	0.965195	0.526501	1	TRUE
E3.462	9	E3..493407	0.412416	1.0067	0.682701	1	FALSE
E3.463	1	E3..493408	0.70891	1.03754	0.483359	1	FALSE
E3.464	10	E3..493408	0.796914	1.04744	0.431198	0.998845	FALSE
E3.465	11	E3..493408	-1.114	0.965231	0.273328	0.905711	TRUE
E3.466	12	E3..493408	0.93239	1.03809	0.357907	0.963775	FALSE
E3.467	13	E3..493408	-1.13738	0.921948	0.263572	0.901884	TRUE
E3.468	14	E3..493408	2.12015	1.09355	0.0415992	0.415472	FALSE
E3.469	15	E3..493408	-0.477345	0.983965	0.636263	1	TRUE
E3.470	16	E3..493408	-1.01056	0.961672	0.31958	0.942871	TRUE
E3.471	17	E3..493408	-0.133303	0.981745	0.894763	1	TRUE
E3.472	18	E3..493408	2.29136	1.33365	0.0284611	0.329715	FALSE
E3.473	19	E3..493408	0.245067	1.10108	0.807922	1	FALSE
E3.474	2	E3..493408	0.178902	1.00216	0.859108	1	FALSE
E3.475	20	E3..493408	0.673927	1.05663	0.505051	1	FALSE
E3.476	21	E3..493408	-0.441586	0.942152	0.661669	1	TRUE
E3.477	22	E3..493408	-0.205814	0.97653	0.838201	1	TRUE
E3.478	3	E3..493408	0.192874	1.01454	0.84824	1	FALSE
E3.479	4	E3..493408	0.535532	1.03203	0.595873	1	FALSE
E3.480	5	E3..493408	-1.17527	0.944087	0.248296	0.881358	TRUE
E3.481	6	E3..493408	-0.948542	0.918637	0.349749	0.958342	TRUE
E3.482	7	E3..493408	-0.68481	0.957317	0.498246	1	TRUE
E3.483	8	E3..493408	-0.0612349	0.99784	0.951541	1	TRUE
E3.484	9	E3..493408	0.672149	1.01975	0.506168	1	FALSE
E3.485	1	E3..493409	-0.0691338	0.999389	0.9453	1	TRUE
E3.486	10	E3..493409	-0.547626	0.9706	0.587634	1	TRUE
E3.487	11	E3..493409	-0.0446447	1.01404	0.96466	1	TRUE
E3.488	12	E3..493409	1.08159	1.04448	0.287274	0.916054	FALSE
E3.489	13	E3..493409	-0.0420024	1.00061	0.96675	1	TRUE
E3.490	14	E3..493409	0.387777	1.01346	0.700671	1	FALSE
E3.491	15	E3..493409	-1.41087	0.919706	0.16764	0.78675	TRUE
E3.492	16	E3..493409	-0.568585	0.979435	0.573487	1	TRUE
E3.493	17	E3..493409	-0.158419	0.979984	0.875092	1	TRUE
E3.494	18	E3..493409	2.72815	1.40659	0.0101272	0.161863	FALSE
E3.495	19	E3..493409	0.372836	1.11508	0.711655	1	FALSE
E3.496	2	E3..493409	2.13084	1.08922	0.0406433	0.409686	FALSE
E3.497	20	E3..493409	-0.706955	0.938464	0.484557	1	TRUE
E3.498	21	E3..493409	-1.0503	0.883112	0.30121	0.926679	TRUE
E3.499	22	E3..493409	0.42009	1.00472	0.677143	1	FALSE
E3.500	3	E3..493409	0.614299	1.03704	0.54323	1	FALSE
E3.501	4	E3..493409	1.0966	1.08139	0.280756	0.912345	FALSE
E3.502	5	E3..493409	-0.336217	0.982153	0.738836	1	TRUE
E3.503	6	E3..493409	0.330673	1.05163	0.742982	1	FALSE
E3.504	7	E3..493409	-0.15154	0.996011	0.880472	1	TRUE
E3.505	8	E3..493409	-0.708841	0.961321	0.483401	1	TRUE
E3.506	9	E3..493409	-0.209244	0.975476	0.835544	1	TRUE
E3.507	1	E3..493410	0.67934	1.03609	0.50166	1	FALSE
E3.508	10	E3..493410	1.11493	1.06562	0.272933	0.905711	FALSE
E3.509	11	E3..493410	-1.09952	0.965892	0.279497	0.911041	TRUE
E3.510	12	E3..493410	0.787988	1.03192	0.436327	1	FALSE
E3.511	13	E3..493410	-0.0794589	0.997921	0.937148	1	TRUE
E3.512	14	E3..493410	-1.46078	0.927997	0.153531	0.76642	TRUE
E3.513	15	E3..493410	0.147048	1.02695	0.883989	1	FALSE
E3.514	16	E3..493410	-1.83114	0.928692	0.0761218	0.567721	TRUE
E3.515	17	E3..493410	0.726092	1.04201	0.472901	1	FALSE
E3.516	18	E3..493410	2.25964	1.32835	0.0305695	0.345171	FALSE
E3.517	19	E3..493410	-0.241791	1.04772	0.810439	1	TRUE
E3.518	2	E3..493410	-0.149656	0.987506	0.881947	1	TRUE
E3.519	20	E3..493410	0.0364802	1.00208	0.971119	1	FALSE
E3.520	21	E3..493410	1.13515	1.09508	0.264489	0.903083	FALSE
E3.521	22	E3..493410	-0.314076	0.971654	0.75544	1	TRUE
E3.522	3	E3..493410	-1.5839	0.919633	0.122754	0.700914	TRUE
E3.523	4	E3..493410	-0.0204021	0.983117	0.983845	1	TRUE
E3.524	5	E3..493410	-1.58639	0.925436	0.122187	0.699854	TRUE
E3.525	6	E3..493410	-0.68174	0.946374	0.500161	1	TRUE
E3.526	7	E3..493410	-1.17736	0.921578	0.247473	0.881123	TRUE
E3.527	8	E3..493410	0.324968	1.01962	0.747257	1	FALSE
E3.528	9	E3..493410	0.46199	1.00919	0.64712	1	FALSE
E3.529	1	E3..493411	0.135803	1.00944	0.892802	1	FALSE
E3.530	10	E3..493411	1.11803	1.0658	0.271626	0.904748	FALSE
E3.531	11	E3..493411	-0.638802	0.986919	0.527361	1	TRUE
E3.532	12	E3..493411	-0.212528	0.989103	0.833003	1	TRUE
E3.533	13	E3..493411	0.593569	1.04625	0.556847	1	FALSE
E3.534	14	E3..493411	-0.0171252	0.994741	0.98644	1	TRUE
E3.535	15	E3..493411	-0.967063	0.950255	0.340547	0.952971	TRUE
E3.536	16	E3..493411	-0.597667	0.978266	0.554142	1	TRUE
E3.537	17	E3..493411	1.28736	1.08137	0.206924	0.838616	FALSE
E3.538	18	E3..493411	1.96208	1.27866	0.0582322	0.49733	FALSE
E3.539	19	E3..493411	-0.0394896	1.06989	0.968738	1	TRUE
E3.540	2	E3..493411	1.12381	1.0443	0.269201	0.904437	FALSE
E3.541	20	E3..493411	1.45033	1.12306	0.156406	0.771089	FALSE
E3.542	21	E3..493411	1.0005	1.08202	0.324349	0.944979	FALSE
E3.543	22	E3..493411	-0.0686228	0.982709	0.945704	1	TRUE
E3.544	3	E3..493411	-1.61788	0.917818	0.115209	0.681635	TRUE
E3.545	4	E3..493411	0.682162	1.04493	0.499897	1	FALSE
E3.546	5	E3..493411	-2.78029	0.871272	0.00890127	0.147631	TRUE
E3.547	6	E3..493411	-0.229208	0.99342	0.820122	1	TRUE
E3.548	7	E3..493411	-0.936976	0.93902	0.355578	0.963536	TRUE
E3.549	8	E3..493411	0.0703385	1.00526	0.944349	1	FALSE
E3.550	9	E3..493411	-0.0969348	0.981117	0.923364	1	TRUE
E3.551	1	E3..513421	-0.29671	0.988229	0.768547	1	TRUE
E3.552	10	E3..513421	-1.81749	0.898023	0.0782323	0.574831	TRUE
E3.553	11	E3..513421	2.7356	1.14093	0.00994282	0.159751	FALSE
E3.554	12	E3..513421	1.24987	1.05168	0.22014	0.853865	FALSE
E3.555	13	E3..513421	-0.522797	0.966083	0.604608	1	TRUE
E3.556	14	E3..513421	0.980973	1.04089	0.333744	0.949963	FALSE
E3.557	15	E3..513421	0.535599	1.05369	0.595827	1	FALSE
E3.558	16	E3..513421	-0.0306911	1.00105	0.975701	1	TRUE
E3.559	17	E3..513421	-0.814502	0.933976	0.421197	0.993929	TRUE
E3.560	18	E3..513421	-0.886254	0.803033	0.381894	0.976596	TRUE
E3.561	19	E3..513421	0.517477	1.13093	0.608275	1	FALSE
E3.562	2	E3..513421	-0.690857	0.963368	0.494487	1	TRUE
E3.563	20	E3..513421	-0.456217	0.959919	0.651223	1	TRUE
E3.564	21	E3..513421	0.0828463	0.993017	0.934474	1	FALSE
E3.565	22	E3..513421	1.35241	1.04671	0.185438	0.811949	FALSE
E3.566	3	E3..513421	2.25103	1.12447	0.0311654	0.348261	FALSE
E3.567	4	E3..513421	0.159513	0.998947	0.874237	1	FALSE
E3.568	5	E3..513421	0.67602	1.02808	0.503739	1	FALSE
E3.569	6	E3..513421	1.45031	1.16803	0.156411	0.771089	FALSE
E3.570	7	E3..513421	0.452058	1.03981	0.654185	1	FALSE
E3.571	8	E3..513421	-0.491973	0.97355	0.625995	1	TRUE
E3.572	9	E3..513421	-1.89613	0.890746	0.0667278	0.534497	TRUE
E3.573	1	E3..513422	-1.3902	0.934606	0.173774	0.794786	TRUE
E3.574	10	E3..513422	-0.43616	0.976971	0.665561	1	TRUE
E3.575	11	E3..513422	-0.206361	1.00666	0.837777	1	TRUE
E3.576	12	E3..513422	2.571	1.10821	0.0148364	0.212734	FALSE
E3.577	13	E3..513422	2.16038	1.15877	0.0381028	0.393728	FALSE
E3.578	14	E3..513422	6.87933	1.31358	7.43743e-08	4.41524e-06	FALSE
E3.579	15	E3..513422	5.27962	1.38025	8.08441e-06	0.000354897	FALSE
E3.580	16	E3..513422	-1.41463	0.945432	0.166545	0.785967	TRUE
E3.581	17	E3..513422	2.57476	1.17165	0.0147035	0.21164	FALSE
E3.582	18	E3..513422	0.0892694	0.965932	0.929407	1	FALSE
E3.583	19	E3..513422	-0.28021	1.04351	0.781065	1	TRUE
E3.584	2	E3..513422	-0.0187705	0.993344	0.985137	1	TRUE
E3.585	20	E3..513422	-2.355	0.797441	0.024621	0.299943	TRUE
E3.586	21	E3..513422	-1.9538	0.795481	0.0592451	0.500961	TRUE
E3.587	22	E3..513422	-0.0241341	0.984713	0.980891	1	TRUE
E3.588	3	E3..513422	4.25829	1.23168	0.000160729	0.00534334	FALSE
E3.589	4	E3..513422	4.44953	1.3764	9.24453e-05	0.00323126	FALSE
E3.590	5	E3..513422	-2.75619	0.872366	0.00944965	0.15325	TRUE
E3.591	6	E3..513422	-0.708065	0.943637	0.483876	1	TRUE
E3.592	7	E3..513422	2.42742	1.18314	0.0208274	0.271409	FALSE
E3.593	8	E3..513422	2.05589	1.11722	0.0477745	0.448748	FALSE
E3.594	9	E3..513422	-1.96415	0.887329	0.0579815	0.496453	TRUE
E3.595	1	E3..513423	1.6157	1.08201	0.115681	0.682236	FALSE
E3.596	10	E3..513423	-0.547146	0.970627	0.58796	1	TRUE
E3.597	11	E3..513423	1.74156	1.09556	0.0909023	0.615498	FALSE
E3.598	12	E3..513423	0.0463637	1.00018	0.9633	1	FALSE
E3.599	13	E3..513423	-0.0530306	0.999819	0.958027	1	TRUE
E3.600	14	E3..513423	-0.727514	0.961898	0.472042	1	TRUE
E3.601	15	E3..513423	-0.292387	0.996697	0.771822	1	TRUE
E3.602	16	E3..513423	1.65005	1.0686	0.10842	0.662861	FALSE
E3.603	17	E3..513423	-1.2013	0.906852	0.238187	0.874083	TRUE
E3.604	18	E3..513423	-1.00994	0.782379	0.319871	0.942922	TRUE
E3.605	19	E3..513423	0.0452621	1.07918	0.964171	1	FALSE
E3.606	2	E3..513423	0.433471	1.01351	0.667493	1	FALSE
E3.607	20	E3..513423	0.20869	1.01682	0.835973	1	FALSE
E3.608	21	E3..513423	2.14577	1.1931	0.0393405	0.401731	FALSE
E3.609	22	E3..513423	-0.519419	0.962405	0.606935	1	TRUE
E3.610	3	E3..513423	-0.326637	0.986787	0.746005	1	TRUE
E3.611	4	E3..513423	0.0204021	0.986707	0.983845	1	FALSE
E3.612	5	E3..513423	0.557237	1.02269	0.581126	1	FALSE
E3.613	6	E3..513423	0.205295	1.03859	0.838603	1	FALSE
E3.614	7	E3..513423	0.672011	1.05577	0.506255	1	FALSE
E3.615	8	E3..513423	-1.82633	0.898305	0.0768595	0.570498	TRUE
E3.616	9	E3..513423	-1.01374	0.935067	0.318083	0.9413	TRUE
E3.617	1	E3..513426	0.602082	1.0323	0.551234	1	FALSE
E3.618	10	E3..513426	-0.476982	0.974637	0.636518	1	TRUE
E3.619	11	E3..513426	0.190434	1.02477	0.850136	1	FALSE
E3.620	12	E3..513426	-0.100022	0.993917	0.920932	1	TRUE
E3.621	13	E3..513426	0.174588	1.01616	0.86247	1	FALSE
E3.622	14	E3..513426	1.32929	1.05699	0.19287	0.820033	FALSE
E3.623	15	E3..513426	-0.158484	1.00591	0.875041	1	TRUE
E3.624	16	E3..513426	0.0952675	1.00612	0.924679	1	FALSE
E3.625	17	E3..513426	-1.2714	0.901936	0.212476	0.846229	TRUE
E3.626	18	E3..513426	-0.32485	0.89678	0.747345	1	TRUE
E3.627	19	E3..513426	0.721573	1.1533	0.475639	1	FALSE
E3.628	2	E3..513426	0.69072	1.02499	0.494571	1	FALSE
E3.629	20	E3..513426	-0.250273	0.977542	0.803928	1	TRUE
E3.630	21	E3..513426	-0.759346	0.911332	0.453036	1	TRUE
E3.631	22	E3..513426	-0.838018	0.948055	0.408049	0.98754	TRUE
E3.632	3	E3..513426	-0.91975	0.955107	0.364378	0.966607	TRUE
E3.633	4	E3..513426	0.725858	1.04878	0.473043	1	FALSE
E3.634	5	E3..513426	-0.0731915	0.994086	0.942096	1	TRUE
E3.635	6	E3..513426	0.113682	1.02907	0.910179	1	FALSE
E3.636	7	E3..513426	1.22827	1.09613	0.228035	0.861899	FALSE
E3.637	8	E3..513426	-0.834706	0.954223	0.409886	0.98754	TRUE
E3.638	9	E3..513426	0.0528337	0.98864	0.958183	1	FALSE
E3.639	1	E3..523428	-0.669641	0.969941	0.507745	1	TRUE
E3.640	10	E3..523428	1.08317	1.06381	0.286584	0.915867	FALSE
E3.641	11	E3..523428	-1.0318	0.968982	0.309668	0.933752	TRUE
E3.642	12	E3..523428	-0.627907	0.971329	0.534387	1	TRUE
E3.643	13	E3..523428	4.21882	1.30659	0.000180059	0.0058389	FALSE
E3.644	14	E3..523428	0.332328	1.0109	0.741744	1	FALSE
E3.645	15	E3..523428	-1.53304	0.911297	0.134799	0.730276	TRUE
E3.646	16	E3..523428	-0.587498	0.978675	0.560868	1	TRUE
E3.647	17	E3..523428	0.176428	1.00347	0.861036	1	FALSE
E3.648	18	E3..523428	-1.05194	0.775365	0.300468	0.926634	TRUE
E3.649	19	E3..523428	0.270575	1.10387	0.788403	1	FALSE
E3.650	2	E3..523428	0.0527704	0.996535	0.958233	1	FALSE
E3.651	20	E3..523428	-0.211441	0.980865	0.833843	1	TRUE
E3.652	21	E3..523428	1.08527	1.09024	0.285667	0.91484	FALSE
E3.653	22	E3..523428	-3.1456	0.844121	0.0034996	0.072714	TRUE
E3.654	3	E3..523428	-1.39729	0.9296	0.171651	0.792921	TRUE
E3.655	4	E3..523428	0.987413	1.07179	0.330625	0.947748	FALSE
E3.656	5	E3..523428	1.33452	1.05795	0.19117	0.816938	FALSE
E3.657	6	E3..523428	0.110473	1.02873	0.912703	1	FALSE
E3.658	7	E3..523428	0.0842806	1.01312	0.933343	1	FALSE
E3.659	8	E3..523428	1.24934	1.07174	0.22033	0.853879	FALSE
E3.660	9	E3..523428	-2.74471	0.848123	0.00972165	0.15672	TRUE
E3.661	1	E3..523431	-1.62115	0.923281	0.114503	0.679485	TRUE
E3.662	10	E3..523431	0.81362	1.0484	0.421695	0.993929	FALSE
E3.663	11	E3..523431	0.488281	1.03836	0.62858	1	FALSE
E3.664	12	E3..523431	-1.37048	0.939554	0.179787	0.804352	TRUE
E3.665	13	E3..523431	0.708544	1.05451	0.483583	1	FALSE
E3.666	14	E3..523431	-1.10303	0.944537	0.277992	0.909614	TRUE
E3.667	15	E3..523431	0.153998	1.02742	0.878549	1	FALSE
E3.668	16	E3..523431	0.99603	1.04232	0.326483	0.945399	FALSE
E3.669	17	E3..523431	-0.834797	0.932553	0.409835	0.98754	TRUE
E3.670	18	E3..523431	-0.637559	0.844562	0.52816	1	TRUE
E3.671	19	E3..523431	0.108824	1.08614	0.914001	1	FALSE
E3.672	2	E3..523431	-0.055844	0.99169	0.955803	1	TRUE
E3.673	20	E3..523431	1.03334	1.08738	0.308959	0.933706	FALSE
E3.674	21	E3..523431	-0.727821	0.914389	0.471856	1	TRUE
E3.675	22	E3..523431	0.60845	1.0132	0.547054	1	FALSE
E3.676	3	E3..523431	0.076315	1.00831	0.939629	1	FALSE
E3.677	4	E3..523431	-0.928958	0.903179	0.359657	0.96497	TRUE
E3.678	5	E3..523431	1.57437	1.06883	0.124941	0.708357	FALSE
E3.679	6	E3..523431	0.235862	1.04177	0.814998	1	FALSE
E3.680	7	E3..523431	-0.649864	0.959853	0.520278	1	TRUE
E3.681	8	E3..523431	-0.506352	0.972739	0.615976	1	TRUE
E3.682	9	E3..523431	-0.477162	0.962019	0.636392	1	TRUE
E3.683	1	E3..523432	-0.770748	0.964983	0.44634	1	TRUE
E3.684	10	E3..523432	0.0383321	1.00409	0.969654	1	FALSE
E3.685	11	E3..523432	0.710179	1.04849	0.482582	1	FALSE
E3.686	12	E3..523432	-0.973169	0.956555	0.337549	0.951075	TRUE
E3.687	13	E3..523432	-0.161735	0.992012	0.872501	1	TRUE
E3.688	14	E3..523432	-0.2511	0.983924	0.803293	1	TRUE
E3.689	15	E3..523432	-0.974909	0.949715	0.336698	0.951075	TRUE
E3.690	16	E3..523432	3.23005	1.1321	0.00280143	0.060621	FALSE
E3.691	17	E3..523432	-0.859277	0.930836	0.396387	0.983	TRUE
E3.692	18	E3..523432	-0.252839	0.908804	0.801961	1	TRUE
E3.693	19	E3..523432	-1.44165	0.916224	0.158824	0.775767	TRUE
E3.694	2	E3..523432	0.0387773	0.995911	0.969302	1	FALSE
E3.695	20	E3..523432	0.688702	1.05789	0.495825	1	FALSE
E3.696	21	E3..523432	0.795118	1.0621	0.432227	0.999253	FALSE
E3.697	22	E3..523432	0.585592	1.01217	0.562134	1	FALSE
E3.698	3	E3..523432	0.0535099	1.00709	0.957648	1	FALSE
E3.699	4	E3..523432	-0.0935039	0.976685	0.926069	1	TRUE
E3.700	5	E3..523432	0.672962	1.02794	0.505657	1	FALSE
E3.701	6	E3..523432	1.58473	1.182	0.122564	0.700189	FALSE
E3.702	7	E3..523432	0.375539	1.03425	0.709663	1	FALSE
E3.703	8	E3..523432	-0.817551	0.955191	0.419478	0.992781	TRUE
E3.704	9	E3..523432	0.676832	1.01998	0.503229	1	FALSE
E3.705	1	E3..523434	-0.0763974	0.999033	0.939564	1	TRUE
E3.706	10	E3..523434	0.379001	1.02356	0.707115	1	FALSE
E3.707	11	E3..523434	-0.0154492	1.01537	0.987767	1	TRUE
E3.708	12	E3..523434	-0.417811	0.980319	0.678792	1	TRUE
E3.709	13	E3..523434	-0.0370423	1.00097	0.970674	1	TRUE
E3.710	14	E3..523434	0.272993	1.00815	0.78656	1	FALSE
E3.711	15	E3..523434	-1.70079	0.899749	0.0983897	0.637399	TRUE
E3.712	16	E3..523434	-0.345252	0.988411	0.732096	1	TRUE
E3.713	17	E3..523434	-1.17996	0.908348	0.246453	0.88057	TRUE
E3.714	18	E3..523434	0.0026915	0.951474	0.997869	1	FALSE
E3.715	19	E3..523434	-0.0855372	1.06484	0.932351	1	TRUE
E3.716	2	E3..523434	-0.972985	0.950785	0.337639	0.951075	TRUE
E3.717	20	E3..523434	0.61801	1.05184	0.540811	1	FALSE
E3.718	21	E3..523434	0.612396	1.04438	0.544473	1	FALSE
E3.719	22	E3..523434	-1.26355	0.928889	0.215246	0.849924	TRUE
E3.720	3	E3..523434	-0.522896	0.976304	0.60454	1	TRUE
E3.721	4	E3..523434	-0.70185	0.923161	0.487693	1	TRUE
E3.722	5	E3..523434	0.76933	1.03231	0.447169	1	FALSE
E3.723	6	E3..523434	0.521166	1.07143	0.605731	1	FALSE
E3.724	7	E3..523434	0.676971	1.05613	0.503143	1	FALSE
E3.725	8	E3..523434	-0.599331	0.967496	0.553045	1	TRUE
E3.726	9	E3..523434	0.580011	1.01512	0.565847	1	FALSE
E3.727	1	E3..533436	0.56939	1.0307	0.572947	1	FALSE
E3.728	10	E3..533436	-0.559952	0.969895	0.579293	1	TRUE
E3.729	11	E3..533436	1.16277	1.06914	0.253265	0.889398	FALSE
E3.730	12	E3..533436	-0.499301	0.976832	0.62088	1	TRUE
E3.731	13	E3..533436	-0.640438	0.957635	0.52631	1	TRUE
E3.732	14	E3..533436	0.523372	1.01973	0.604212	1	FALSE
E3.733	15	E3..533436	0.208116	1.03115	0.836417	1	FALSE
E3.734	16	E3..533436	-2.05718	0.919607	0.0476426	0.448072	TRUE
E3.735	17	E3..533436	-0.209488	0.976403	0.835355	1	TRUE
E3.736	18	E3..533436	-0.751396	0.825552	0.45774	1	TRUE
E3.737	19	E3..533436	-0.590927	1.00946	0.558595	1	TRUE
E3.738	2	E3..533436	2.51033	1.10614	0.017143	0.236586	FALSE
E3.739	20	E3..533436	-0.923193	0.91996	0.362608	0.965486	TRUE
E3.740	21	E3..533436	0.622441	1.04535	0.537929	1	FALSE
E3.741	22	E3..533436	0.565835	1.01128	0.575334	1	FALSE
E3.742	3	E3..533436	-0.256313	0.990543	0.7993	1	TRUE
E3.743	4	E3..533436	-0.960821	0.900376	0.34363	0.9534	TRUE
E3.744	5	E3..533436	1.03309	1.04427	0.309073	0.933706	FALSE
E3.745	6	E3..533436	0.350603	1.0537	0.728114	1	FALSE
E3.746	7	E3..533436	0.337889	1.03152	0.737587	1	FALSE
E3.747	8	E3..533436	-0.884395	0.951421	0.382881	0.976596	TRUE
E3.748	9	E3..533436	-1.53831	0.908719	0.133508	0.728758	TRUE
E4.1	1	E4..11	-2.44222	0.926159	0.0161063	0.226599	TRUE
E4.2	10	E4..11	-0.772842	0.949465	0.441188	1	TRUE
E4.3	11	E4..11	0.692197	1.03207	0.490197	1	FALSE
E4.4	12	E4..11	-0.874257	0.965242	0.383785	0.977178	TRUE
E4.5	13	E4..11	0.430693	1.03413	0.667491	1	FALSE
E4.6	14	E4..11	1.72058	1.08441	0.0879935	0.607602	FALSE
E4.7	15	E4..11	0.41333	1.02282	0.680128	1	FALSE
E4.8	16	E4..11	-0.32437	0.984644	0.746242	1	TRUE
E4.9	17	E4..11	0.00978547	0.991626	0.992209	1	FALSE
E4.10	18	E4..11	0.374714	1.0224	0.708558	1	FALSE
E4.11	19	E4..11	-0.353693	0.980766	0.724211	1	TRUE
E4.12	2	E4..11	0.457098	1.03921	0.648456	1	FALSE
E4.13	20	E4..11	-1.94477	0.899436	0.0542234	0.479611	TRUE
E4.14	21	E4..11	-0.189048	0.956147	0.850386	1	TRUE
E4.15	22	E4..11	1.16144	1.1233	0.247847	0.881123	FALSE
E4.16	3	E4..11	0.434996	1.0186	0.664374	1	FALSE
E4.17	4	E4..11	1.07299	1.09038	0.2855	0.91484	FALSE
E4.18	5	E4..11	3.50574	1.24216	0.0006483	0.0175911	FALSE
E4.19	6	E4..11	-0.261296	0.983692	0.794328	1	TRUE
E4.20	7	E4..11	0.370836	1.00837	0.711436	1	FALSE
E4.21	8	E4..11	-2.25439	0.850086	0.0260486	0.310425	TRUE
E4.22	9	E4..11	-1.56752	0.894816	0.119717	0.694174	TRUE
E4.23	1	E4..12	0.996666	1.04861	0.321001	0.943577	FALSE
E4.24	10	E4..12	1.00748	1.04776	0.315803	0.939621	FALSE
E4.25	11	E4..12	0.197876	1.00818	0.843488	1	FALSE
E4.26	12	E4..12	3.1885	1.11551	0.00183882	0.0432528	FALSE
E4.27	13	E4..12	-1.79621	0.797358	0.0750641	0.563169	TRUE
E4.28	14	E4..12	-0.898466	0.952848	0.370799	0.969555	TRUE
E4.29	15	E4..12	0.813375	1.04496	0.417669	0.991589	FALSE
E4.30	16	E4..12	-1.84879	0.9214	0.067034	0.535614	TRUE
E4.31	17	E4..12	0.53236	1.01926	0.595495	1	FALSE
E4.32	18	E4..12	-3.84738	0.669251	0.000195698	0.00630052	TRUE
E4.33	19	E4..12	-1.21957	0.920221	0.225101	0.859788	TRUE
E4.34	2	E4..12	-0.772513	0.954383	0.441382	1	TRUE
E4.35	20	E4..12	-0.0654764	0.991818	0.947907	1	TRUE
E4.36	21	E4..12	-1.06488	0.851035	0.289141	0.917216	TRUE
E4.37	22	E4..12	0.363337	1.06021	0.717015	1	FALSE
E4.38	3	E4..12	0.951407	1.04334	0.343376	0.95328	FALSE
E4.39	4	E4..12	-1.29793	0.92883	0.196887	0.82693	TRUE
E4.40	5	E4..12	0.607241	1.07605	0.544878	1	FALSE
E4.41	6	E4..12	1.7128	1.0713	0.0894213	0.61047	FALSE
E4.42	7	E4..12	-0.644124	0.954124	0.520766	1	TRUE
E4.43	8	E4..12	0.806836	1.05165	0.421412	0.993929	FALSE
E4.44	9	E4..12	-0.132089	0.973779	0.895143	1	TRUE
E4.45	1	E4..13	-10.234	0.648703	6.61802e-18	1.63196e-15	TRUE
E4.46	10	E4..13	9.3691	1.50943	7.14671e-16	1.30384e-13	FALSE
E4.47	11	E4..13	5.60395	1.26947	1.43493e-07	8.15186e-06	FALSE
E4.48	12	E4..13	3.28639	1.11913	0.00134285	0.0331138	FALSE
E4.49	13	E4..13	-0.48735	0.936523	0.62693	1	TRUE
E4.50	14	E4..13	4.49633	1.22385	1.64869e-05	0.000680084	FALSE
E4.51	15	E4..13	-2.8677	0.841205	0.00491272	0.0939825	TRUE
E4.52	16	E4..13	-0.209034	0.989429	0.834789	1	TRUE
E4.53	17	E4..13	-2.1049	0.879817	0.0374587	0.388974	TRUE
E4.54	18	E4..13	-0.627658	0.93856	0.531462	1	TRUE
E4.55	19	E4..13	-1.67151	0.88862	0.0973167	0.634883	TRUE
E4.56	2	E4..13	3.46849	1.24697	0.000735325	0.0197141	FALSE
E4.57	20	E4..13	4.17222	1.20014	5.85223e-05	0.00212498	FALSE
E4.58	21	E4..13	-0.345081	0.937421	0.730658	1	TRUE
E4.59	22	E4..13	-1.85384	0.884947	0.0663025	0.53289	TRUE
E4.60	3	E4..13	0.962999	1.04389	0.337551	0.951075	FALSE
E4.61	4	E4..13	-5.37765	0.650841	3.96579e-07	2.10882e-05	TRUE
E4.62	5	E4..13	-2.03597	0.924558	0.044031	0.427915	TRUE
E4.63	6	E4..13	11.1757	1.49125	3.98643e-20	1.35539e-17	FALSE
E4.64	7	E4..13	0.411949	1.01057	0.681137	1	FALSE
E4.65	8	E4..13	1.42211	1.09216	0.157676	0.772929	FALSE
E4.66	9	E4..13	1.62375	1.07037	0.107143	0.658425	FALSE
E4.67	1	E4..14	0.526959	1.03189	0.599228	1	FALSE
E4.68	10	E4..14	19.2071	2.05262	7.89003e-38	2.21315e-34	FALSE
E4.69	11	E4..14	15.6791	1.75641	1.97742e-30	1.92927e-27	FALSE
E4.70	12	E4..14	1.4936	1.05282	0.137994	0.734484	FALSE
E4.71	13	E4..14	-1.18422	0.862428	0.238747	0.874304	TRUE
E4.72	14	E4..14	3.42797	1.17018	0.000842415	0.0223185	FALSE
E4.73	15	E4..14	0	0.999937	1	1	FALSE
E4.74	16	E4..14	10.397	1.42944	2.73208e-18	7.04687e-16	FALSE
E4.75	17	E4..14	-0.900944	0.943473	0.369485	0.968761	TRUE
E4.76	18	E4..14	-1.20828	0.889994	0.229397	0.863875	TRUE
E4.77	19	E4..14	-0.797587	0.949728	0.42674	0.996612	TRUE
E4.78	2	E4..14	-1.04335	0.935698	0.298956	0.925322	TRUE
E4.79	20	E4..14	-1.29601	0.931327	0.197543	0.827386	TRUE
E4.80	21	E4..14	-0.103986	0.966355	0.91736	1	TRUE
E4.81	22	E4..14	0.0831792	1.03806	0.933852	1	FALSE
E4.82	3	E4..14	0.765001	1.03441	0.445824	1	FALSE
E4.83	4	E4..14	8.51554	1.59751	6.90404e-14	9.99527e-12	FALSE
E4.84	5	E4..14	-0.718533	1.00006	0.473874	1	TRUE
E4.85	6	E4..14	0.914779	1.03588	0.362205	0.965486	FALSE
E4.86	7	E4..14	-0.864995	0.942319	0.388827	0.980414	TRUE
E4.87	8	E4..14	-0.518556	0.964378	0.605058	1	TRUE
E4.88	9	E4..14	-2.52616	0.84208	0.01288	0.193458	TRUE
E4.89	1	E4..17	0.958669	1.04726	0.339719	0.952459	FALSE
E4.90	10	E4..17	0.15528	1.00071	0.87687	1	FALSE
E4.91	11	E4..17	0.0139123	0.999291	0.988924	1	FALSE
E4.92	12	E4..17	2.07754	1.07442	0.0399591	0.405005	FALSE
E4.93	13	E4..17	-0.1999	0.967086	0.841908	1	TRUE
E4.94	14	E4..17	0.580397	1.02714	0.562773	1	FALSE
E4.95	15	E4..17	3.61834	1.20022	0.000440534	0.0126092	FALSE
E4.96	16	E4..17	-2.8346	0.880502	0.00541407	0.101412	TRUE
E4.97	17	E4..17	-2.3357	0.867613	0.0212244	0.274668	TRUE
E4.98	18	E4..17	1.86812	1.14731	0.064269	0.524	FALSE
E4.99	19	E4..17	-2.97607	0.7974	0.00355405	0.0735727	TRUE
E4.100	2	E4..17	0.966701	1.07437	0.335705	0.951075	FALSE
E4.101	20	E4..17	-0.882429	0.951658	0.37937	0.975485	TRUE
E4.102	21	E4..17	-1.78014	0.765193	0.0776705	0.573897	TRUE
E4.103	22	E4..17	-1.43759	0.91785	0.153242	0.766208	TRUE
E4.104	3	E4..17	0.0675269	1.00099	0.946279	1	FALSE
E4.105	4	E4..17	0.713808	1.06591	0.47678	1	FALSE
E4.106	5	E4..17	2.32566	1.17453	0.0217743	0.27778	FALSE
E4.107	6	E4..17	-0.57851	0.969615	0.564041	1	TRUE
E4.108	7	E4..17	-0.405377	0.966885	0.685947	1	TRUE
E4.109	8	E4..17	1.09993	1.07094	0.273638	0.906004	FALSE
E4.110	9	E4..17	-0.997811	0.926156	0.320448	0.943262	TRUE
E4.111	1	E4..101219	-4.3822	0.857079	2.59331e-05	0.00102816	TRUE
E4.112	10	E4..101219	7.77516	1.42143	3.37787e-12	3.80901e-10	FALSE
E4.113	11	E4..101219	-5.27839	0.743504	6.1498e-07	3.16517e-05	TRUE
E4.114	12	E4..101219	9.16272	1.33649	2.17125e-15	3.69112e-13	FALSE
E4.115	13	E4..101219	1.68092	1.16706	0.0954691	0.629355	FALSE
E4.116	14	E4..101219	5.97844	1.2983	2.54676e-08	1.60082e-06	FALSE
E4.117	15	E4..101219	9.05116	1.50093	3.95342e-15	6.47552e-13	FALSE
E4.118	16	E4..101219	-6.10375	0.744874	1.41086e-08	9.31168e-07	TRUE
E4.119	17	E4..101219	8.1627	1.42269	4.45623e-13	5.91702e-11	FALSE
E4.120	18	E4..101219	-2.8268	0.754615	0.00553879	0.10306	TRUE
E4.121	19	E4..101219	-2.85992	0.805522	0.00502658	0.0955893	TRUE
E4.122	2	E4..101219	-4.36776	0.706347	2.74479e-05	0.00108439	TRUE
E4.123	20	E4..101219	10.1034	1.4917	1.34413e-17	3.10951e-15	FALSE
E4.124	21	E4..101219	1.19682	1.12247	0.233815	0.869165	FALSE
E4.125	22	E4..101219	-2.75785	0.813488	0.00676143	0.119847	TRUE
E4.126	3	E4..101219	9.64437	1.45977	1.61631e-16	3.07373e-14	FALSE
E4.127	4	E4..101219	8.11237	1.57004	5.80538e-13	7.53022e-11	FALSE
E4.128	5	E4..101219	-3.31987	0.850975	0.00120414	0.0301236	TRUE
E4.129	6	E4..101219	-2.6535	0.877529	0.00908334	0.149545	TRUE
E4.130	7	E4..101219	-5.01426	0.72054	1.93268e-06	9.24719e-05	TRUE
E4.131	8	E4..101219	-4.43556	0.706472	2.10028e-05	0.000847665	TRUE
E4.132	9	E4..101219	7.40837	1.38858	2.23781e-11	2.2418e-09	FALSE
E4.133	1	E4..210	0.642759	1.03601	0.521649	1	FALSE
E4.134	10	E4..210	0.0989953	0.997602	0.921313	1	FALSE
E4.135	11	E4..210	-0.997413	0.950411	0.32064	0.943262	TRUE
E4.136	12	E4..210	24.6893	1.91078	5.31361e-48	2.98094e-44	FALSE
E4.137	13	E4..210	5.28505	1.55027	5.97231e-07	3.08799e-05	FALSE
E4.138	14	E4..210	1.20366	1.05845	0.231173	0.865284	FALSE
E4.139	15	E4..210	2.22781	1.12325	0.0278217	0.323649	FALSE
E4.140	16	E4..210	-0.645144	0.971336	0.520108	1	TRUE
E4.141	17	E4..210	16.7109	1.87466	1.15443e-32	1.36345e-29	FALSE
E4.142	18	E4..210	-0.859125	0.919199	0.392043	0.980888	TRUE
E4.143	19	E4..210	1.41658	1.10455	0.159286	0.77637	FALSE
E4.144	2	E4..210	10.8171	1.75395	2.78958e-19	8.45921e-17	FALSE
E4.145	20	E4..210	-0.846735	0.953413	0.398886	0.984941	TRUE
E4.146	21	E4..210	-1.30499	0.822218	0.194478	0.822637	TRUE
E4.147	22	E4..210	1.28296	1.1329	0.202065	0.831835	FALSE
E4.148	3	E4..210	-0.734591	0.962568	0.464071	1	TRUE
E4.149	4	E4..210	-2.4654	0.849279	0.0151501	0.216403	TRUE
E4.150	5	E4..210	1.34907	1.11856	0.179941	0.804677	FALSE
E4.151	6	E4..210	-0.225579	0.985277	0.821926	1	TRUE
E4.152	7	E4..210	-1.04512	0.932691	0.298142	0.924714	TRUE
E4.153	8	E4..210	0.0588849	1.0024	0.953145	1	FALSE
E4.154	9	E4..210	-0.792783	0.937434	0.429523	0.99829	TRUE
E4.155	1	E4..213	-0.253707	1.00409	0.800171	1	TRUE
E4.156	10	E4..213	-1.02411	0.935592	0.307915	0.932542	TRUE
E4.157	11	E4..213	-1.01203	0.949705	0.313632	0.937012	TRUE
E4.158	12	E4..213	22.6676	1.836	1.97808e-44	8.87762e-41	FALSE
E4.159	13	E4..213	5.84663	1.60998	4.70984e-08	2.87198e-06	FALSE
E4.160	14	E4..213	-1.14756	0.940335	0.253511	0.889475	TRUE
E4.161	15	E4..213	-0.305928	0.983004	0.760207	1	TRUE
E4.162	16	E4..213	-0.0527836	0.995911	0.957995	1	TRUE
E4.163	17	E4..213	13.5394	1.70698	1.24719e-25	8.74592e-23	FALSE
E4.164	18	E4..213	0.488736	1.03194	0.625951	1	FALSE
E4.165	19	E4..213	0.324003	1.02815	0.746519	1	FALSE
E4.166	2	E4..213	10.17	1.7093	9.36544e-18	2.23575e-15	FALSE
E4.167	20	E4..213	0.569236	1.02302	0.570297	1	FALSE
E4.168	21	E4..213	-0.777054	0.885578	0.438709	1	TRUE
E4.169	22	E4..213	0.939478	1.10575	0.349438	0.958342	FALSE
E4.170	3	E4..213	-0.0563498	0.995059	0.95516	1	TRUE
E4.171	4	E4..213	-3.06969	0.808103	0.00266882	0.0580876	TRUE
E4.172	5	E4..213	2.16857	1.16553	0.0321572	0.355122	FALSE
E4.173	6	E4..213	-1.33112	0.936215	0.185759	0.812164	TRUE
E4.174	7	E4..213	-1.02745	0.933635	0.306344	0.932133	TRUE
E4.175	8	E4..213	2.24146	1.1461	0.0268986	0.316087	FALSE
E4.176	9	E4..213	-1.79926	0.882067	0.0745766	0.561012	TRUE
E4.177	1	E4..245041	-0.149902	1.00779	0.881102	1	TRUE
E4.178	10	E4..245041	0.65449	1.02827	0.514092	1	FALSE
E4.179	11	E4..245041	-0.198349	0.989032	0.843119	1	TRUE
E4.180	12	E4..245041	0.951518	1.03277	0.34332	0.95328	FALSE
E4.181	13	E4..245041	0.116895	1.00077	0.907146	1	FALSE
E4.182	14	E4..245041	-0.649479	0.965356	0.517313	1	TRUE
E4.183	15	E4..245041	-0.773063	0.957147	0.441057	1	TRUE
E4.184	16	E4..245041	-0.613876	0.972633	0.540499	1	TRUE
E4.185	17	E4..245041	-0.946627	0.941058	0.345797	0.954069	TRUE
E4.186	18	E4..245041	-0.674491	0.934642	0.501341	1	TRUE
E4.187	19	E4..245041	-0.20763	0.990979	0.835882	1	TRUE
E4.188	2	E4..245041	0.227428	1.02337	0.820491	1	FALSE
E4.189	20	E4..245041	1.15027	1.05158	0.252399	0.887908	FALSE
E4.190	21	E4..245041	-0.165439	0.95898	0.868887	1	TRUE
E4.191	22	E4..245041	0.947387	1.10638	0.345411	0.953855	FALSE
E4.192	3	E4..245041	-1.44104	0.928725	0.152267	0.763977	TRUE
E4.193	4	E4..245041	-0.728187	0.967651	0.467966	1	TRUE
E4.194	5	E4..245041	0.634725	1.07762	0.526858	1	FALSE
E4.195	6	E4..245041	0.0888435	0.999231	0.929359	1	FALSE
E4.196	7	E4..245041	1.15851	1.05047	0.249037	0.882523	FALSE
E4.197	8	E4..245041	0.894066	1.05739	0.373138	0.971727	FALSE
E4.198	9	E4..245041	1.05285	1.03896	0.294598	0.920254	FALSE
E4.199	1	E4..2450410	-0.900103	0.981072	0.36993	0.968977	TRUE
E4.200	10	E4..2450410	0.715744	1.03165	0.475588	1	FALSE
E4.201	11	E4..2450410	-0.627747	0.968278	0.531404	1	TRUE
E4.202	12	E4..2450410	0.78763	1.02671	0.43252	0.999253	FALSE
E4.203	13	E4..2450410	0.364301	1.02707	0.716297	1	FALSE
E4.204	14	E4..2450410	-1.70208	0.912479	0.0914184	0.616581	TRUE
E4.205	15	E4..2450410	0.0278539	1.00148	0.977827	1	FALSE
E4.206	16	E4..2450410	-1.66852	0.928879	0.0979104	0.636294	TRUE
E4.207	17	E4..2450410	-0.444836	0.967589	0.657267	1	TRUE
E4.208	18	E4..2450410	0.376763	1.02257	0.707038	1	FALSE
E4.209	19	E4..2450410	-1.75554	0.882744	0.0818074	0.587134	TRUE
E4.210	2	E4..2450410	0.083001	1.0134	0.933994	1	FALSE
E4.211	20	E4..2450410	1.72024	1.0796	0.0880546	0.607602	FALSE
E4.212	21	E4..2450410	0.137864	0.995381	0.890587	1	FALSE
E4.213	22	E4..2450410	-0.182196	1.01709	0.855747	1	TRUE
E4.214	3	E4..2450410	-1.10923	0.944621	0.269627	0.904437	TRUE
E4.215	4	E4..2450410	-2.33414	0.858223	0.0213094	0.274976	TRUE
E4.216	5	E4..2450410	0.152835	1.05	0.878794	1	FALSE
E4.217	6	E4..2450410	-0.857816	0.957219	0.392763	0.981008	TRUE
E4.218	7	E4..2450410	0.252812	1.00207	0.800861	1	FALSE
E4.219	8	E4..2450410	0	0.998521	1	1	FALSE
E4.220	9	E4..2450410	0.533755	1.01041	0.594532	1	FALSE
E4.221	1	E4..2450412	-0.445125	0.997273	0.657059	1	TRUE
E4.222	10	E4..2450412	0.180609	1.00211	0.856989	1	FALSE
E4.223	11	E4..2450412	0.71956	1.0334	0.473243	1	FALSE
E4.224	12	E4..2450412	1.24051	1.04346	0.21729	0.851828	FALSE
E4.225	13	E4..2450412	-0.131791	0.974328	0.895378	1	TRUE
E4.226	14	E4..2450412	-1.51621	0.921816	0.132186	0.725953	TRUE
E4.227	15	E4..2450412	-0.0184243	0.998917	0.985332	1	TRUE
E4.228	16	E4..2450412	-1.75031	0.925486	0.0827087	0.590701	TRUE
E4.229	17	E4..2450412	-0.723249	0.952868	0.470983	1	TRUE
E4.230	18	E4..2450412	0.119837	1.00108	0.904819	1	FALSE
E4.231	19	E4..2450412	-0.939011	0.939839	0.349676	0.958342	TRUE
E4.232	2	E4..2450412	-0.00713849	1.00719	0.994317	1	TRUE
E4.233	20	E4..2450412	0.566806	1.0229	0.571941	1	FALSE
E4.234	21	E4..2450412	0.0393063	0.983552	0.968714	1	FALSE
E4.235	22	E4..2450412	-0.935064	0.957573	0.351698	0.959642	TRUE
E4.236	3	E4..2450412	-0.236015	0.986452	0.813838	1	TRUE
E4.237	4	E4..2450412	5.69511	1.40533	9.4691e-08	5.5183e-06	FALSE
E4.238	5	E4..2450412	-0.48153	1.01365	0.631047	1	TRUE
E4.239	6	E4..2450412	-0.373091	0.978731	0.709761	1	TRUE
E4.240	7	E4..2450412	1.13725	1.04934	0.257777	0.894346	FALSE
E4.241	8	E4..2450412	0.376213	1.02329	0.707446	1	FALSE
E4.242	9	E4..2450412	1.64375	1.07147	0.102936	0.64648	FALSE
E4.243	1	E4..245042	0.289683	1.02344	0.772576	1	FALSE
E4.244	10	E4..245042	1.0178	1.04833	0.310892	0.934425	FALSE
E4.245	11	E4..245042	-0.729216	0.963374	0.467339	1	TRUE
E4.246	12	E4..245042	-0.280554	0.987202	0.779553	1	TRUE
E4.247	13	E4..245042	1.34036	1.13085	0.182747	0.809861	FALSE
E4.248	14	E4..245042	1.06378	1.05142	0.289639	0.917512	FALSE
E4.249	15	E4..245042	-1.3302	0.926308	0.186062	0.81231	TRUE
E4.250	16	E4..245042	-0.513662	0.97679	0.608465	1	TRUE
E4.251	17	E4..245042	-0.991861	0.938666	0.32333	0.944979	TRUE
E4.252	18	E4..245042	-0.383825	0.958955	0.701811	1	TRUE
E4.253	19	E4..245042	-0.169662	0.993634	0.865572	1	TRUE
E4.254	2	E4..245042	0.994021	1.07626	0.322282	0.944167	FALSE
E4.255	20	E4..245042	-0.465568	0.97215	0.642398	1	TRUE
E4.256	21	E4..245042	-0.578291	0.909432	0.564189	1	TRUE
E4.257	22	E4..245042	-1.06491	0.94731	0.289128	0.917216	TRUE
E4.258	3	E4..245042	-1.52749	0.924584	0.129362	0.71783	TRUE
E4.259	4	E4..245042	1.72413	1.13475	0.0873475	0.606272	FALSE
E4.260	5	E4..245042	-0.338437	1.02185	0.735646	1	TRUE
E4.261	6	E4..245042	0.861887	1.03354	0.390528	0.980456	FALSE
E4.262	7	E4..245042	1.01072	1.04258	0.314254	0.937992	FALSE
E4.263	8	E4..245042	0.119142	1.00637	0.905369	1	FALSE
E4.264	9	E4..245042	0.466439	1.0067	0.641776	1	FALSE
E4.265	1	E4..245043	-0.280339	1.00314	0.779717	1	TRUE
E4.266	10	E4..245043	0.477009	1.01847	0.634253	1	FALSE
E4.267	11	E4..245043	0.410062	1.01844	0.682517	1	FALSE
E4.268	12	E4..245043	-1.32394	0.94861	0.188126	0.814073	TRUE
E4.269	13	E4..245043	1.27082	1.12346	0.206335	0.838239	FALSE
E4.270	14	E4..245043	0.228361	1.00945	0.819768	1	FALSE
E4.271	15	E4..245043	0.371987	1.02053	0.710581	1	FALSE
E4.272	16	E4..245043	-1.42597	0.938941	0.156562	0.771127	TRUE
E4.273	17	E4..245043	-1.72353	0.899981	0.0874579	0.606663	TRUE
E4.274	18	E4..245043	-0.971379	0.90981	0.333381	0.949963	TRUE
E4.275	19	E4..245043	-0.123629	0.996853	0.901823	1	TRUE
E4.276	2	E4..245043	-0.165382	0.996268	0.868931	1	TRUE
E4.277	20	E4..245043	0.0370721	0.996859	0.970491	1	FALSE
E4.278	21	E4..245043	0.597183	1.05051	0.551549	1	FALSE
E4.279	22	E4..245043	-0.500805	0.9919	0.617458	1	TRUE
E4.280	3	E4..245043	-1.56134	0.922962	0.121168	0.6979	TRUE
E4.281	4	E4..245043	0.16205	1.02831	0.871548	1	FALSE
E4.282	5	E4..245043	-0.126695	1.03398	0.899401	1	TRUE
E4.283	6	E4..245043	-2.03499	0.904978	0.0441309	0.42833	TRUE
E4.284	7	E4..245043	0.509055	1.01576	0.61168	1	FALSE
E4.285	8	E4..245043	-0.770277	0.947804	0.442701	1	TRUE
E4.286	9	E4..245043	0.678431	1.01837	0.49885	1	FALSE
E4.287	1	E4..245044	0.533481	1.03212	0.594721	1	FALSE
E4.288	10	E4..245044	0.753486	1.03374	0.452685	1	FALSE
E4.289	11	E4..245044	-1.01875	0.94938	0.310443	0.933752	TRUE
E4.290	12	E4..245044	-0.742307	0.970123	0.459402	1	TRUE
E4.291	13	E4..245044	1.22789	1.1189	0.221972	0.856293	FALSE
E4.292	14	E4..245044	-0.546802	0.970514	0.585565	1	TRUE
E4.293	15	E4..245044	-1.88569	0.895561	0.0618386	0.512997	TRUE
E4.294	16	E4..245044	0	0.998101	1	1	FALSE
E4.295	17	E4..245044	-1.43013	0.915494	0.155369	0.769127	TRUE
E4.296	18	E4..245044	-0.126306	0.980494	0.899708	1	TRUE
E4.297	19	E4..245044	0.761013	1.05871	0.448194	1	FALSE
E4.298	2	E4..245044	0.470279	1.04012	0.639039	1	FALSE
E4.299	20	E4..245044	0.139597	1.0019	0.88922	1	FALSE
E4.300	21	E4..245044	-0.0690173	0.970552	0.945095	1	TRUE
E4.301	22	E4..245044	0.480756	1.06949	0.631596	1	FALSE
E4.302	3	E4..245044	-1.75299	0.913781	0.0822462	0.58871	TRUE
E4.303	4	E4..245044	0.774299	1.07003	0.440329	1	FALSE
E4.304	5	E4..245044	-0.674491	1.00259	0.501341	1	TRUE
E4.305	6	E4..245044	-1.99976	0.906542	0.0478635	0.448833	TRUE
E4.306	7	E4..245044	1.02948	1.04358	0.305394	0.931357	FALSE
E4.307	8	E4..245044	0.983171	1.06326	0.327569	0.946057	FALSE
E4.308	9	E4..245044	-0.117823	0.974564	0.906411	1	TRUE
E4.309	1	E4..245045	-0.417805	0.998246	0.676862	1	TRUE
E4.310	10	E4..245045	0.174203	1.00175	0.86201	1	FALSE
E4.311	11	E4..245045	-1.20414	0.94042	0.230987	0.865284	TRUE
E4.312	12	E4..245045	-0.236002	0.98885	0.813847	1	TRUE
E4.313	13	E4..245045	1.4965	1.14746	0.13724	0.734238	FALSE
E4.314	14	E4..245045	0.883321	1.04235	0.37889	0.975033	FALSE
E4.315	15	E4..245045	-0.488947	0.972873	0.625802	1	TRUE
E4.316	16	E4..245045	-1.73371	0.926174	0.0856265	0.600832	TRUE
E4.317	17	E4..245045	-0.257579	0.97749	0.797188	1	TRUE
E4.318	18	E4..245045	0.591111	1.0405	0.555596	1	FALSE
E4.319	19	E4..245045	0.113561	1.01344	0.909782	1	FALSE
E4.320	2	E4..245045	0.0901031	1.01389	0.928361	1	FALSE
E4.321	20	E4..245045	0.0269663	0.996362	0.978533	1	FALSE
E4.322	21	E4..245045	-1.01549	0.856963	0.311987	0.935894	TRUE
E4.323	22	E4..245045	0.674491	1.0848	0.501341	1	FALSE
E4.324	3	E4..245045	-0.402917	0.978457	0.687751	1	TRUE
E4.325	4	E4..245045	1.4496	1.11604	0.14987	0.759845	FALSE
E4.326	5	E4..245045	0.827877	1.08869	0.40944	0.98754	FALSE
E4.327	6	E4..245045	-0.291567	0.982349	0.771139	1	TRUE
E4.328	7	E4..245045	-0.158731	0.980068	0.874157	1	TRUE
E4.329	8	E4..245045	1.06866	1.06888	0.287441	0.916054	FALSE
E4.330	9	E4..245045	0.898933	1.0305	0.37055	0.969444	FALSE
E4.331	1	E4..245047	-0.827381	0.983661	0.40972	0.98754	TRUE
E4.332	10	E4..245047	2.01859	1.10359	0.0458358	0.438804	FALSE
E4.333	11	E4..245047	-0.296476	0.984289	0.767397	1	TRUE
E4.334	12	E4..245047	0.545877	1.01777	0.586199	1	FALSE
E4.335	13	E4..245047	0.415553	1.03252	0.678504	1	FALSE
E4.336	14	E4..245047	-2.84433	0.855099	0.00526203	0.0991436	TRUE
E4.337	15	E4..245047	1.99409	1.11031	0.048488	0.452298	FALSE
E4.338	16	E4..245047	-2.4309	0.89725	0.0165921	0.230972	TRUE
E4.339	17	E4..245047	0.363946	1.01035	0.716561	1	FALSE
E4.340	18	E4..245047	-1.27895	0.884083	0.203466	0.833199	TRUE
E4.341	19	E4..245047	-0.558076	0.966475	0.577868	1	TRUE
E4.342	2	E4..245047	-0.0611937	1.00346	0.95131	1	TRUE
E4.343	20	E4..245047	0.342502	1.01187	0.732593	1	FALSE
E4.344	21	E4..245047	-0.580184	0.909205	0.562916	1	TRUE
E4.345	22	E4..245047	-0.276367	1.00964	0.782758	1	TRUE
E4.346	3	E4..245047	-1.64216	0.91909	0.103265	0.647683	TRUE
E4.347	4	E4..245047	-0.0934347	1.0109	0.925719	1	TRUE
E4.348	5	E4..245047	0.398576	1.06409	0.690939	1	FALSE
E4.349	6	E4..245047	-1.33776	0.93592	0.18359	0.809861	TRUE
E4.350	7	E4..245047	-2.79809	0.838994	0.00602107	0.110116	TRUE
E4.351	8	E4..245047	2.94093	1.19216	0.00395109	0.0798042	FALSE
E4.352	9	E4..245047	0.281727	0.996544	0.778654	1	FALSE
E4.353	1	E4..245049	-1.53432	0.958488	0.127673	0.713036	TRUE
E4.354	10	E4..245049	-0.656339	0.955897	0.512906	1	TRUE
E4.355	11	E4..245049	0.728757	1.03384	0.467619	1	FALSE
E4.356	12	E4..245049	1.89871	1.06781	0.0600874	0.504626	FALSE
E4.357	13	E4..245049	-0.0827543	0.979542	0.93419	1	TRUE
E4.358	14	E4..245049	0.0598078	1.00099	0.952412	1	FALSE
E4.359	15	E4..245049	-0.776523	0.956955	0.439021	1	TRUE
E4.360	16	E4..245049	-0.715826	0.968403	0.475538	1	TRUE
E4.361	17	E4..245049	-0.791619	0.949254	0.430199	0.99862	TRUE
E4.362	18	E4..245049	0.566557	1.03845	0.57211	1	FALSE
E4.363	19	E4..245049	-0.544308	0.967438	0.587274	1	TRUE
E4.364	2	E4..245049	0.316498	1.02951	0.752193	1	FALSE
E4.365	20	E4..245049	0.550345	1.02209	0.583141	1	FALSE
E4.366	21	E4..245049	0.542471	1.04394	0.588535	1	FALSE
E4.367	22	E4..245049	0.381912	1.06168	0.703225	1	FALSE
E4.368	3	E4..245049	-0.349952	0.980994	0.727009	1	TRUE
E4.369	4	E4..245049	0.994092	1.08501	0.322247	0.944167	FALSE
E4.370	5	E4..245049	-0.997151	0.984095	0.320767	0.943262	TRUE
E4.371	6	E4..245049	0.0839526	0.999014	0.933239	1	FALSE
E4.372	7	E4..245049	0.638211	1.02267	0.524594	1	FALSE
E4.373	8	E4..245049	-0.191412	0.985918	0.848538	1	TRUE
E4.374	9	E4..245049	1.35392	1.05553	0.178393	0.802392	FALSE
E4.375	1	E4..3473	-0.351179	1.00062	0.726091	1	TRUE
E4.376	10	E4..3473	-0.637554	0.956935	0.525021	1	TRUE
E4.377	11	E4..3473	0.341744	1.01514	0.733162	1	FALSE
E4.378	12	E4..3473	1.55648	1.05515	0.122318	0.699854	FALSE
E4.379	13	E4..3473	0.259651	1.01595	0.795593	1	FALSE
E4.380	14	E4..3473	3.21525	1.1595	0.00168862	0.0403542	FALSE
E4.381	15	E4..3473	-0.0449671	0.997448	0.964211	1	TRUE
E4.382	16	E4..3473	2.34389	1.09534	0.0207855	0.271258	FALSE
E4.383	17	E4..3473	0.663094	1.02617	0.508586	1	FALSE
E4.384	18	E4..3473	0.572846	1.03897	0.567858	1	FALSE
E4.385	19	E4..3473	2.2318	1.16155	0.0275493	0.32098	FALSE
E4.386	2	E4..3473	-1.04273	0.93574	0.299241	0.925359	TRUE
E4.387	20	E4..3473	2.53027	1.11942	0.012738	0.191839	FALSE
E4.388	21	E4..3473	-0.410781	0.929536	0.681991	1	TRUE
E4.389	22	E4..3473	-0.32367	1.0059	0.746771	1	TRUE
E4.390	3	E4..3473	-0.401309	0.978534	0.688931	1	TRUE
E4.391	4	E4..3473	-0.914006	0.95499	0.36261	0.965486	TRUE
E4.392	5	E4..3473	-1.53811	0.953091	0.126744	0.711036	TRUE
E4.393	6	E4..3473	-1.82704	0.914206	0.0702644	0.547216	TRUE
E4.394	7	E4..3473	0.0829665	0.992987	0.934021	1	FALSE
E4.395	8	E4..3473	0.0130732	0.999382	0.989592	1	FALSE
E4.396	9	E4..3473	0.177982	0.990837	0.859048	1	FALSE
E4.397	1	E4..3478	-0.500397	0.995305	0.617744	1	TRUE
E4.398	10	E4..3478	-0.757208	0.950328	0.45046	1	TRUE
E4.399	11	E4..3478	0.881518	1.04122	0.37986	0.975851	FALSE
E4.400	12	E4..3478	-2.49027	0.90547	0.0141809	0.206771	TRUE
E4.401	13	E4..3478	0.22583	1.01235	0.821731	1	FALSE
E4.402	14	E4..3478	1.39779	1.0682	0.164845	0.781724	FALSE
E4.403	15	E4..3478	-0.674491	0.962603	0.501341	1	TRUE
E4.404	16	E4..3478	1.4472	1.05814	0.150538	0.760511	FALSE
E4.405	17	E4..3478	-0.252055	0.977782	0.801444	1	TRUE
E4.406	18	E4..3478	0.265168	1.01324	0.791351	1	FALSE
E4.407	19	E4..3478	1.10193	1.08255	0.272771	0.905687	FALSE
E4.408	2	E4..3478	-0.246343	0.990683	0.805852	1	TRUE
E4.409	20	E4..3478	0.666931	1.02782	0.506141	1	FALSE
E4.410	21	E4..3478	-0.772648	0.886107	0.441302	1	TRUE
E4.411	22	E4..3478	0.0729278	1.03725	0.941989	1	FALSE
E4.412	3	E4..3478	0.0459927	0.999962	0.963395	1	FALSE
E4.413	4	E4..3478	-0.221186	1.0022	0.825336	1	TRUE
E4.414	5	E4..3478	0.867019	1.09093	0.387722	0.979493	FALSE
E4.415	6	E4..3478	-0.337409	0.980314	0.736418	1	TRUE
E4.416	7	E4..3478	-1.18833	0.925036	0.237131	0.873715	TRUE
E4.417	8	E4..3478	0.0230414	1.00004	0.981657	1	FALSE
E4.418	9	E4..3478	-0.179531	0.97117	0.857834	1	TRUE
E4.419	1	E4..3479	-2.27064	0.932269	0.0250143	0.302762	TRUE
E4.420	10	E4..3479	0.495089	1.01947	0.621474	1	FALSE
E4.421	11	E4..3479	0.326016	1.01438	0.744999	1	FALSE
E4.422	12	E4..3479	-0.311568	0.986055	0.755928	1	TRUE
E4.423	13	E4..3479	1.55276	1.15344	0.123205	0.702347	FALSE
E4.424	14	E4..3479	-0.965068	0.949502	0.336519	0.951075	TRUE
E4.425	15	E4..3479	0.508854	1.0281	0.611821	1	FALSE
E4.426	16	E4..3479	-0.0510191	0.995984	0.959398	1	TRUE
E4.427	17	E4..3479	0.632495	1.02455	0.528308	1	FALSE
E4.428	18	E4..3479	-1.09815	0.899206	0.274412	0.906004	TRUE
E4.429	19	E4..3479	-0.212887	0.990612	0.831789	1	TRUE
E4.430	2	E4..3479	-0.278447	0.988468	0.781165	1	TRUE
E4.431	20	E4..3479	-0.400321	0.975358	0.689656	1	TRUE
E4.432	21	E4..3479	0.859464	1.08198	0.391857	0.980888	FALSE
E4.433	22	E4..3479	0.852734	1.09889	0.395564	0.982836	FALSE
E4.434	3	E4..3479	-1.07945	0.946047	0.282626	0.913476	TRUE
E4.435	4	E4..3479	-0.113643	1.00953	0.909717	1	TRUE
E4.436	5	E4..3479	-0.649559	1.00402	0.517262	1	TRUE
E4.437	6	E4..3479	0.479958	1.01659	0.632161	1	FALSE
E4.438	7	E4..3479	-0.497802	0.961945	0.619566	1	TRUE
E4.439	8	E4..3479	1.84987	1.12032	0.0668771	0.534924	FALSE
E4.440	9	E4..3479	-0.274587	0.965941	0.784122	1	TRUE
E4.441	1	E4..3481	-35.1501	-0.238528	1.09297e-63	2.45262e-59	TRUE
E4.442	10	E4..3481	-6.88458	0.612016	3.15703e-10	2.67335e-08	TRUE
E4.443	11	E4..3481	8.98264	1.43277	5.70926e-15	9.21696e-13	FALSE
E4.444	12	E4..3481	8.33449	1.30585	1.80146e-13	2.48004e-11	FALSE
E4.445	13	E4..3481	5.58412	1.58207	1.57e-07	8.82975e-06	FALSE
E4.446	14	E4..3481	-9.8704	0.50215	4.75499e-17	9.97215e-15	TRUE
E4.447	15	E4..3481	10.7115	1.59284	4.9497e-19	1.44248e-16	FALSE
E4.448	16	E4..3481	-4.80732	0.798659	4.62816e-06	0.000208966	TRUE
E4.449	17	E4..3481	3.13296	1.15676	0.0021913	0.0496695	FALSE
E4.450	18	E4..3481	-0.383142	0.959012	0.702315	1	TRUE
E4.451	19	E4..3481	-3.62711	0.751877	0.000427315	0.012263	TRUE
E4.452	2	E4..3481	-8.82113	0.399111	1.35537e-14	2.12689e-12	TRUE
E4.453	20	E4..3481	11.0997	1.54068	6.01983e-20	1.98654e-17	FALSE
E4.454	21	E4..3481	1.4937	1.1581	0.13797	0.734484	FALSE
E4.455	22	E4..3481	-3.14115	0.78319	0.00213567	0.04863	TRUE
E4.456	3	E4..3481	-12.5767	0.395269	2.08259e-23	1.08682e-20	TRUE
E4.457	4	E4..3481	0.348093	1.04099	0.728401	1	FALSE
E4.458	5	E4..3481	-22.4259	-0.244027	5.45434e-44	2.03992e-40	TRUE
E4.459	6	E4..3481	-11.4364	0.487755	9.70178e-21	3.5762e-18	TRUE
E4.460	7	E4..3481	3.96373	1.20041	0.000127951	0.00433065	FALSE
E4.461	8	E4..3481	2.88838	1.1887	0.00462142	0.0898653	FALSE
E4.462	9	E4..3481	7.21566	1.37798	5.97266e-11	5.67908e-09	FALSE
E4.463	1	E4..3482	-0.591408	0.992064	0.555398	1	TRUE
E4.464	10	E4..3482	-0.422493	0.968809	0.673447	1	TRUE
E4.465	11	E4..3482	-0.158661	0.99095	0.874212	1	TRUE
E4.466	12	E4..3482	-0.192755	0.99045	0.847488	1	TRUE
E4.467	13	E4..3482	1.30367	1.12695	0.194926	0.823136	FALSE
E4.468	14	E4..3482	0.494389	1.02282	0.621966	1	FALSE
E4.469	15	E4..3482	0.839712	1.04642	0.402797	0.985686	FALSE
E4.470	16	E4..3482	-0.181049	0.99059	0.856645	1	TRUE
E4.471	17	E4..3482	0.393712	1.01193	0.694517	1	FALSE
E4.472	18	E4..3482	-0.220039	0.972654	0.826228	1	TRUE
E4.473	19	E4..3482	1.03485	1.07786	0.302893	0.927652	FALSE
E4.474	2	E4..3482	-1.30311	0.917777	0.195118	0.823362	TRUE
E4.475	20	E4..3482	-1.93802	0.899768	0.0550513	0.483315	TRUE
E4.476	21	E4..3482	1.44113	1.15179	0.152241	0.763977	FALSE
E4.477	22	E4..3482	0.605796	1.07937	0.545834	1	FALSE
E4.478	3	E4..3482	-1.60193	0.921018	0.111891	0.670988	TRUE
E4.479	4	E4..3482	0.40606	1.04494	0.685447	1	FALSE
E4.480	5	E4..3482	1.5953	1.13267	0.113365	0.675494	FALSE
E4.481	6	E4..3482	-0.256686	0.983897	0.797876	1	TRUE
E4.482	7	E4..3482	0.362644	1.00794	0.717531	1	FALSE
E4.483	8	E4..3482	-0.725763	0.950735	0.469446	1	TRUE
E4.484	9	E4..3482	0.821593	1.02624	0.412994	0.988682	FALSE
E4.485	1	E4..3484	0.209951	1.0206	0.834074	1	FALSE
E4.486	10	E4..3484	-0.517488	0.963564	0.605801	1	TRUE
E4.487	11	E4..3484	0.36615	1.01631	0.71492	1	FALSE
E4.488	12	E4..3484	-0.745422	0.970008	0.457524	1	TRUE
E4.489	13	E4..3484	0.653401	1.05781	0.514791	1	FALSE
E4.490	14	E4..3484	1.4684	1.07175	0.144701	0.747801	FALSE
E4.491	15	E4..3484	-0.679845	0.962307	0.497957	1	TRUE
E4.492	16	E4..3484	0.500915	1.01888	0.61738	1	FALSE
E4.493	17	E4..3484	-0.5874	0.960051	0.558077	1	TRUE
E4.494	18	E4..3484	-0.594765	0.941311	0.553159	1	TRUE
E4.495	19	E4..3484	1.76524	1.12893	0.0801551	0.580033	FALSE
E4.496	2	E4..3484	-0.347773	0.983685	0.728641	1	TRUE
E4.497	20	E4..3484	-1.35439	0.928458	0.178244	0.802045	TRUE
E4.498	21	E4..3484	0.0277474	0.982165	0.977911	1	FALSE
E4.499	22	E4..3484	0.954234	1.10692	0.341949	0.95328	FALSE
E4.500	3	E4..3484	-1.64377	0.919013	0.102931	0.64648	TRUE
E4.501	4	E4..3484	0.327487	1.03958	0.74389	1	FALSE
E4.502	5	E4..3484	0	1.04124	1	1	FALSE
E4.503	6	E4..3484	0.614239	1.02255	0.54026	1	FALSE
E4.504	7	E4..3484	-0.307058	0.97214	0.75935	1	TRUE
E4.505	8	E4..3484	0.674491	1.04293	0.501341	1	FALSE
E4.506	9	E4..3484	-0.331897	0.962788	0.740566	1	TRUE
E4.507	1	E4..3485	-0.753727	0.986284	0.452541	1	TRUE
E4.508	10	E4..3485	-0.674491	0.954895	0.501341	1	TRUE
E4.509	11	E4..3485	1.26269	1.05965	0.209234	0.840834	FALSE
E4.510	12	E4..3485	0.248302	1.00676	0.80434	1	FALSE
E4.511	13	E4..3485	-0.0658094	0.981343	0.947643	1	TRUE
E4.512	14	E4..3485	-0.0944587	0.993237	0.924908	1	TRUE
E4.513	15	E4..3485	0.950769	1.05256	0.343698	0.9534	FALSE
E4.514	16	E4..3485	0.553138	1.02105	0.581234	1	FALSE
E4.515	17	E4..3485	-0.674491	0.955446	0.501341	1	TRUE
E4.516	18	E4..3485	0.287105	1.01507	0.774544	1	FALSE
E4.517	19	E4..3485	1.20976	1.09009	0.228832	0.863604	FALSE
E4.518	2	E4..3485	-0.396681	0.980311	0.692332	1	TRUE
E4.519	20	E4..3485	-0.743488	0.958488	0.458689	1	TRUE
E4.520	21	E4..3485	-0.0882013	0.96825	0.929869	1	TRUE
E4.521	22	E4..3485	0.356187	1.05964	0.722348	1	FALSE
E4.522	3	E4..3485	-0.722927	0.963127	0.47118	1	TRUE
E4.523	4	E4..3485	0.705406	1.06534	0.481972	1	FALSE
E4.524	5	E4..3485	0.903377	1.09302	0.368198	0.968761	FALSE
E4.525	6	E4..3485	1.07254	1.04289	0.285704	0.91484	FALSE
E4.526	7	E4..3485	-1.83175	0.890645	0.0695543	0.544251	TRUE
E4.527	8	E4..3485	0.622908	1.03953	0.534568	1	FALSE
E4.528	9	E4..3485	-0.60168	0.947947	0.548561	1	TRUE
E4.529	1	E4..3486	-30.586	-0.0760042	2.32978e-57	2.61401e-53	TRUE
E4.530	10	E4..3486	-3.21109	0.814841	0.0017112	0.0407635	TRUE
E4.531	11	E4..3486	7.91058	1.38095	1.66936e-12	1.95107e-10	FALSE
E4.532	12	E4..3486	8.94478	1.32842	6.99377e-15	1.121e-12	FALSE
E4.533	13	E4..3486	4.49134	1.46588	1.68191e-05	0.000691136	FALSE
E4.534	14	E4..3486	-7.02725	0.644974	1.54593e-10	1.38763e-08	TRUE
E4.535	15	E4..3486	9.15835	1.50687	2.22287e-15	3.75046e-13	FALSE
E4.536	16	E4..3486	-2.65142	0.888101	0.00913619	0.14998	TRUE
E4.537	17	E4..3486	1.51284	1.0711	0.133041	0.728497	FALSE
E4.538	18	E4..3486	-0.533235	0.946457	0.594891	1	TRUE
E4.539	19	E4..3486	-1.4832	0.901787	0.140734	0.74133	TRUE
E4.540	2	E4..3486	-6.80272	0.538361	4.7435e-10	3.86231e-08	TRUE
E4.541	20	E4..3486	9.52553	1.46329	3.07229e-16	5.74519e-14	FALSE
E4.542	21	E4..3486	1.03578	1.10314	0.302458	0.927313	FALSE
E4.543	22	E4..3486	-0.120123	1.02199	0.904593	1	TRUE
E4.544	3	E4..3486	-11.2088	0.460797	3.32992e-20	1.14959e-17	TRUE
E4.545	4	E4..3486	-0.576194	0.978008	0.5656	1	TRUE
E4.546	5	E4..3486	-18.2981	-0.00745537	5.47602e-36	9.45245e-33	TRUE
E4.547	6	E4..3486	-8.68568	0.609829	2.79272e-14	4.17791e-12	TRUE
E4.548	7	E4..3486	3.74997	1.18899	0.00027749	0.00847193	FALSE
E4.549	8	E4..3486	3.09017	1.20199	0.00250459	0.0551552	FALSE
E4.550	9	E4..3486	9.88576	1.52487	4.37528e-17	9.26238e-15	FALSE
E4.551	1	E4..3487	0.639285	1.03589	0.523898	1	FALSE
E4.552	10	E4..3487	-0.828016	0.946419	0.409362	0.98754	TRUE
E4.553	11	E4..3487	-1.1742	0.941867	0.242719	0.879197	TRUE
E4.554	12	E4..3487	2.70029	1.09746	0.00796517	0.135716	FALSE
E4.555	13	E4..3487	-0.167004	0.970584	0.867658	1	TRUE
E4.556	14	E4..3487	0.648469	1.03056	0.517963	1	FALSE
E4.557	15	E4..3487	1.30482	1.07216	0.194536	0.822648	FALSE
E4.558	16	E4..3487	0.361583	1.0131	0.718321	1	FALSE
E4.559	17	E4..3487	0.772745	1.03197	0.441245	1	FALSE
E4.560	18	E4..3487	-2.36438	0.793294	0.0197213	0.262017	TRUE
E4.561	19	E4..3487	2.11052	1.15307	0.036962	0.38668	FALSE
E4.562	2	E4..3487	-1.37153	0.913056	0.172856	0.794212	TRUE
E4.563	20	E4..3487	-0.768017	0.957283	0.444038	1	TRUE
E4.564	21	E4..3487	-0.693046	0.89566	0.489666	1	TRUE
E4.565	22	E4..3487	0.27927	1.05356	0.780535	1	FALSE
E4.566	3	E4..3487	-1.52367	0.924767	0.130312	0.720045	TRUE
E4.567	4	E4..3487	-1.37074	0.923868	0.173102	0.794354	TRUE
E4.568	5	E4..3487	-0.0372724	1.03911	0.970332	1	TRUE
E4.569	6	E4..3487	-0.331249	0.980588	0.741054	1	TRUE
E4.570	7	E4..3487	-0.0309533	0.986898	0.97536	1	TRUE
E4.571	8	E4..3487	0.419983	1.02617	0.675275	1	FALSE
E4.572	9	E4..3487	2.07707	1.09531	0.0400027	0.405081	FALSE
E4.573	1	E4..3488	0.236556	1.02155	0.813418	1	FALSE
E4.574	10	E4..3488	-1.05917	0.933656	0.291725	0.91865	TRUE
E4.575	11	E4..3488	0.674491	1.03122	0.501341	1	FALSE
E4.576	12	E4..3488	0.907644	1.03115	0.365948	0.968153	FALSE
E4.577	13	E4..3488	0.92655	1.08686	0.356084	0.963536	FALSE
E4.578	14	E4..3488	-0.577852	0.968954	0.564484	1	TRUE
E4.579	15	E4..3488	0.59186	1.0327	0.555096	1	FALSE
E4.580	16	E4..3488	0.0598575	1.00058	0.952372	1	FALSE
E4.581	17	E4..3488	0.157116	0.999416	0.875427	1	FALSE
E4.582	18	E4..3488	-0.184081	0.975662	0.854272	1	TRUE
E4.583	19	E4..3488	1.07797	1.08087	0.283282	0.913476	FALSE
E4.584	2	E4..3488	-0.674491	0.961145	0.501341	1	TRUE
E4.585	20	E4..3488	-0.921162	0.949754	0.358877	0.964456	TRUE
E4.586	21	E4..3488	-0.324913	0.939841	0.745832	1	TRUE
E4.587	22	E4..3488	-0.422681	0.998076	0.67331	1	TRUE
E4.588	3	E4..3488	0.223697	1.00847	0.823386	1	FALSE
E4.589	4	E4..3488	0.462542	1.04879	0.644559	1	FALSE
E4.590	5	E4..3488	0.191749	1.05223	0.848274	1	FALSE
E4.591	6	E4..3488	0.696733	1.02621	0.487364	1	FALSE
E4.592	7	E4..3488	-0.545355	0.959403	0.586556	1	TRUE
E4.593	8	E4..3488	-0.157412	0.988157	0.875194	1	TRUE
E4.594	9	E4..3488	-0.156139	0.972456	0.876195	1	TRUE
E4.595	1	E4..3489	0.165423	1.01901	0.868899	1	FALSE
E4.596	10	E4..3489	-1.14337	0.929007	0.255239	0.89142	TRUE
E4.597	11	E4..3489	0.00251658	0.99874	0.997996	1	FALSE
E4.598	12	E4..3489	-0.877941	0.965106	0.38179	0.976596	TRUE
E4.599	13	E4..3489	1.70267	1.16938	0.0913081	0.616581	FALSE
E4.600	14	E4..3489	0.546924	1.02546	0.585482	1	FALSE
E4.601	15	E4..3489	0.349707	1.01929	0.727193	1	FALSE
E4.602	16	E4..3489	0.0761555	1.00126	0.939427	1	FALSE
E4.603	17	E4..3489	-0.606186	0.959058	0.545576	1	TRUE
E4.604	18	E4..3489	-0.811714	0.923164	0.418618	0.992018	TRUE
E4.605	19	E4..3489	0.938151	1.0711	0.350116	0.958342	FALSE
E4.606	2	E4..3489	-0.501127	0.973105	0.617232	1	TRUE
E4.607	20	E4..3489	-1.69732	0.9116	0.0923184	0.619505	TRUE
E4.608	21	E4..3489	-0.615182	0.905005	0.539639	1	TRUE
E4.609	22	E4..3489	0.877478	1.10085	0.382041	0.976596	FALSE
E4.610	3	E4..3489	0.443084	1.01898	0.65853	1	FALSE
E4.611	4	E4..3489	1.05569	1.0892	0.293305	0.920163	FALSE
E4.612	5	E4..3489	0.514421	1.07073	0.607936	1	FALSE
E4.613	6	E4..3489	-0.372362	0.978763	0.710303	1	TRUE
E4.614	7	E4..3489	-0.308035	0.972088	0.758608	1	TRUE
E4.615	8	E4..3489	1.26374	1.08173	0.208859	0.840627	FALSE
E4.616	9	E4..3489	-0.552259	0.950666	0.581833	1	TRUE
E4.617	1	E4..3490	1.53255	1.0677	0.128109	0.713695	FALSE
E4.618	10	E4..3490	-0.949426	0.939715	0.344378	0.953635	TRUE
E4.619	11	E4..3490	-0.0118822	0.998044	0.99054	1	TRUE
E4.620	12	E4..3490	0.838703	1.0286	0.403361	0.985762	FALSE
E4.621	13	E4..3490	0.647058	1.05714	0.518873	1	FALSE
E4.622	14	E4..3490	1.72203	1.08449	0.0877293	0.607602	FALSE
E4.623	15	E4..3490	-0.892691	0.950525	0.373871	0.972272	TRUE
E4.624	16	E4..3490	-1.71343	0.927016	0.0893047	0.610068	TRUE
E4.625	17	E4..3490	-0.0921453	0.986237	0.926742	1	TRUE
E4.626	18	E4..3490	0.130281	1.00196	0.89657	1	FALSE
E4.627	19	E4..3490	1.35206	1.10004	0.178987	0.803835	FALSE
E4.628	2	E4..3490	-1.01914	0.937368	0.310259	0.933752	TRUE
E4.629	20	E4..3490	-0.327985	0.978914	0.743514	1	TRUE
E4.630	21	E4..3490	-0.687791	0.896291	0.492957	1	TRUE
E4.631	22	E4..3490	-0.263847	1.01063	0.792366	1	TRUE
E4.632	3	E4..3490	-0.179556	0.989157	0.857814	1	TRUE
E4.633	4	E4..3490	-0.390979	0.990629	0.69653	1	TRUE
E4.634	5	E4..3490	2.74142	1.19836	0.00708683	0.124241	FALSE
E4.635	6	E4..3490	1.65301	1.06865	0.101034	0.642994	FALSE
E4.636	7	E4..3490	-0.124293	0.981909	0.901298	1	TRUE
E4.637	8	E4..3490	1.85283	1.12052	0.0664484	0.533293	FALSE
E4.638	9	E4..3490	1.07625	1.04025	0.284047	0.913956	FALSE
E4.639	1	E4..3491	-0.790416	0.984978	0.430898	0.998845	TRUE
E4.640	10	E4..3491	-0.600959	0.958955	0.54904	1	TRUE
E4.641	11	E4..3491	-0.414141	0.978602	0.679535	1	TRUE
E4.642	12	E4..3491	-0.105023	0.993695	0.916539	1	TRUE
E4.643	13	E4..3491	-0.0860611	0.97919	0.931566	1	TRUE
E4.644	14	E4..3491	1.43728	1.07018	0.15333	0.766307	FALSE
E4.645	15	E4..3491	0.598187	1.03305	0.550881	1	FALSE
E4.646	16	E4..3491	0.85001	1.03337	0.39707	0.983581	FALSE
E4.647	17	E4..3491	-0.0954254	0.986063	0.924142	1	TRUE
E4.648	18	E4..3491	1.41139	1.10911	0.160807	0.77665	FALSE
E4.649	19	E4..3491	-0.0505446	1.00196	0.959775	1	TRUE
E4.650	2	E4..3491	-1.26149	0.920648	0.209664	0.84218	TRUE
E4.651	20	E4..3491	-2.96144	0.849458	0.00371467	0.0763344	TRUE
E4.652	21	E4..3491	0.235957	1.00715	0.813882	1	FALSE
E4.653	22	E4..3491	-0.715847	0.974902	0.475524	1	TRUE
E4.654	3	E4..3491	1.39533	1.0646	0.165582	0.783229	FALSE
E4.655	4	E4..3491	0.379266	1.04311	0.705184	1	FALSE
E4.656	5	E4..3491	1.93674	1.15224	0.055209	0.483393	FALSE
E4.657	6	E4..3491	0.881068	1.03439	0.380103	0.975917	FALSE
E4.658	7	E4..3491	-0.166831	0.979636	0.867794	1	TRUE
E4.659	8	E4..3491	0.904192	1.05806	0.367768	0.968761	FALSE
E4.660	9	E4..3491	0.308865	0.998037	0.757979	1	FALSE
E4.661	1	E4..315110	0.338999	1.02519	0.735224	1	FALSE
E4.662	10	E4..315110	1.83631	1.09352	0.068873	0.542475	FALSE
E4.663	11	E4..315110	0.173794	1.00702	0.86233	1	FALSE
E4.664	12	E4..315110	0.0337194	0.998826	0.973159	1	FALSE
E4.665	13	E4..315110	0.120699	1.00117	0.904139	1	FALSE
E4.666	14	E4..315110	1.24135	1.06034	0.216981	0.851828	FALSE
E4.667	15	E4..315110	1.9254	1.10651	0.0566278	0.491016	FALSE
E4.668	16	E4..315110	-0.222586	0.988866	0.824249	1	TRUE
E4.669	17	E4..315110	-10.0893	0.45766	1.45148e-17	3.3236e-15	TRUE
E4.670	18	E4..315110	3.36488	1.27251	0.0010387	0.0267605	FALSE
E4.671	19	E4..315110	-0.834654	0.947136	0.405628	0.987422	TRUE
E4.672	2	E4..315110	-0.469837	0.975264	0.639354	1	TRUE
E4.673	20	E4..315110	1.48422	1.068	0.140464	0.741034	FALSE
E4.674	21	E4..315110	-1.81954	0.760466	0.0714085	0.551118	TRUE
E4.675	22	E4..315110	0.0140323	1.0326	0.988828	1	FALSE
E4.676	3	E4..315110	0.958569	1.04368	0.33977	0.952459	FALSE
E4.677	4	E4..315110	-8.74927	0.4211	1.98943e-14	3.05772e-12	TRUE
E4.678	5	E4..315110	3.62816	1.24918	0.000425757	0.0122487	FALSE
E4.679	6	E4..315110	-0.58015	0.969542	0.562938	1	TRUE
E4.680	7	E4..315110	-1.48511	0.909173	0.140227	0.740573	TRUE
E4.681	8	E4..315110	-0.289702	0.979446	0.772561	1	TRUE
E4.682	9	E4..315110	-9.84367	0.43954	5.49591e-17	1.12835e-14	TRUE
E4.683	1	E4..315111	2.84804	1.11454	0.00520509	0.0983729	FALSE
E4.684	10	E4..315111	-9.27452	0.48006	1.1897e-15	2.11879e-13	TRUE
E4.685	11	E4..315111	1.81238	1.08621	0.0725146	0.553953	FALSE
E4.686	12	E4..315111	-13.2222	0.508524	6.67987e-25	4.16379e-22	TRUE
E4.687	13	E4..315111	1.44034	1.14149	0.152464	0.764533	FALSE
E4.688	14	E4..315111	3.56099	1.17687	0.000536896	0.0149664	FALSE
E4.689	15	E4..315111	-8.17233	0.547585	4.23615e-13	5.65829e-11	TRUE
E4.690	16	E4..315111	0.730526	1.02841	0.466542	1	FALSE
E4.691	17	E4..315111	-2.0336	0.883586	0.0442735	0.429157	TRUE
E4.692	18	E4..315111	-3.60947	0.689151	0.000454285	0.0129367	TRUE
E4.693	19	E4..315111	-0.851634	0.945948	0.396172	0.983	TRUE
E4.694	2	E4..315111	-18.2791	-0.253393	5.98941e-36	9.60016e-33	TRUE
E4.695	20	E4..315111	1.08982	1.04861	0.278052	0.909678	FALSE
E4.696	21	E4..315111	-3.4461	0.565255	0.000792789	0.0210975	TRUE
E4.697	22	E4..315111	1.40362	1.14244	0.163103	0.77952	FALSE
E4.698	3	E4..315111	4.39094	1.20811	2.50557e-05	0.000995131	FALSE
E4.699	4	E4..315111	-8.94209	0.407962	7.09522e-15	1.1292e-12	TRUE
E4.700	5	E4..315111	-5.93619	0.701029	3.10374e-08	1.93466e-06	TRUE
E4.701	6	E4..315111	-0.533955	0.971592	0.594395	1	TRUE
E4.702	7	E4..315111	1.6725	1.07795	0.0971217	0.634657	FALSE
E4.703	8	E4..315111	3.33828	1.21832	0.00113372	0.0286495	FALSE
E4.704	9	E4..315111	2.21797	1.10306	0.0285048	0.329715	FALSE
E4.705	1	E4..315112	0.785198	1.04108	0.433938	0.999521	FALSE
E4.706	10	E4..315112	0.148295	1.00032	0.882367	1	FALSE
E4.707	11	E4..315112	-1.58797	0.921869	0.115015	0.681165	TRUE
E4.708	12	E4..315112	1.01421	1.03509	0.312593	0.935999	FALSE
E4.709	13	E4..315112	-0.674491	0.916625	0.501341	1	TRUE
E4.710	14	E4..315112	1.49543	1.0731	0.137519	0.734238	FALSE
E4.711	15	E4..315112	3.74386	1.20717	0.000283579	0.00863434	FALSE
E4.712	16	E4..315112	0.037973	0.999676	0.969774	1	FALSE
E4.713	17	E4..315112	-10.8298	0.418506	2.60443e-19	8.11714e-17	TRUE
E4.714	18	E4..315112	3.56955	1.28963	0.000521349	0.0145874	FALSE
E4.715	19	E4..315112	0.238717	1.02219	0.811746	1	FALSE
E4.716	2	E4..315112	-0.535925	0.970705	0.593036	1	TRUE
E4.717	20	E4..315112	0.156157	1.00271	0.876181	1	FALSE
E4.718	21	E4..315112	-2.93812	0.62622	0.00398451	0.0803347	TRUE
E4.719	22	E4..315112	-0.713758	0.975067	0.476811	1	TRUE
E4.720	3	E4..315112	1.00124	1.04572	0.318796	0.942279	FALSE
E4.721	4	E4..315112	-9.08507	0.39822	3.29549e-15	5.47783e-13	TRUE
E4.722	5	E4..315112	1.53629	1.12929	0.127191	0.711584	FALSE
E4.723	6	E4..315112	0.405587	1.01329	0.685793	1	FALSE
E4.724	7	E4..315112	-1.37157	0.915242	0.172846	0.794212	TRUE
E4.725	8	E4..315112	-0.427958	0.970343	0.669475	1	TRUE
E4.726	9	E4..315112	-10.2637	0.416431	5.63153e-18	1.40413e-15	TRUE
E4.727	1	E4..31512	-15.6614	0.455441	2.16175e-30	2.02123e-27	TRUE
E4.728	10	E4..31512	2.5808	1.13463	0.0111039	0.173397	FALSE
E4.729	11	E4..31512	-12.0247	0.417441	4.04e-22	1.74342e-19	TRUE
E4.730	12	E4..31512	3.17974	1.11519	0.00189069	0.0441389	FALSE
E4.731	13	E4..31512	-6.15093	0.334342	1.12784e-08	7.57749e-07	TRUE
E4.732	14	E4..31512	1.85721	1.09128	0.0658177	0.530957	FALSE
E4.733	15	E4..31512	-7.57636	0.580573	9.44554e-12	9.90457e-10	TRUE
E4.734	16	E4..31512	2.56473	1.1045	0.011602	0.178811	FALSE
E4.735	17	E4..31512	0.0361663	0.993021	0.971212	1	FALSE
E4.736	18	E4..31512	3.39838	1.27531	0.000929686	0.0244287	FALSE
E4.737	19	E4..31512	3.69297	1.26372	0.000339448	0.0100757	FALSE
E4.738	2	E4..31512	8.3417	1.58317	1.73411e-13	2.40207e-11	FALSE
E4.739	20	E4..31512	-0.28864	0.980848	0.773372	1	TRUE
E4.740	21	E4..31512	-3.89495	0.511387	0.000164654	0.00543358	TRUE
E4.741	22	E4..31512	1.6488	1.16182	0.101894	0.644034	FALSE
E4.742	3	E4..31512	5.72726	1.27212	8.17151e-08	4.81283e-06	FALSE
E4.743	4	E4..31512	-1.46513	0.917437	0.145592	0.749718	TRUE
E4.744	5	E4..31512	-10.8259	0.420792	2.66044e-19	8.17813e-17	TRUE
E4.745	6	E4..31512	0.887758	1.03469	0.376508	0.974267	FALSE
E4.746	7	E4..31512	-0.66401	0.953061	0.508002	1	TRUE
E4.747	8	E4..31512	-9.22072	0.391404	1.58939e-15	2.7648e-13	TRUE
E4.748	9	E4..31512	0.471424	1.00698	0.638224	1	FALSE
E4.749	1	E4..31513	-0.0810716	1.01024	0.935525	1	TRUE
E4.750	10	E4..31513	-0.402729	0.9699	0.687889	1	TRUE
E4.751	11	E4..31513	-2.50113	0.877734	0.0137754	0.202172	TRUE
E4.752	12	E4..31513	-1.72636	0.933725	0.0869448	0.604974	TRUE
E4.753	13	E4..31513	-1.98007	0.777809	0.0500629	0.461247	TRUE
E4.754	14	E4..31513	2.34071	1.11557	0.0209549	0.272281	FALSE
E4.755	15	E4..31513	1.65894	1.09176	0.0998293	0.641882	FALSE
E4.756	16	E4..31513	0.17632	1.00542	0.86035	1	FALSE
E4.757	17	E4..31513	-9.88715	0.468346	4.34231e-17	9.26238e-15	TRUE
E4.758	18	E4..31513	3.77506	1.30682	0.000253761	0.00784354	FALSE
E4.759	19	E4..31513	-0.178252	0.993034	0.858836	1	TRUE
E4.760	2	E4..31513	-2.2095	0.855245	0.029104	0.335356	TRUE
E4.761	20	E4..31513	0.308584	1.01021	0.758192	1	FALSE
E4.762	21	E4..31513	-0.882025	0.87298	0.379587	0.975485	TRUE
E4.763	22	E4..31513	0.878313	1.10092	0.38159	0.976596	FALSE
E4.764	3	E4..31513	0.158938	1.00537	0.873994	1	FALSE
E4.765	4	E4..31513	-9.06674	0.399469	3.63631e-15	5.99992e-13	TRUE
E4.766	5	E4..31513	1.92997	1.15185	0.0560525	0.487574	FALSE
E4.767	6	E4..31513	1.99179	1.08368	0.0487433	0.45367	FALSE
E4.768	7	E4..31513	0.113655	0.994627	0.909708	1	FALSE
E4.769	8	E4..31513	1.81134	1.11778	0.0726754	0.553953	FALSE
E4.770	9	E4..31513	-8.85317	0.494028	1.14199e-14	1.80467e-12	TRUE
E4.771	1	E4..31514	-0.242419	1.00449	0.808883	1	TRUE
E4.772	10	E4..31514	0.174428	1.00177	0.861833	1	FALSE
E4.773	11	E4..31514	-0.300624	0.984088	0.764239	1	TRUE
E4.774	12	E4..31514	0.795397	1.027	0.428007	0.997702	FALSE
E4.775	13	E4..31514	-0.379639	0.947975	0.704907	1	TRUE
E4.776	14	E4..31514	0.920812	1.04424	0.35906	0.9646	FALSE
E4.777	15	E4..31514	0.485397	1.0268	0.62831	1	FALSE
E4.778	16	E4..31514	-0.341161	0.983947	0.7336	1	TRUE
E4.779	17	E4..31514	-11.067	0.405967	7.18882e-20	2.33793e-17	TRUE
E4.780	18	E4..31514	2.32767	1.18575	0.0216629	0.277071	FALSE
E4.781	19	E4..31514	-0.438929	0.974806	0.661529	1	TRUE
E4.782	2	E4..31514	-0.643445	0.963287	0.521205	1	TRUE
E4.783	20	E4..31514	0.0650237	0.998233	0.948267	1	FALSE
E4.784	21	E4..31514	-1.9767	0.741604	0.0504485	0.461831	TRUE
E4.785	22	E4..31514	-0.359882	1.00304	0.71959	1	TRUE
E4.786	3	E4..31514	0.24321	1.00941	0.808272	1	FALSE
E4.787	4	E4..31514	-8.43192	0.442725	1.07578e-13	1.51827e-11	TRUE
E4.788	5	E4..31514	1.4314	1.12328	0.155006	0.76816	FALSE
E4.789	6	E4..31514	0.694622	1.02611	0.488681	1	FALSE
E4.790	7	E4..31514	-1.61887	0.902024	0.108192	0.662434	TRUE
E4.791	8	E4..31514	0.309957	1.01893	0.757149	1	FALSE
E4.792	9	E4..31514	-12.3632	0.300938	6.54219e-23	3.33652e-20	TRUE
E4.793	1	E4..31516	3.91401	1.1525	0.000153583	0.00512078	FALSE
E4.794	10	E4..31516	-7.94143	0.553664	1.42104e-12	1.69618e-10	TRUE
E4.795	11	E4..31516	4.67147	1.2244	8.11329e-06	0.000354897	FALSE
E4.796	12	E4..31516	-10.995	0.590902	1.06243e-19	3.40586e-17	TRUE
E4.797	13	E4..31516	-0.197848	0.967304	0.84351	1	TRUE
E4.798	14	E4..31516	1.29396	1.06298	0.198248	0.828003	FALSE
E4.799	15	E4..31516	-6.42161	0.644491	3.07594e-09	2.23379e-07	TRUE
E4.800	16	E4..31516	0.192877	1.0061	0.847393	1	FALSE
E4.801	17	E4..31516	2.32567	1.11407	0.0217737	0.27778	FALSE
E4.802	18	E4..31516	-2.04336	0.820145	0.0432824	0.424065	TRUE
E4.803	19	E4..31516	-1.08546	0.929598	0.279967	0.911693	TRUE
E4.804	2	E4..31516	-17.3211	-0.187301	5.86427e-34	7.74084e-31	TRUE
E4.805	20	E4..31516	1.64629	1.07597	0.102411	0.645215	FALSE
E4.806	21	E4..31516	-3.05969	0.61163	0.00275254	0.0596782	TRUE
E4.807	22	E4..31516	2.39147	1.22053	0.018389	0.248955	FALSE
E4.808	3	E4..31516	5.86613	1.27878	4.30216e-08	2.63772e-06	FALSE
E4.809	4	E4..31516	-8.44863	0.441586	9.84591e-14	1.39837e-11	TRUE
E4.810	5	E4..31516	-6.84748	0.648801	3.79752e-10	3.14452e-08	TRUE
E4.811	6	E4..31516	4.12927	1.17854	6.89023e-05	0.00247387	FALSE
E4.812	7	E4..31516	0.844027	1.03367	0.400391	0.985434	FALSE
E4.813	8	E4..31516	5.72346	1.37537	8.31538e-08	4.87199e-06	FALSE
E4.814	9	E4..31516	0.23362	0.993897	0.815692	1	FALSE
E4.815	1	E4..31518	3.84031	1.14987	0.000200762	0.00642667	FALSE
E4.816	10	E4..31518	-8.06115	0.547054	7.59537e-13	9.57529e-11	TRUE
E4.817	11	E4..31518	4.96745	1.2387	2.35916e-06	0.000111923	FALSE
E4.818	12	E4..31518	-12.2763	0.543508	1.04338e-22	5.08988e-20	TRUE
E4.819	13	E4..31518	0.283359	1.01847	0.777407	1	FALSE
E4.820	14	E4..31518	3.32214	1.16487	0.00119524	0.0300014	FALSE
E4.821	15	E4..31518	-8.11578	0.550715	5.70234e-13	7.43957e-11	TRUE
E4.822	16	E4..31518	1.17183	1.04672	0.243665	0.880048	FALSE
E4.823	17	E4..31518	1.55942	1.07356	0.121621	0.699248	FALSE
E4.824	18	E4..31518	-2.47955	0.783661	0.0145918	0.210437	TRUE
E4.825	19	E4..31518	-1.33217	0.912347	0.185414	0.811949	TRUE
E4.826	2	E4..31518	-17.326	-0.187637	5.72729e-34	7.74084e-31	TRUE
E4.827	20	E4..31518	1.5582	1.07164	0.121909	0.699691	FALSE
E4.828	21	E4..31518	-2.24539	0.709357	0.0266377	0.314109	TRUE
E4.829	22	E4..31518	2.07972	1.19588	0.0397541	0.403852	FALSE
E4.830	3	E4..31518	5.30376	1.25184	5.49987e-07	2.87686e-05	FALSE
E4.831	4	E4..31518	-7.63601	0.496957	6.94376e-12	7.4554e-10	TRUE
E4.832	5	E4..31518	-5.30075	0.737447	5.57319e-07	2.90843e-05	TRUE
E4.833	6	E4..31518	3.83364	1.16542	0.000205652	0.0065366	FALSE
E4.834	7	E4..31518	-0.60761	0.956076	0.544634	1	TRUE
E4.835	8	E4..31518	5.21649	1.34199	8.06652e-07	4.05858e-05	FALSE
E4.836	9	E4..31518	0.00882937	0.981531	0.99297	1	FALSE
E4.837	1	E4..31519	3.18042	1.12637	0.00188659	0.0440991	FALSE
E4.838	10	E4..31519	-10.6487	0.404187	6.96313e-19	1.95316e-16	TRUE
E4.839	11	E4..31519	0.674643	1.03122	0.501245	1	FALSE
E4.840	12	E4..31519	-15.9924	0.406058	4.09098e-31	4.3715e-28	TRUE
E4.841	13	E4..31519	0.0970413	0.998658	0.922861	1	FALSE
E4.842	14	E4..31519	3.89754	1.19377	0.00016311	0.00539851	FALSE
E4.843	15	E4..31519	-7.68065	0.574801	5.51291e-12	6.00532e-10	TRUE
E4.844	16	E4..31519	0.162826	1.00486	0.870938	1	FALSE
E4.845	17	E4..31519	-0.709643	0.953588	0.479349	1	TRUE
E4.846	18	E4..31519	-2.55303	0.777515	0.0119771	0.183458	TRUE
E4.847	19	E4..31519	-0.0594361	1.00134	0.952707	1	TRUE
E4.848	2	E4..31519	-18.7844	-0.288253	5.59306e-37	1.33147e-33	TRUE
E4.849	20	E4..31519	2.69689	1.12761	0.0080418	0.136711	FALSE
E4.850	21	E4..31519	-2.9993	0.618878	0.00331218	0.069398	TRUE
E4.851	22	E4..31519	1.61129	1.15885	0.109834	0.666308	FALSE
E4.852	3	E4..31519	4.26593	1.20212	4.08278e-05	0.00153979	FALSE
E4.853	4	E4..31519	-8.64794	0.428005	3.41472e-14	5.07459e-12	TRUE
E4.854	5	E4..31519	-6.76766	0.653376	5.64367e-10	4.5069e-08	TRUE
E4.855	6	E4..31519	-0.837498	0.958121	0.404035	0.986145	TRUE
E4.856	7	E4..31519	1.80351	1.08495	0.0739034	0.559216	FALSE
E4.857	8	E4..31519	4.22149	1.27648	4.84591e-05	0.00178852	FALSE
E4.858	9	E4..31519	1.73115	1.07628	0.0860847	0.602711	FALSE
E4.859	1	E4..4492	-0.467165	0.996488	0.641258	1	TRUE
E4.860	10	E4..4492	-0.103077	0.986445	0.918079	1	TRUE
E4.861	11	E4..4492	1.21753	1.05746	0.225873	0.860817	FALSE
E4.862	12	E4..4492	-2.00883	0.923277	0.0468772	0.445165	TRUE
E4.863	13	E4..4492	-0.0406217	0.984021	0.967667	1	TRUE
E4.864	14	E4..4492	-1.38006	0.928656	0.170223	0.789706	TRUE
E4.865	15	E4..4492	0.347266	1.01916	0.729021	1	FALSE
E4.866	16	E4..4492	0.547007	1.02079	0.585425	1	FALSE
E4.867	17	E4..4492	0.0353911	0.99298	0.971829	1	FALSE
E4.868	18	E4..4492	0.989287	1.07381	0.324582	0.944979	FALSE
E4.869	19	E4..4492	0.366215	1.0311	0.714872	1	FALSE
E4.870	2	E4..4492	-0.0603868	1.00351	0.951951	1	TRUE
E4.871	20	E4..4492	-2.00192	0.896627	0.0476272	0.448072	TRUE
E4.872	21	E4..4492	0.342692	1.01996	0.732451	1	FALSE
E4.873	22	E4..4492	-0.969459	0.954855	0.334333	0.950213	TRUE
E4.874	3	E4..4492	0.434375	1.01857	0.664823	1	FALSE
E4.875	4	E4..4492	-0.0591223	1.01324	0.952956	1	TRUE
E4.876	5	E4..4492	-0.111603	1.03485	0.911331	1	TRUE
E4.877	6	E4..4492	0.608223	1.02228	0.544229	1	FALSE
E4.878	7	E4..4492	0.0974664	0.993762	0.922524	1	FALSE
E4.879	8	E4..4492	-0.103924	0.991678	0.917409	1	TRUE
E4.880	9	E4..4492	-0.325327	0.963149	0.74552	1	TRUE
E4.881	1	E4..4493	-0.141385	1.00809	0.887811	1	TRUE
E4.882	10	E4..4493	-0.768899	0.949683	0.443516	1	TRUE
E4.883	11	E4..4493	0.802711	1.03741	0.423783	0.995498	FALSE
E4.884	12	E4..4493	0.524951	1.017	0.600619	1	FALSE
E4.885	13	E4..4493	0.0554872	0.99424	0.955846	1	FALSE
E4.886	14	E4..4493	0.412345	1.0187	0.680848	1	FALSE
E4.887	15	E4..4493	-0.189003	0.989476	0.850421	1	TRUE
E4.888	16	E4..4493	0.0559437	1.00042	0.955483	1	FALSE
E4.889	17	E4..4493	0.146114	0.998834	0.884085	1	FALSE
E4.890	18	E4..4493	0.940986	1.06977	0.348667	0.957779	FALSE
E4.891	19	E4..4493	0.595161	1.04711	0.552895	1	FALSE
E4.892	2	E4..4493	-0.380411	0.981434	0.704336	1	TRUE
E4.893	20	E4..4493	-1.50054	0.921273	0.136192	0.733217	TRUE
E4.894	21	E4..4493	-0.496386	0.919262	0.620561	1	TRUE
E4.895	22	E4..4493	-1.05835	0.947828	0.292096	0.918988	TRUE
E4.896	3	E4..4493	0.221305	1.00836	0.825244	1	FALSE
E4.897	4	E4..4493	-0.259634	0.999578	0.795606	1	TRUE
E4.898	5	E4..4493	0.337604	1.06059	0.736272	1	FALSE
E4.899	6	E4..4493	0.790799	1.03038	0.430675	0.998845	FALSE
E4.900	7	E4..4493	-0.416756	0.966277	0.677627	1	TRUE
E4.901	8	E4..4493	0.167619	1.00956	0.867175	1	FALSE
E4.902	9	E4..4493	-0.452727	0.956141	0.651591	1	TRUE
E4.903	1	E4..4494	0.134427	1.01791	0.893298	1	FALSE
E4.904	10	E4..4494	-0.417327	0.969094	0.677211	1	TRUE
E4.905	11	E4..4494	-1.495	0.926362	0.137631	0.734466	TRUE
E4.906	12	E4..4494	-2.24884	0.9144	0.0264105	0.312251	TRUE
E4.907	13	E4..4494	0.396787	1.03053	0.692254	1	FALSE
E4.908	14	E4..4494	0.0554741	1.00077	0.955856	1	FALSE
E4.909	15	E4..4494	-0.0127504	0.999231	0.989849	1	TRUE
E4.910	16	E4..4494	-0.492848	0.977654	0.623052	1	TRUE
E4.911	17	E4..4494	-0.500936	0.964623	0.617366	1	TRUE
E4.912	18	E4..4494	-0.0171736	0.989623	0.986328	1	TRUE
E4.913	19	E4..4494	0.156339	1.01643	0.876038	1	FALSE
E4.914	2	E4..4494	0.50762	1.0427	0.612683	1	FALSE
E4.915	20	E4..4494	-0.673804	0.961914	0.501776	1	TRUE
E4.916	21	E4..4494	0.779391	1.07237	0.437337	1	FALSE
E4.917	22	E4..4494	-0.0971978	1.0238	0.922737	1	TRUE
E4.918	3	E4..4494	0.673236	1.03001	0.502136	1	FALSE
E4.919	4	E4..4494	0.482004	1.05011	0.630711	1	FALSE
E4.920	5	E4..4494	-0.754478	0.998003	0.452091	1	TRUE
E4.921	6	E4..4494	0.922891	1.03624	0.35798	0.963775	FALSE
E4.922	7	E4..4494	-0.735765	0.949226	0.463359	1	TRUE
E4.923	8	E4..4494	0.788266	1.05042	0.432149	0.999253	FALSE
E4.924	9	E4..4494	-0.521811	0.952341	0.602797	1	TRUE
E4.925	1	E4..4495	0.743832	1.03961	0.458482	1	FALSE
E4.926	10	E4..4495	0	0.992136	1	1	FALSE
E4.927	11	E4..4495	0.191301	1.00786	0.848624	1	FALSE
E4.928	12	E4..4495	-0.286486	0.986983	0.775017	1	TRUE
E4.929	13	E4..4495	1.10635	1.10597	0.270864	0.904437	FALSE
E4.930	14	E4..4495	-0.552163	0.970244	0.581899	1	TRUE
E4.931	15	E4..4495	-1.19558	0.93376	0.234298	0.869165	TRUE
E4.932	16	E4..4495	-0.45698	0.979142	0.64854	1	TRUE
E4.933	17	E4..4495	0.411086	1.01284	0.681768	1	FALSE
E4.934	18	E4..4495	-0.786193	0.925299	0.433357	0.999521	TRUE
E4.935	19	E4..4495	0.165368	1.01706	0.868943	1	FALSE
E4.936	2	E4..4495	-0.283437	0.988124	0.777347	1	TRUE
E4.937	20	E4..4495	-0.983409	0.946694	0.327453	0.946057	TRUE
E4.938	21	E4..4495	-0.437929	0.926278	0.662252	1	TRUE
E4.939	22	E4..4495	-0.595729	0.984397	0.552517	1	TRUE
E4.940	3	E4..4495	1.40967	1.06529	0.161312	0.776791	FALSE
E4.941	4	E4..4495	2.09149	1.15978	0.0386665	0.396743	FALSE
E4.942	5	E4..4495	0.390792	1.06364	0.696667	1	FALSE
E4.943	6	E4..4495	1.10862	1.04449	0.269888	0.904437	FALSE
E4.944	7	E4..4495	-0.417709	0.966226	0.676932	1	TRUE
E4.945	8	E4..4495	0.536474	1.03384	0.592658	1	FALSE
E4.946	9	E4..4495	0.505497	1.00885	0.614169	1	FALSE
E4.947	1	E4..4496	0.0954121	1.01652	0.924152	1	FALSE
E4.948	10	E4..4496	0.0798488	0.996545	0.936495	1	FALSE
E4.949	11	E4..4496	-0.0028883	0.998479	0.9977	1	TRUE
E4.950	12	E4..4496	-2.89602	0.890462	0.00451784	0.0882334	TRUE
E4.951	13	E4..4496	0.814751	1.07497	0.416885	0.990549	FALSE
E4.952	14	E4..4496	-2.05761	0.894619	0.0418689	0.416971	TRUE
E4.953	15	E4..4496	-0.732343	0.959401	0.465436	1	TRUE
E4.954	16	E4..4496	-0.953002	0.958564	0.34257	0.95328	TRUE
E4.955	17	E4..4496	0.649354	1.02544	0.517393	1	FALSE
E4.956	18	E4..4496	0.597111	1.041	0.551597	1	FALSE
E4.957	19	E4..4496	0.236232	1.02202	0.813669	1	FALSE
E4.958	2	E4..4496	0.749392	1.05938	0.455138	1	FALSE
E4.959	20	E4..4496	-0.746061	0.958362	0.45714	1	TRUE
E4.960	21	E4..4496	1.42164	1.14945	0.157815	0.773026	FALSE
E4.961	22	E4..4496	0.386634	1.06205	0.699736	1	FALSE
E4.962	3	E4..4496	-0.674491	0.965447	0.501341	1	TRUE
E4.963	4	E4..4496	0.288605	1.03693	0.773399	1	FALSE
E4.964	5	E4..4496	-0.693081	1.00152	0.489644	1	TRUE
E4.965	6	E4..4496	-0.743588	0.962289	0.458629	1	TRUE
E4.966	7	E4..4496	-0.569096	0.958134	0.570391	1	TRUE
E4.967	8	E4..4496	1.02086	1.06574	0.309446	0.933706	FALSE
E4.968	9	E4..4496	-1.08967	0.921102	0.278115	0.909754	TRUE
E4.969	1	E4..4497	0.754865	1.04	0.45186	1	FALSE
E4.970	10	E4..4497	0.717653	1.03176	0.474414	1	FALSE
E4.971	11	E4..4497	0.449835	1.02036	0.653669	1	FALSE
E4.972	12	E4..4497	0	0.997579	1	1	FALSE
E4.973	13	E4..4497	1.71958	1.17117	0.0881761	0.607602	FALSE
E4.974	14	E4..4497	-0.0536631	0.995286	0.957296	1	TRUE
E4.975	15	E4..4497	-1.30739	0.927571	0.193666	0.821019	TRUE
E4.976	16	E4..4497	0.0352506	0.999563	0.971941	1	FALSE
E4.977	17	E4..4497	0.224491	1.00298	0.82277	1	FALSE
E4.978	18	E4..4497	0.112116	1.00044	0.910925	1	FALSE
E4.979	19	E4..4497	0.0442181	1.00859	0.964807	1	FALSE
E4.980	2	E4..4497	-0.254134	0.990145	0.799842	1	TRUE
E4.981	20	E4..4497	-1.70886	0.911032	0.0901506	0.61321	TRUE
E4.982	21	E4..4497	-0.0235223	0.976012	0.981274	1	TRUE
E4.983	22	E4..4497	-1.35727	0.9242	0.177332	0.801151	TRUE
E4.984	3	E4..4497	0.766047	1.03446	0.445204	1	FALSE
E4.985	4	E4..4497	-0.598441	0.976492	0.550712	1	TRUE
E4.986	5	E4..4497	0.62993	1.07735	0.529979	1	FALSE
E4.987	6	E4..4497	0.438232	1.01474	0.662033	1	FALSE
E4.988	7	E4..4497	-0.674491	0.952501	0.501341	1	TRUE
E4.989	8	E4..4497	0.221765	1.01312	0.824886	1	FALSE
E4.990	9	E4..4497	-0.761131	0.939175	0.448123	1	TRUE
E4.991	1	E4..4498	0.391771	1.02707	0.695946	1	FALSE
E4.992	10	E4..4498	0.735316	1.03274	0.463631	1	FALSE
E4.993	11	E4..4498	-0.6643	0.966511	0.507817	1	TRUE
E4.994	12	E4..4498	-1.45994	0.943579	0.147009	0.753527	TRUE
E4.995	13	E4..4498	1.12433	1.10788	0.263194	0.901003	FALSE
E4.996	14	E4..4498	-1.75699	0.909721	0.0815573	0.586398	TRUE
E4.997	15	E4..4498	0.220078	1.01212	0.826197	1	FALSE
E4.998	16	E4..4498	0.0834828	1.00156	0.933612	1	FALSE
E4.999	17	E4..4498	-0.32536	0.973906	0.745494	1	TRUE
E4.1000	18	E4..4498	-0.786907	0.925239	0.432941	0.999521	TRUE
E4.1001	19	E4..4498	0.447228	1.03677	0.655545	1	FALSE
E4.1002	2	E4..4498	-0.481858	0.974435	0.630815	1	TRUE
E4.1003	20	E4..4498	-1.6555	0.913656	0.100526	0.642994	TRUE
E4.1004	21	E4..4498	-0.475095	0.921817	0.635613	1	TRUE
E4.1005	22	E4..4498	0.867351	1.10005	0.38754	0.979493	FALSE
E4.1006	3	E4..4498	0.0141361	0.998436	0.988746	1	FALSE
E4.1007	4	E4..4498	0.299178	1.03766	0.76534	1	FALSE
E4.1008	5	E4..4498	0.431856	1.06599	0.666648	1	FALSE
E4.1009	6	E4..4498	-0.862307	0.95702	0.390298	0.980456	TRUE
E4.1010	7	E4..4498	0.155154	0.996846	0.876969	1	FALSE
E4.1011	8	E4..4498	0.710247	1.04529	0.478976	1	FALSE
E4.1012	9	E4..4498	1.28076	1.0515	0.202832	0.832565	FALSE
E4.1013	1	E4..4499	-0.558788	0.993226	0.577383	1	TRUE
E4.1014	10	E4..4499	-0.416203	0.969156	0.67803	1	TRUE
E4.1015	11	E4..4499	-0.366499	0.980905	0.714661	1	TRUE
E4.1016	12	E4..4499	-0.674491	0.972631	0.501341	1	TRUE
E4.1017	13	E4..4499	0.967399	1.0912	0.335357	0.951075	FALSE
E4.1018	14	E4..4499	-1.35093	0.930119	0.179347	0.803975	TRUE
E4.1019	15	E4..4499	0.711814	1.03934	0.478009	1	FALSE
E4.1020	16	E4..4499	-0.395305	0.981701	0.693344	1	TRUE
E4.1021	17	E4..4499	0.179222	1.00058	0.858076	1	FALSE
E4.1022	18	E4..4499	1.02914	1.07714	0.305556	0.931415	FALSE
E4.1023	19	E4..4499	0.868573	1.06623	0.386874	0.979493	FALSE
E4.1024	2	E4..4499	0.385565	1.03428	0.700525	1	FALSE
E4.1025	20	E4..4499	-0.701266	0.960564	0.484542	1	TRUE
E4.1026	21	E4..4499	0.0574203	0.985726	0.954309	1	FALSE
E4.1027	22	E4..4499	-0.338445	1.00473	0.73564	1	TRUE
E4.1028	3	E4..4499	0.941791	1.04288	0.348257	0.957237	FALSE
E4.1029	4	E4..4499	0.400788	1.04458	0.689313	1	FALSE
E4.1030	5	E4..4499	-0.127454	1.03394	0.898802	1	TRUE
E4.1031	6	E4..4499	0.0930007	0.999415	0.926063	1	FALSE
E4.1032	7	E4..4499	0.18187	0.998274	0.856002	1	FALSE
E4.1033	8	E4..4499	1.02813	1.06622	0.306028	0.931853	FALSE
E4.1034	9	E4..4499	0.118105	0.987543	0.906189	1	FALSE
E4.1035	1	E4..4500	-0.0861865	1.01005	0.931467	1	TRUE
E4.1036	10	E4..4500	-0.138617	0.984482	0.889993	1	TRUE
E4.1037	11	E4..4500	-0.988879	0.950824	0.324781	0.944979	TRUE
E4.1038	12	E4..4500	-0.184438	0.990757	0.853992	1	TRUE
E4.1039	13	E4..4500	0.803426	1.07376	0.423372	0.995021	FALSE
E4.1040	14	E4..4500	-0.543821	0.970663	0.587608	1	TRUE
E4.1041	15	E4..4500	-0.32672	0.981853	0.744469	1	TRUE
E4.1042	16	E4..4500	-0.674491	0.970118	0.501341	1	TRUE
E4.1043	17	E4..4500	0.306408	1.00731	0.759844	1	FALSE
E4.1044	18	E4..4500	-0.0559437	0.98638	0.955483	1	TRUE
E4.1045	19	E4..4500	0.130416	1.01462	0.896463	1	FALSE
E4.1046	2	E4..4500	0.192261	1.02094	0.847874	1	FALSE
E4.1047	20	E4..4500	-2.01319	0.896072	0.0464099	0.442762	TRUE
E4.1048	21	E4..4500	1.23445	1.12699	0.219531	0.853449	FALSE
E4.1049	22	E4..4500	-0.459072	0.995199	0.647041	1	TRUE
E4.1050	3	E4..4500	0.226385	1.0086	0.821301	1	FALSE
E4.1051	4	E4..4500	0.801289	1.07187	0.424603	0.995615	FALSE
E4.1052	5	E4..4500	0.534562	1.07188	0.593976	1	FALSE
E4.1053	6	E4..4500	0.214356	1.0048	0.830646	1	FALSE
E4.1054	7	E4..4500	-1.14605	0.927296	0.254133	0.890357	TRUE
E4.1055	8	E4..4500	0.716863	1.04572	0.474899	1	FALSE
E4.1056	9	E4..4500	-0.128356	0.973985	0.898089	1	TRUE
E4.1057	1	E4..4502	-0.0743509	1.01048	0.940859	1	TRUE
E4.1058	10	E4..4502	0.600864	1.02531	0.549103	1	FALSE
E4.1059	11	E4..4502	0.0055445	0.998886	0.995586	1	FALSE
E4.1060	12	E4..4502	-0.410747	0.982387	0.682016	1	TRUE
E4.1061	13	E4..4502	-0.21213	0.965786	0.832378	1	TRUE
E4.1062	14	E4..4502	-0.449728	0.97539	0.653746	1	TRUE
E4.1063	15	E4..4502	0.664446	1.03672	0.507724	1	FALSE
E4.1064	16	E4..4502	0.482452	1.01812	0.630394	1	FALSE
E4.1065	17	E4..4502	-0.575782	0.960665	0.565878	1	TRUE
E4.1066	18	E4..4502	-0.586142	0.942032	0.558919	1	TRUE
E4.1067	19	E4..4502	0.913872	1.0694	0.36268	0.965486	FALSE
E4.1068	2	E4..4502	-0.0951458	1.00111	0.924363	1	TRUE
E4.1069	20	E4..4502	-1.62272	0.915267	0.107363	0.659161	TRUE
E4.1070	21	E4..4502	-0.0862424	0.968485	0.931422	1	TRUE
E4.1071	22	E4..4502	-0.899046	0.960421	0.370491	0.969428	TRUE
E4.1072	3	E4..4502	0.464376	1.02	0.643249	1	FALSE
E4.1073	4	E4..4502	1.1486	1.09553	0.253084	0.889043	FALSE
E4.1074	5	E4..4502	0.0803089	1.04585	0.93613	1	FALSE
E4.1075	6	E4..4502	1.49535	1.06165	0.137538	0.734238	FALSE
E4.1076	7	E4..4502	-0.436894	0.965201	0.663	1	TRUE
E4.1077	8	E4..4502	-0.0419149	0.995761	0.966639	1	TRUE
E4.1078	9	E4..4502	1.2866	1.05182	0.200795	0.830199	FALSE
E4.1079	1	E4..4503	0.674491	1.03714	0.501341	1	FALSE
E4.1080	10	E4..4503	2.05874	1.10581	0.0417585	0.416471	FALSE
E4.1081	11	E4..4503	-0.0793863	0.994781	0.936862	1	TRUE
E4.1082	12	E4..4503	0.828837	1.02824	0.408899	0.98754	FALSE
E4.1083	13	E4..4503	-0.688992	0.915083	0.492204	1	TRUE
E4.1084	14	E4..4503	-0.648436	0.965408	0.517985	1	TRUE
E4.1085	15	E4..4503	0.563123	1.03111	0.574438	1	FALSE
E4.1086	16	E4..4503	1.03103	1.04088	0.30467	0.930428	FALSE
E4.1087	17	E4..4503	-0.0806317	0.986845	0.935874	1	TRUE
E4.1088	18	E4..4503	0.520473	1.03459	0.603726	1	FALSE
E4.1089	19	E4..4503	0.566531	1.04511	0.572128	1	FALSE
E4.1090	2	E4..4503	-0.80199	0.952349	0.424198	0.995583	TRUE
E4.1091	20	E4..4503	-2.26612	0.883639	0.0252983	0.304721	TRUE
E4.1092	21	E4..4503	-0.0792011	0.96933	0.937009	1	TRUE
E4.1093	22	E4..4503	-0.4074	0.999284	0.684465	1	TRUE
E4.1094	3	E4..4503	-0.529109	0.972412	0.597741	1	TRUE
E4.1095	4	E4..4503	1.15405	1.09591	0.250851	0.885496	FALSE
E4.1096	5	E4..4503	-0.564336	1.0089	0.573615	1	TRUE
E4.1097	6	E4..4503	0.122319	1.00072	0.902858	1	FALSE
E4.1098	7	E4..4503	0	0.988553	1	1	FALSE
E4.1099	8	E4..4503	-0.0819863	0.993123	0.934799	1	TRUE
E4.1100	9	E4..4503	1.01064	1.03664	0.314294	0.937992	FALSE
E4.1101	1	E4..4504	-0.194224	1.00621	0.846341	1	TRUE
E4.1102	10	E4..4504	0.463008	1.0177	0.644226	1	FALSE
E4.1103	11	E4..4504	-0.473231	0.975746	0.636938	1	TRUE
E4.1104	12	E4..4504	-0.310086	0.98611	0.757052	1	TRUE
E4.1105	13	E4..4504	0.254237	1.01537	0.799763	1	FALSE
E4.1106	14	E4..4504	-0.925126	0.951509	0.356821	0.963536	TRUE
E4.1107	15	E4..4504	0.195767	1.01077	0.845135	1	FALSE
E4.1108	16	E4..4504	-0.789642	0.965341	0.431348	0.998845	TRUE
E4.1109	17	E4..4504	1.19507	1.0543	0.234496	0.869336	FALSE
E4.1110	18	E4..4504	-1.55269	0.861187	0.123222	0.702347	TRUE
E4.1111	19	E4..4504	1.38365	1.10225	0.169123	0.788841	FALSE
E4.1112	2	E4..4504	-0.91424	0.944605	0.362487	0.965486	TRUE
E4.1113	20	E4..4504	-0.822183	0.95462	0.41266	0.98848	TRUE
E4.1114	21	E4..4504	0.512579	1.04035	0.60922	1	FALSE
E4.1115	22	E4..4504	0.304173	1.05553	0.761541	1	FALSE
E4.1116	3	E4..4504	-0.0827834	0.993793	0.934166	1	TRUE
E4.1117	4	E4..4504	0.429458	1.04653	0.668386	1	FALSE
E4.1118	5	E4..4504	0.979569	1.09738	0.329338	0.947412	FALSE
E4.1119	6	E4..4504	-0.259177	0.983786	0.795958	1	TRUE
E4.1120	7	E4..4504	-0.335401	0.970625	0.737929	1	TRUE
E4.1121	8	E4..4504	-0.402247	0.972036	0.688242	1	TRUE
E4.1122	9	E4..4504	1.8356	1.08202	0.0689777	0.542572	FALSE
E4.1123	1	E4..4505	-0.131442	1.00844	0.895654	1	TRUE
E4.1124	10	E4..4505	-0.256436	0.977977	0.798069	1	TRUE
E4.1125	11	E4..4505	-0.00735071	0.998263	0.994148	1	TRUE
E4.1126	12	E4..4505	-0.634064	0.974127	0.527288	1	TRUE
E4.1127	13	E4..4505	-0.0820311	0.979618	0.934763	1	TRUE
E4.1128	14	E4..4505	-0.225617	0.986648	0.821896	1	TRUE
E4.1129	15	E4..4505	0.129483	1.0071	0.8972	1	FALSE
E4.1130	16	E4..4505	0.0876508	1.00174	0.930305	1	FALSE
E4.1131	17	E4..4505	0.790134	1.03289	0.431062	0.998845	FALSE
E4.1132	18	E4..4505	-0.286909	0.967061	0.774694	1	TRUE
E4.1133	19	E4..4505	1.16286	1.08681	0.247273	0.881123	FALSE
E4.1134	2	E4..4505	-0.278085	0.988493	0.781442	1	TRUE
E4.1135	20	E4..4505	-1.71445	0.910758	0.0891161	0.610068	TRUE
E4.1136	21	E4..4505	0.41471	1.02861	0.67912	1	FALSE
E4.1137	22	E4..4505	-0.69411	0.97662	0.489001	1	TRUE
E4.1138	3	E4..4505	1.44565	1.06701	0.150973	0.76137	FALSE
E4.1139	4	E4..4505	0.129034	1.02606	0.897554	1	FALSE
E4.1140	5	E4..4505	0.0774086	1.04568	0.938432	1	FALSE
E4.1141	6	E4..4505	-0.295418	0.982178	0.768203	1	TRUE
E4.1142	7	E4..4505	0.0380549	0.990587	0.969709	1	FALSE
E4.1143	8	E4..4505	1.12181	1.07238	0.26426	0.902861	FALSE
E4.1144	9	E4..4505	1.12116	1.04272	0.264535	0.903083	FALSE
E4.1145	1	E4..4506	-0.450419	0.997084	0.653249	1	TRUE
E4.1146	10	E4..4506	-0.71537	0.952638	0.475818	1	TRUE
E4.1147	11	E4..4506	-0.552092	0.971935	0.581947	1	TRUE
E4.1148	12	E4..4506	0.543065	1.01767	0.588127	1	FALSE
E4.1149	13	E4..4506	0.645835	1.05701	0.519662	1	FALSE
E4.1150	14	E4..4506	0.611099	1.02868	0.54233	1	FALSE
E4.1151	15	E4..4506	-0.530428	0.970577	0.596829	1	TRUE
E4.1152	16	E4..4506	-0.00140425	0.998043	0.998882	1	TRUE
E4.1153	17	E4..4506	-0.127141	0.984386	0.899049	1	TRUE
E4.1154	18	E4..4506	-0.577479	0.942757	0.564735	1	TRUE
E4.1155	19	E4..4506	0.580285	1.04607	0.562848	1	FALSE
E4.1156	2	E4..4506	0	1.00768	1	1	FALSE
E4.1157	20	E4..4506	-0.0395299	0.993094	0.968536	1	TRUE
E4.1158	21	E4..4506	0.977201	1.09611	0.330503	0.947748	FALSE
E4.1159	22	E4..4506	-1.87267	0.883459	0.0636312	0.520935	TRUE
E4.1160	3	E4..4506	-1.02372	0.948717	0.308099	0.932542	TRUE
E4.1161	4	E4..4506	-0.0501224	1.01385	0.960111	1	TRUE
E4.1162	5	E4..4506	-0.239036	1.02754	0.8115	1	TRUE
E4.1163	6	E4..4506	0.844196	1.03275	0.400298	0.985434	FALSE
E4.1164	7	E4..4506	-0.768206	0.947492	0.443926	1	TRUE
E4.1165	8	E4..4506	0.0521915	1.00196	0.958466	1	FALSE
E4.1166	9	E4..4506	0.47089	1.00695	0.638604	1	FALSE
E4.1167	1	E4..4507	0.0942019	1.01648	0.925111	1	FALSE
E4.1168	10	E4..4507	0.137128	0.999707	0.891167	1	FALSE
E4.1169	11	E4..4507	0.322448	1.0142	0.747694	1	FALSE
E4.1170	12	E4..4507	-0.150793	0.992002	0.880401	1	TRUE
E4.1171	13	E4..4507	0	0.98834	1	1	FALSE
E4.1172	14	E4..4507	-0.0770646	0.994111	0.938705	1	TRUE
E4.1173	15	E4..4507	-0.214002	0.988092	0.830922	1	TRUE
E4.1174	16	E4..4507	0.628923	1.02419	0.530636	1	FALSE
E4.1175	17	E4..4507	0.156337	0.999375	0.876039	1	FALSE
E4.1176	18	E4..4507	1.0737	1.08087	0.285185	0.914558	FALSE
E4.1177	19	E4..4507	1.33234	1.09866	0.18536	0.811949	FALSE
E4.1178	2	E4..4507	-0.107049	1.00029	0.914935	1	TRUE
E4.1179	20	E4..4507	-0.709696	0.96015	0.479317	1	TRUE
E4.1180	21	E4..4507	0.398791	1.0267	0.69078	1	FALSE
E4.1181	22	E4..4507	0.593885	1.07843	0.553746	1	FALSE
E4.1182	3	E4..4507	-0.792472	0.959795	0.429703	0.998351	TRUE
E4.1183	4	E4..4507	0.885083	1.07758	0.377943	0.974956	FALSE
E4.1184	5	E4..4507	-0.917964	0.988633	0.360542	0.96497	TRUE
E4.1185	6	E4..4507	-0.411228	0.977038	0.681664	1	TRUE
E4.1186	7	E4..4507	0.261025	1.0025	0.794536	1	FALSE
E4.1187	8	E4..4507	0.281316	1.01704	0.778969	1	FALSE
E4.1188	9	E4..4507	0.0445112	0.983494	0.964573	1	FALSE
E4.1189	1	E4..4508	-0.335048	1.00119	0.738194	1	TRUE
E4.1190	10	E4..4508	-0.139909	0.984411	0.888975	1	TRUE
E4.1191	11	E4..4508	-0.354935	0.981463	0.723283	1	TRUE
E4.1192	12	E4..4508	-0.596837	0.975504	0.551779	1	TRUE
E4.1193	13	E4..4508	-0.813043	0.901893	0.417859	0.99177	TRUE
E4.1194	14	E4..4508	-1.45165	0.92506	0.149299	0.758152	TRUE
E4.1195	15	E4..4508	-0.130023	0.99274	0.896773	1	TRUE
E4.1196	16	E4..4508	0.285046	1.00993	0.776117	1	FALSE
E4.1197	17	E4..4508	0.085775	0.995644	0.931793	1	FALSE
E4.1198	18	E4..4508	-0.972378	0.909726	0.332886	0.949531	TRUE
E4.1199	19	E4..4508	-0.0131392	1.00458	0.989539	1	TRUE
E4.1200	2	E4..4508	-0.128578	0.998807	0.897914	1	TRUE
E4.1201	20	E4..4508	-2.44523	0.874834	0.0159788	0.225229	TRUE
E4.1202	21	E4..4508	0.533603	1.04287	0.594637	1	FALSE
E4.1203	22	E4..4508	0.305998	1.05568	0.760154	1	FALSE
E4.1204	3	E4..4508	1.61281	1.07502	0.109504	0.665709	FALSE
E4.1205	4	E4..4508	0.674491	1.06323	0.501341	1	FALSE
E4.1206	5	E4..4508	1.18076	1.10891	0.240115	0.875273	FALSE
E4.1207	6	E4..4508	0.42565	1.01418	0.671152	1	FALSE
E4.1208	7	E4..4508	0.766941	1.02955	0.444675	1	FALSE
E4.1209	8	E4..4508	0.669672	1.04261	0.504398	1	FALSE
E4.1210	9	E4..4508	-0.186246	0.9708	0.852577	1	TRUE
E4.1211	1	E4..4509	0	1.01312	1	1	FALSE
E4.1212	10	E4..4509	-0.00668961	0.991767	0.994674	1	TRUE
E4.1213	11	E4..4509	-0.385234	0.979999	0.70077	1	TRUE
E4.1214	12	E4..4509	0.0816814	1.0006	0.935041	1	FALSE
E4.1215	13	E4..4509	0.114509	1.00052	0.909032	1	FALSE
E4.1216	14	E4..4509	-1.11994	0.941723	0.265053	0.90398	TRUE
E4.1217	15	E4..4509	-0.710717	0.960598	0.478686	1	TRUE
E4.1218	16	E4..4509	0.444472	1.01654	0.657529	1	FALSE
E4.1219	17	E4..4509	-0.140713	0.983669	0.888341	1	TRUE
E4.1220	18	E4..4509	0.205906	1.00828	0.837225	1	FALSE
E4.1221	19	E4..4509	0.692325	1.05391	0.490117	1	FALSE
E4.1222	2	E4..4509	-0.480601	0.974521	0.631705	1	TRUE
E4.1223	20	E4..4509	-0.287182	0.98092	0.774485	1	TRUE
E4.1224	21	E4..4509	0.782487	1.07274	0.435523	1	FALSE
E4.1225	22	E4..4509	0.230434	1.0497	0.81816	1	FALSE
E4.1226	3	E4..4509	-1.82593	0.910287	0.0704325	0.547836	TRUE
E4.1227	4	E4..4509	0.223245	1.03248	0.823737	1	FALSE
E4.1228	5	E4..4509	0.506948	1.0703	0.613154	1	FALSE
E4.1229	6	E4..4509	0.0945594	0.999484	0.924828	1	FALSE
E4.1230	7	E4..4509	0.409437	1.01044	0.682974	1	FALSE
E4.1231	8	E4..4509	-1.24658	0.916443	0.215061	0.849643	TRUE
E4.1232	9	E4..4509	0.251334	0.994872	0.802001	1	FALSE
E4.1233	1	E4..5510	-1.18027	0.971095	0.240307	0.875405	TRUE
E4.1234	10	E4..5510	-1.19057	0.926401	0.236252	0.872675	TRUE
E4.1235	11	E4..5510	-0.304165	0.983917	0.761547	1	TRUE
E4.1236	12	E4..5510	0.0257874	0.998533	0.979471	1	FALSE
E4.1237	13	E4..5510	-0.758748	0.907666	0.449543	1	TRUE
E4.1238	14	E4..5510	0.283034	1.0122	0.777656	1	FALSE
E4.1239	15	E4..5510	0.223299	1.0123	0.823695	1	FALSE
E4.1240	16	E4..5510	-0.81004	0.964495	0.419576	0.992781	TRUE
E4.1241	17	E4..5510	0.585719	1.02208	0.559202	1	FALSE
E4.1242	18	E4..5510	0.828331	1.06034	0.409184	0.98754	FALSE
E4.1243	19	E4..5510	0.284849	1.02542	0.776268	1	FALSE
E4.1244	2	E4..5510	-0.816645	0.951338	0.415805	0.989722	TRUE
E4.1245	20	E4..5510	-0.346302	0.978013	0.729743	1	TRUE
E4.1246	21	E4..5510	-1.15088	0.840713	0.252147	0.887577	TRUE
E4.1247	22	E4..5510	-0.25413	1.0114	0.799845	1	TRUE
E4.1248	3	E4..5510	0.558522	1.02451	0.577565	1	FALSE
E4.1249	4	E4..5510	0.364677	1.04212	0.716017	1	FALSE
E4.1250	5	E4..5510	0.487692	1.06919	0.626688	1	FALSE
E4.1251	6	E4..5510	0.716441	1.02708	0.475159	1	FALSE
[truncated: 20,441 more rows]
