# Supplementary material for: Metabolic and epigenetic dysfunctions underlie the arrest of in vitro fertilized human embryos in a senescent-like state
Source: PLoS Biol. 2022 Jun 30;20(6):e3001682. doi: 10.1371/journal.pbio.3001682 (PMC9246109; doi:10.1371/journal.pbio.3001682)
Supplement: S4 Data — (XLSX) [file pbio.3001682.s004.xlsx]

## Sheet: deseq.TypeRvsTypeII.dn
Ensembl Gene ID	Gene/TE Symbol	q-value	Log2(fold-change)	Gene type
ENSG00000185960	SHOX	5.27371e-51	-19.4019	protein_coding
ENSG00000136918	WDR38	2.57478e-40	-7.01628	protein_coding
ENSG00000215474	SKOR2	1.16175e-24	-20.0511	protein_coding
ENSG00000197540	GZMM	8.46157e-24	-19.7531	protein_coding
ENSG00000280571	AC006059.2	6.40045e-16	-2.95358	protein_coding
ENSG00000134809	TIMM10	6.40045e-16	-4.12447	protein_coding
ENSG00000105255	FSD1	6.40045e-16	-20.1591	protein_coding
ENSG00000197245	FAM110D	1.70127e-15	-21.9604	protein_coding
ENSG00000198258	UBL5	4.2802e-15	-2.97523	protein_coding
ENSG00000133937	GSC	1.31547e-14	-22.789	protein_coding
ENSG00000173213	TUBB8P12	1.83004e-14	-5.64098	protein_coding
ENSG00000175449	RFESD	1.81726e-12	-22.6405	protein_coding
ENSG00000272031	ANKRD34A	2.03273e-12	-22.5355	protein_coding
ENSG00000163888	CAMK2N2	2.80039e-12	-20.4599	protein_coding
ENSG00000222038	POTEJ	3.14166e-12	-5.96655	protein_coding
ENSG00000109270	LAMTOR3	7.18722e-12	-4.82883	protein_coding
ENSG00000176909	MAMSTR	1.30455e-11	-9.71137	protein_coding
ENSG00000188155	KRTAP10-6	1.68877e-11	-8.28063	protein_coding
ENSG00000158062	UBXN11	1.71716e-11	-3.34979	protein_coding
ENSG00000158428	CATIP	2.12848e-11	-24.1013	protein_coding
ENSG00000142534	RPS11	2.18584e-11	-2.13703	protein_coding
ENSG00000164611	PTTG1	1.10939e-10	-3.00586	protein_coding
ENSG00000126759	CFP	1.30154e-10	-7.91518	protein_coding
ENSG00000085276	MECOM	5.01821e-10	-18.425	protein_coding
ENSG00000203760	CENPW	5.01821e-10	-6.34958	protein_coding
ENSG00000270249	AC093668.1	5.7776e-10	-2.077	protein_coding
ENSG00000149735	GPHA2	6.54477e-10	-17.9912	protein_coding
ENSG00000167617	CDC42EP5	6.96897e-10	-8.2397	protein_coding
ENSG00000006016	CRLF1	7.05542e-10	-2.49267	lncRNA
ENSG00000088986	DYNLL1	9.41108e-10	-3.07788	protein_coding
ENSG00000213030	CGB8	1.12567e-09	-8.87898	protein_coding
ENSG00000164404	GDF9	1.27035e-09	-4.15101	protein_coding
ENSG00000108590	MED31	1.40793e-09	-7.91801	protein_coding
ENSG00000100314	CABP7	1.48112e-09	-3.19667	protein_coding
ENSG00000277535	AL772284.2	1.64349e-09	-8.92166	protein_coding
ENSG00000162642	C1orf52	1.89442e-09	-3.20621	protein_coding
ENSG00000100142	POLR2F	2.15358e-09	-2.45614	lncRNA
ENSG00000187537	POTEG	2.39909e-09	-6.60527	protein_coding
ENSG00000222036	POTEM	3.64809e-09	-3.85561	protein_coding
ENSG00000100410	PHF5A	5.46261e-09	-2.8657	protein_coding
ENSG00000204577	LILRB3	5.5004e-09	-9.0515	protein_coding
ENSG00000137801	THBS1	7.74402e-09	-21.6263	protein_coding
ENSG00000061656	SPAG4	9.28606e-09	-8.7668	protein_coding
ENSG00000267335	AC008687.1	1.29059e-08	-7.91313	protein_coding
ENSG00000141378	PTRH2	1.33888e-08	-3.13568	lncRNA
ENSG00000101082	SLA2	1.47632e-08	-6.01234	protein_coding
ENSG00000172428	COPS9	1.74964e-08	-3.28024	protein_coding
ENSG00000183773	AIFM3	1.74964e-08	-7.1843	protein_coding
ENSG00000172346	CSDC2	1.87713e-08	-3.5113	protein_coding
ENSG00000130332	LSM7	2.01328e-08	-3.53467	protein_coding
ENSG00000141854	MISP3	2.72855e-08	-8.76996	protein_coding
ENSG00000102195	GPR50	2.83894e-08	-8.71443	protein_coding
ENSG00000120533	ENY2	3.74104e-08	-2.81438	protein_coding
LTR:ERV1:HERV-Fc1_LTR2	LTR:ERV1:HERV-Fc1_LTR2	4.70541e-08	-7.42454	TE
ENSG00000100319	ZMAT5	5.26202e-08	-3.23519	protein_coding
ENSG00000130383	FUT5	5.76288e-08	-8.64039	protein_coding
LINE:L1:L1MDa	LINE:L1:L1MDa	6.55881e-08	-2.9189	TE
ENSG00000168135	KCNJ4	6.65843e-08	-6.60925	protein_coding
ENSG00000154237	LRRK1	8.40581e-08	-5.09548	protein_coding
ENSG00000261456	TUBB8	9.19517e-08	-5.10174	protein_coding
ENSG00000196862	RGPD4	9.67385e-08	-6.11795	protein_coding
ENSG00000180828	BHLHE22	1.45965e-07	-16.2607	protein_coding
ENSG00000148835	TAF5	2.30346e-07	-3.78768	protein_coding
ENSG00000148291	SURF2	2.76321e-07	-5.38099	protein_coding
ENSG00000268133	AC003002.1	2.77715e-07	-3.63985	protein_coding
ENSG00000182379	NXPH4	2.8523e-07	-22.6365	protein_coding
ENSG00000103363	ELOB	2.91711e-07	-2.14144	protein_coding
ENSG00000157335	CLEC18C	2.9776e-07	-22.112	protein_coding
ENSG00000197903	HIST1H2BK	3.54754e-07	-7.76803	protein_coding
ENSG00000101074	R3HDML	3.59694e-07	-7.52874	protein_coding
ENSG00000067840	PDZD4	3.99249e-07	-6.22929	protein_coding
ENSG00000111678	C12orf57	4.18561e-07	-3.19761	lncRNA
ENSG00000160469	BRSK1	4.18561e-07	-6.73547	protein_coding
ENSG00000163156	SCNM1	4.74787e-07	-2.59382	protein_coding
ENSG00000129460	NGDN	5.20169e-07	-2.31679	protein_coding
ENSG00000147669	POLR2K	5.90808e-07	-5.23212	protein_coding
ENSG00000286221	AC009070.1	5.92704e-07	-2.98919	lncRNA
ENSG00000268655	AC008687.4	5.94216e-07	-7.10944	protein_coding
ENSG00000153165	RGPD3	6.42942e-07	-5.61209	protein_coding
ENSG00000154582	ELOC	6.48832e-07	-2.47773	protein_coding
ENSG00000100138	SNU13	7.75752e-07	-2.02429	protein_coding
ENSG00000174521	TTC9B	8.12008e-07	-7.90212	protein_coding
ENSG00000103184	SEC14L5	8.47388e-07	-21.6467	protein_coding
ENSG00000106400	ZNHIT1	9.2986e-07	-2.34977	protein_coding
ENSG00000181392	SYNE4	1.10143e-06	-7.67535	protein_coding
ENSG00000069493	CLEC2D	1.13121e-06	-3.10434	lncRNA
ENSG00000267157	AC011499.1	1.15663e-06	-3.22719	protein_coding
ENSG00000255393	OOSP4B	1.40123e-06	-20.7884	lncRNA
ENSG00000205309	NT5M	1.48025e-06	-17.389	protein_coding
ENSG00000196834	POTEI	1.59376e-06	-3.13179	protein_coding
ENSG00000105617	LENG1	1.99492e-06	-3.6798	protein_coding
ENSG00000108849	PPY	2.33268e-06	-15.879	protein_coding
ENSG00000173465	ZNRD2	2.61193e-06	-2.32105	protein_coding
ENSG00000028137	TNFRSF1B	2.71607e-06	-21.9955	protein_coding
ENSG00000104827	CGB3	2.79561e-06	-6.53418	protein_coding
ENSG00000123975	CKS2	3.30643e-06	-2.95491	protein_coding
ENSG00000105373	NOP53	3.56769e-06	-2.74826	protein_coding
ENSG00000132821	VSTM2L	3.56769e-06	-6.09804	protein_coding
ENSG00000006468	ETV1	3.61792e-06	-21.2388	protein_coding
ENSG00000267631	CGB1	3.70091e-06	-6.66276	protein_coding
ENSG00000140526	ABHD2	3.74579e-06	-2.18183	protein_coding
ENSG00000099998	GGT5	4.35575e-06	-5.89142	protein_coding
ENSG00000154727	GABPA	4.49161e-06	-2.45662	protein_coding
ENSG00000124391	IL17C	4.8882e-06	-21.8034	protein_coding
ENSG00000062582	MRPS24	5.03974e-06	-2.89351	protein_coding
ENSG00000213246	SUPT4H1	6.75011e-06	-2.23401	lncRNA
ENSG00000275379	HIST1H3I	7.84243e-06	-14.0632	protein_coding
ENSG00000143669	LYST	8.50044e-06	-5.15785	protein_coding
ENSG00000197406	DIO3	9.12181e-06	-25.2815	protein_coding
ENSG00000056050	HPF1	9.19769e-06	-3.61471	protein_coding
ENSG00000169258	GPRIN1	9.76889e-06	-22.9734	protein_coding
ENSG00000170906	NDUFA3	1.0057e-05	-2.05966	protein_coding
ENSG00000269026	AC003006.1	1.02444e-05	-6.87565	lncRNA
ENSG00000156482	RPL30	1.05911e-05	-2.16487	lncRNA
ENSG00000105519	CAPS	1.0933e-05	-4.95791	protein_coding
ENSG00000101194	SLC17A9	1.10914e-05	-6.76462	protein_coding
ENSG00000178809	TRIM73	1.16369e-05	-4.1773	protein_coding
ENSG00000138964	PARVG	1.16848e-05	-5.94895	protein_coding
ENSG00000152133	GPATCH11	1.18754e-05	-5.53449	protein_coding
ENSG00000159307	SCUBE1	1.19988e-05	-6.96098	protein_coding
ENSG00000100092	SH3BP1	1.21738e-05	-4.24919	protein_coding
ENSG00000128346	C22orf23	1.37681e-05	-6.38401	protein_coding
ENSG00000205076	LGALS7	1.44101e-05	-6.88895	protein_coding
ENSG00000083097	DOP1A	1.48782e-05	-4.12639	protein_coding
ENSG00000183248	PRR36	1.55365e-05	-7.61261	protein_coding
ENSG00000101443	WFDC2	1.55365e-05	-4.4826	protein_coding
ENSG00000140941	MAP1LC3B	1.56719e-05	-2.55182	protein_coding
ENSG00000175197	DDIT3	1.57199e-05	-3.01594	protein_coding
ENSG00000170961	HAS2	1.70585e-05	-18.686	protein_coding
ENSG00000164898	FMC1	1.71917e-05	-4.55867	lncRNA
ENSG00000196470	SIAH1	1.7309e-05	-3.99095	lncRNA
ENSG00000267140	AC007998.2	1.81234e-05	-3.17177	protein_coding
ENSG00000152086	TUBA3E	1.92716e-05	-5.96655	protein_coding
ENSG00000124216	SNAI1	1.95036e-05	-4.20283	protein_coding
ENSG00000037042	TUBG2	2.02009e-05	-2.86024	protein_coding
ENSG00000196415	PRTN3	2.19785e-05	-8.04913	protein_coding
ENSG00000105427	CNFN	2.26582e-05	-6.04001	protein_coding
ENSG00000268041	ERFL	2.30027e-05	-6.53853	protein_coding
ENSG00000101162	TUBB1	2.51694e-05	-7.20652	protein_coding
ENSG00000185112	FAM43A	2.53975e-05	-22.7586	protein_coding
ENSG00000108094	CUL2	2.59731e-05	-3.44671	protein_coding
ENSG00000259066	AL110118.2	2.59731e-05	-4.46728	lncRNA
ENSG00000142789	CELA3A	2.61633e-05	-7.84325	protein_coding
ENSG00000125744	RTN2	2.89078e-05	-3.44615	protein_coding
ENSG00000157514	TSC22D3	2.91584e-05	-5.90327	protein_coding
ENSG00000161243	FBXO27	2.92117e-05	-7.4958	protein_coding
ENSG00000155761	SPAG17	3.20142e-05	-7.5637	protein_coding
ENSG00000130816	DNMT1	3.32985e-05	-2.63399	protein_coding
ENSG00000099958	DERL3	3.36524e-05	-3.73167	lncRNA
ENSG00000260170	AC090527.2	3.38899e-05	-5.1441	protein_coding
ENSG00000157653	C9orf43	3.42814e-05	-3.07039	lncRNA
ENSG00000099822	HCN2	3.42814e-05	-8.42909	protein_coding
ENSG00000203907	OOEP	3.55114e-05	-2.90365	protein_coding
ENSG00000204595	DPRX	3.65404e-05	-7.36868	protein_coding
ENSG00000110711	AIP	3.82276e-05	-5.15285	protein_coding
ENSG00000100311	PDGFB	3.97474e-05	-6.20823	protein_coding
ENSG00000164346	NSA2	4.35838e-05	-2.05544	protein_coding
ENSG00000164330	EBF1	4.51407e-05	-7.72067	protein_coding
ENSG00000178934	LGALS7B	4.56198e-05	-6.42454	protein_coding
ENSG00000198062	POTEH	4.77992e-05	-7.13198	protein_coding
ENSG00000274791	F8A2	4.77992e-05	-5.12076	protein_coding
ENSG00000163623	NKX6-1	4.90101e-05	-22.0597	protein_coding
ENSG00000268651	CTAG1A	5.0616e-05	-5.02765	protein_coding
ENSG00000215455	KRTAP10-1	5.10286e-05	-5.44269	protein_coding
ENSG00000184033	CTAG1B	5.16472e-05	-5.02765	protein_coding
ENSG00000131055	COX4I2	5.18478e-05	-6.61261	protein_coding
ENSG00000124251	TP53TG5	5.19918e-05	-6.20325	protein_coding
ENSG00000125931	CITED1	5.37944e-05	-5.41237	protein_coding
ENSG00000102910	LONP2	5.5603e-05	-2.61484	protein_coding
ENSG00000187860	CCDC157	5.59174e-05	-3.27268	protein_coding
ENSG00000167094	TTC16	5.61663e-05	-7.69818	protein_coding
ENSG00000167272	POP5	5.65416e-05	-2.57581	protein_coding
ENSG00000177932	ZNF354C	5.77164e-05	-5.68584	protein_coding
ENSG00000099385	BCL7C	5.79651e-05	-4.64268	protein_coding
ENSG00000105085	MED26	5.90722e-05	-3.74563	protein_coding
ENSG00000145860	RNF145	5.9392e-05	-4.24793	protein_coding
ENSG00000167654	ATCAY	5.94032e-05	-6.65992	protein_coding
ENSG00000237172	B3GNT9	5.94386e-05	-3.52185	protein_coding
ENSG00000185155	MIXL1	6.06382e-05	-9.08142	protein_coding
ENSG00000168273	SMIM4	6.22352e-05	-2.84688	lncRNA
ENSG00000019582	CD74	6.55442e-05	-4.92812	protein_coding
ENSG00000167565	SERTAD3	6.64131e-05	-2.10555	protein_coding
ENSG00000115128	SF3B6	6.79649e-05	-2.57264	protein_coding
ENSG00000215126	CBWD6	6.91046e-05	-2.1391	protein_coding
ENSG00000197380	DACT3	6.97312e-05	-6.07788	protein_coding
ENSG00000125872	LRRN4	6.97312e-05	-4.38931	protein_coding
ENSG00000204632	HLA-G	7.11382e-05	-5.63622	protein_coding
ENSG00000183831	ANKRD45	7.24806e-05	-16.4425	protein_coding
ENSG00000119878	CRIPT	7.32091e-05	-2.73733	lncRNA
ENSG00000161914	ZNF653	7.44778e-05	-6.96625	protein_coding
ENSG00000169239	CA5B	7.65231e-05	-4.34141	protein_coding
ENSG00000063245	EPN1	7.94949e-05	-2.84013	protein_coding
ENSG00000105287	PRKD2	8.22433e-05	-3.60076	protein_coding
ENSG00000126460	PRRG2	8.28661e-05	-7.12076	protein_coding
ENSG00000110660	SLC35F2	8.60369e-05	-2.58484	protein_coding
ENSG00000129437	KLK14	9.12849e-05	-5.67535	protein_coding
ENSG00000156735	BAG4	9.15331e-05	-2.51584	lncRNA
ENSG00000188375	H3F3C	9.38407e-05	-4.29069	protein_coding
ENSG00000082153	BZW1	0.000101181	-2.16553	protein_coding
ENSG00000179954	SSC5D	0.000101416	-5.84868	protein_coding
ENSG00000256825	AC026786.1	0.000106383	-4.90089	protein_coding
ENSG00000146021	KLHL3	0.000108191	-19.8588	protein_coding
LTR:ERVL-MaLR:MLT1L-int	LTR:ERVL-MaLR:MLT1L-int	0.000108436	-8.0095	TE
ENSG00000261949	GFY	0.000120265	-7.28063	protein_coding
ENSG00000048649	RSF1	0.000121795	-2.84658	protein_coding
ENSG00000107815	TWNK	0.00012358	-2.04862	protein_coding
ENSG00000182310	SPACA6	0.000126663	-5.70572	protein_coding
ENSG00000243910	TUBA4B	0.000126917	-3.7576	lncRNA
ENSG00000176386	CDC26	0.000129779	-2.33342	lncRNA
ENSG00000185133	INPP5J	0.00013353	-4.39347	lncRNA
ENSG00000270617	URGCP-MRPS24	0.000135869	-3.73335	protein_coding
ENSG00000149646	CNBD2	0.000135869	-4.62772	protein_coding
ENSG00000104879	CKM	0.000137526	-7.683	protein_coding
ENSG00000157152	SYN2	0.000144949	-4.35989	protein_coding
ENSG00000130734	ATG4D	0.000152256	-3.64297	protein_coding
ENSG00000183617	MRPL54	0.000152848	-2.10754	protein_coding
ENSG00000162825	NBPF20	0.000157184	-2.60336	protein_coding
ENSG00000167244	IGF2	0.00015827	-8.53181	protein_coding
ENSG00000007129	CEACAM21	0.000164465	-8.11511	lncRNA
ENSG00000182798	MAGEB17	0.000164731	-5.8212	protein_coding
ENSG00000128285	MCHR1	0.000171008	-5.89839	protein_coding
ENSG00000105479	CCDC114	0.00018958	-6.97874	protein_coding
ENSG00000178460	MCMDC2	0.00019235	-3.66865	protein_coding
ENSG00000182162	P2RY8	0.000195559	-3.62094	protein_coding
ENSG00000131174	COX7B	0.000202661	-2.65535	protein_coding
LTR:ERVL:LTR67B	LTR:ERVL:LTR67B	0.000202972	-2.04411	TE
ENSG00000256060	TRAPPC2B	0.000203043	-3.35579	protein_coding
ENSG00000198832	SELENOM	0.000221735	-3.66019	protein_coding
ENSG00000276903	HIST1H2AL	0.000225914	-7.82304	protein_coding
ENSG00000268629	TEX13A	0.000245726	-5.58019	protein_coding
LTR:ERV1:LTR4	LTR:ERV1:LTR4	0.00025134	-4.45198	TE
ENSG00000100197	CYP2D6	0.000262478	-4.07039	protein_coding
ENSG00000181856	SLC2A4	0.000265288	-4.65268	protein_coding
ENSG00000204540	PSORS1C1	0.000268963	-4.95026	lncRNA
ENSG00000105369	CD79A	0.000268963	-7.33021	protein_coding
ENSG00000100276	RASL10A	0.000280398	-3.56884	protein_coding
ENSG00000273111	LYPD4	0.000287315	-7.85321	protein_coding
ENSG00000104894	CD37	0.000287315	-3.12689	lncRNA
ENSG00000187569	DPPA3	0.000301123	-2.04527	protein_coding
ENSG00000273155	AC092587.1	0.000304126	-3.10847	protein_coding
ENSG00000004777	ARHGAP33	0.000306097	-5.52982	lncRNA
ENSG00000105538	RASIP1	0.00031999	-4.65427	protein_coding
ENSG00000142046	TMEM91	0.000321089	-4.06413	protein_coding
ENSG00000236446	CT47B1	0.000321089	-5.18794	protein_coding
ENSG00000174917	MICOS13	0.000321539	-2.53605	lncRNA
ENSG00000258102	MAP1LC3B2	0.000322697	-4.29069	lncRNA
ENSG00000273559	CWC25	0.00032326	-2.10166	protein_coding
ENSG00000166897	ELFN2	0.000324301	-4.61471	protein_coding
ENSG00000188859	FAM78B	0.000349894	-21.8164	protein_coding
ENSG00000104826	LHB	0.000351241	-4.17985	protein_coding
ENSG00000186628	FSD2	0.000352396	-4.14934	protein_coding
ENSG00000105376	ICAM5	0.000355986	-5.68913	protein_coding
ENSG00000123505	AMD1	0.000361464	-2.20535	protein_coding
ENSG00000203909	DPPA5	0.00037443	-3.21079	protein_coding
ENSG00000278674	ELOA3B	0.000386136	-7.59332	protein_coding
ENSG00000021488	SLC7A9	0.000386136	-9.04556	protein_coding
ENSG00000185267	CDNF	0.000386456	-3.67129	protein_coding
ENSG00000196275	GTF2IRD2	0.000388766	-3.67305	protein_coding
ENSG00000165496	RPL10L	0.000393937	-3.24176	protein_coding
ENSG00000146122	DAAM2	0.000395336	-4.07039	protein_coding
ENSG00000147117	ZNF157	0.000412829	-6.00898	protein_coding
ENSG00000167595	PROSER3	0.000416484	-4.94308	protein_coding
ENSG00000232593	KANTR	0.000425258	-3.80735	lncRNA
LINE:L1:L1MCb	LINE:L1:L1MCb	0.000450735	-3.27397	TE
ENSG00000167371	PRRT2	0.000453946	-6.64432	lncRNA
ENSG00000124143	ARHGAP40	0.000461575	-6.07496	protein_coding
ENSG00000176641	RNF152	0.000463335	-7.55538	protein_coding
ENSG00000261509	TP53TG3B	0.000470268	-7.22426	protein_coding
ENSG00000183632	TP53TG3	0.000476319	-7.29071	protein_coding
ENSG00000164162	ANAPC10	0.000490864	-2.66629	lncRNA
ENSG00000255346	NOX5	0.000494056	-5.92856	protein_coding
ENSG00000273542	HIST1H4K	0.000496089	-5.98599	protein_coding
ENSG00000283683	MYOCOS	0.000500392	-9.3379	protein_coding
ENSG00000185177	ZNF479	0.000535489	-6.97874	protein_coding
ENSG00000215915	ATAD3C	0.00053958	-2.38466	protein_coding
ENSG00000100814	CCNB1IP1	0.000541553	-2.04465	protein_coding
ENSG00000183134	PTGDR2	0.000558027	-2.56071	protein_coding
ENSG00000167981	ZNF597	0.000560153	-6.43556	protein_coding
ENSG00000278848	TP53TG3F	0.000567437	-7.13198	protein_coding
ENSG00000167646	DNAAF3	0.000567437	-5.18586	protein_coding
ENSG00000170909	OSCAR	0.000575635	-2.8925	protein_coding
ENSG00000284779	AC132217.2	0.000583351	-7.85966	protein_coding
ENSG00000143819	EPHX1	0.000613835	-4.58588	protein_coding
ENSG00000151838	CCDC175	0.000618848	-4.97874	lncRNA
ENSG00000079691	CARMIL1	0.000619371	-3.06929	protein_coding
ENSG00000124191	TOX2	0.000629441	-4.32544	protein_coding
ENSG00000196747	HIST1H2AI	0.0006431	-6.59649	protein_coding
ENSG00000127530	OR7C1	0.00066438	-4.12076	protein_coding
ENSG00000153179	RASSF3	0.000679205	-3.83977	protein_coding
ENSG00000176076	KCNE5	0.000699266	-5.33022	protein_coding
ENSG00000185055	EFCAB10	0.000706327	-3.50686	protein_coding
ENSG00000181450	ZNF678	0.000718579	-5.09423	protein_coding
ENSG00000162385	MAGOH	0.000734952	-2.16541	protein_coding
ENSG00000105696	TMEM59L	0.000759784	-5.51308	protein_coding
ENSG00000142669	SH3BGRL3	0.000786263	-2.29871	protein_coding
ENSG00000269590	AC010422.5	0.000793543	-2.10014	protein_coding
ENSG00000181781	ODF3L2	0.00079887	-7.53014	protein_coding
ENSG00000126467	TSKS	0.000824084	-3.79886	protein_coding
ENSG00000219481	NBPF1	0.000852597	-2.35262	protein_coding
ENSG00000174279	EVX2	0.000855988	-21.2001	protein_coding
ENSG00000269095	AC010646.1	0.000867243	-5.64432	protein_coding
ENSG00000167757	KLK11	0.000878496	-5.19273	protein_coding
ENSG00000262919	CCNQ	0.000878688	-2.71411	protein_coding
ENSG00000126583	PRKCG	0.000887035	-4.37847	protein_coding
ENSG00000162676	GFI1	0.000888271	-17.1439	protein_coding
ENSG00000236444	UBE2L5	0.000898759	-3.92812	protein_coding
ENSG00000215717	TMEM167B	0.000931353	-3.23147	protein_coding
ENSG00000131142	CCL25	0.000935345	-8.20821	protein_coding
ENSG00000240445	FOXO3B	0.000950877	-3.10748	protein_coding
ENSG00000111644	ACRBP	0.000966992	-21.5678	lncRNA
ENSG00000244486	SCARF2	0.000972074	-3.50428	protein_coding
LTR:ERVL:LTR21C	LTR:ERVL:LTR21C	0.000979128	-5.44269	TE
ENSG00000285480	AC021097.2	0.000991354	-6.16515	protein_coding
ENSG00000198053	SIRPA	0.000991354	-6.61261	protein_coding
ENSG00000124802	EEF1E1	0.000991961	-3.29278	protein_coding
ENSG00000205457	TP53TG3C	0.000991961	-6.95365	protein_coding
ENSG00000076067	RBMS2	0.000994867	-3.95109	protein_coding
ENSG00000159082	SYNJ1	0.00100767	-3.50335	protein_coding
ENSG00000111837	MAK	0.00101161	-5.63592	protein_coding
ENSG00000168803	ADAL	0.00102449	-4.34446	protein_coding
ENSG00000203812	HIST2H2AA3	0.001043	-4.50037	protein_coding
ENSG00000066855	MTFR1	0.00110088	-2.49004	lncRNA
ENSG00000105642	KCNN1	0.00113837	-4.68324	protein_coding
ENSG00000161860	SYCE2	0.00116066	-5.61261	protein_coding
ENSG00000247595	SPTY2D1OS	0.00117945	-4.0665	lncRNA
ENSG00000183283	DAZAP2	0.00125177	-2.02207	protein_coding
ENSG00000100632	ERH	0.00126858	-2.24799	protein_coding
ENSG00000128242	GAL3ST1	0.00127282	-4.61545	protein_coding
ENSG00000083807	SLC27A5	0.00128281	-5.29069	protein_coding
ENSG00000113569	NUP155	0.00128324	-2.11838	protein_coding
ENSG00000160013	PTGIR	0.00128369	-5.20822	protein_coding
ENSG00000197153	HIST1H3J	0.00131712	-5.57023	protein_coding
ENSG00000267318	AC005702.1	0.00132027	-3.3287	protein_coding
ENSG00000158373	HIST1H2BD	0.00133697	-5.92856	protein_coding
ENSG00000099860	GADD45B	0.00133697	-5.60832	protein_coding
ENSG00000151687	ANKAR	0.00133811	-7.03962	lncRNA
ENSG00000283632	EXOC3L2	0.00133811	-4.59395	protein_coding
ENSG00000170608	FOXA3	0.00134028	-5.36869	protein_coding
ENSG00000132823	OSER1	0.0013465	-2.23512	protein_coding
ENSG00000118690	ARMC2	0.00140022	-7.68999	protein_coding
ENSG00000285133	AC022506.1	0.00140022	-5.33021	protein_coding
ENSG00000175906	ARL4D	0.00142306	-2.13082	protein_coding
ENSG00000186866	POFUT2	0.00143089	-2.8974	lncRNA
ENSG00000153162	BMP6	0.00143179	-3.6155	protein_coding
ENSG00000175073	VCPIP1	0.00144788	-3.87888	protein_coding
ENSG00000119661	DNAL1	0.00144788	-4.16265	protein_coding
ENSG00000120685	PROSER1	0.00146851	-2.9514	protein_coding
ENSG00000178026	LRRC75B	0.00148036	-3.38355	protein_coding
ENSG00000101342	TLDC2	0.00148212	-4.29278	protein_coding
ENSG00000131409	LRRC4B	0.00150433	-4.01525	protein_coding
ENSG00000135100	HNF1A	0.00150438	-4.74198	protein_coding
ENSG00000081665	ZNF506	0.00152079	-2.70359	protein_coding
ENSG00000174109	C16orf91	0.00152387	-2.14404	protein_coding
ENSG00000167772	ANGPTL4	0.00152888	-5.39506	protein_coding
ENSG00000275034	TP53TG3E	0.00155824	-6.80726	protein_coding
ENSG00000278139	AL358075.4	0.00156169	-7.55374	protein_coding
ENSG00000187808	SOWAHD	0.00162647	-4.29069	protein_coding
ENSG00000185614	INKA1	0.00164951	-23.8913	protein_coding
ENSG00000139636	LMBR1L	0.00171852	-2.70626	protein_coding
ENSG00000156876	SASS6	0.00173794	-3.1744	lncRNA
ENSG00000188372	ZP3	0.00178485	-4.01011	protein_coding
ENSG00000132002	DNAJB1	0.00178485	-2.03599	protein_coding
ENSG00000185291	IL3RA	0.00179501	-4.87774	protein_coding
ENSG00000235453	SMIM27	0.00182093	-4.21334	protein_coding
ENSG00000189052	CGB5	0.00182374	-4.18586	protein_coding
ENSG00000056277	ZNF280C	0.00183022	-5.86624	protein_coding
ENSG00000240344	PPIL3	0.00183474	-2.62396	protein_coding
ENSG00000221823	PPP3R1	0.00185985	-5.00415	protein_coding
ENSG00000131931	THAP1	0.00186558	-2.92584	protein_coding
ENSG00000149657	LSM14B	0.00187666	-3.6311	protein_coding
ENSG00000100156	SLC16A8	0.00189614	-4.36869	protein_coding
ENSG00000142867	BCL10	0.00195158	-2.36239	protein_coding
ENSG00000269533	AC003002.3	0.0019537	-4.50532	protein_coding
ENSG00000176261	ZBTB8OS	0.00195794	-2.26448	protein_coding
ENSG00000123395	ATG101	0.00195794	-2.07276	lncRNA
ENSG00000104691	UBXN8	0.00196195	-3.56817	protein_coding
ENSG00000131263	RLIM	0.00197234	-2.33471	protein_coding
ENSG00000130822	PNCK	0.00200371	-2.99639	protein_coding
ENSG00000197213	ZSCAN5B	0.00200902	-4.31642	protein_coding
ENSG00000164609	SLU7	0.00205066	-2.23092	protein_coding
ENSG00000198918	RPL39	0.00206177	-2.10148	lncRNA
ENSG00000186897	C1QL4	0.00208533	-20.7306	protein_coding
ENSG00000090013	BLVRB	0.00211509	-2.89916	protein_coding
ENSG00000125820	NKX2-2	0.00212623	-5.51308	protein_coding
ENSG00000100056	ESS2	0.00213873	-2.08792	protein_coding
ENSG00000188219	POTEE	0.00214261	-2.21723	protein_coding
LINE:L2:UCON49	LINE:L2:UCON49	0.00216012	-5.15785	TE
ENSG00000104856	RELB	0.00216212	-4.15911	protein_coding
ENSG00000260371	AC026464.3	0.00216247	-3.32193	protein_coding
ENSG00000105499	PLA2G4C	0.00216995	-5.84799	protein_coding
ENSG00000101850	GPR143	0.00223292	-3.91427	protein_coding
ENSG00000184678	HIST2H2BE	0.0022396	-5.60125	protein_coding
DNA:hAT-Charlie:MER30B	DNA:hAT-Charlie:MER30B	0.00225358	-2.80038	TE
ENSG00000174628	IQCK	0.00227821	-2.49541	protein_coding
ENSG00000130812	ANGPTL6	0.00229657	-4.90357	protein_coding
ENSG00000187323	DCC	0.00229777	-8.34957	protein_coding
ENSG00000111897	SERINC1	0.00236245	-2.91547	protein_coding
ENSG00000227500	SCAMP4	0.00236261	-2.20144	protein_coding
ENSG00000094755	GABRP	0.00239686	-5.44269	protein_coding
ENSG00000277150	F8A3	0.00240877	-4.03049	protein_coding
ENSG00000149451	ADAM33	0.00242385	-3.85466	protein_coding
ENSG00000112245	PTP4A1	0.00247941	-2.14309	protein_coding
ENSG00000128708	HAT1	0.00256998	-2.50213	protein_coding
ENSG00000026559	KCNG1	0.00270275	-3.65232	protein_coding
ENSG00000179412	HNRNPCL4	0.00274833	-3.34329	protein_coding
ENSG00000205857	NANOGNB	0.00280823	-2.54622	protein_coding
ENSG00000185386	MAPK11	0.00286245	-4.12076	protein_coding
ENSG00000105605	CACNG7	0.00286532	-5.51308	lncRNA
ENSG00000058866	DGKG	0.00289022	-6.09804	lncRNA
ENSG00000102230	PCYT1B	0.00291033	-6.25004	protein_coding
ENSG00000064655	EYA2	0.0029682	-5.63517	protein_coding
ENSG00000163521	GLB1L	0.00297053	-3.07039	protein_coding
ENSG00000087074	PPP1R15A	0.00300537	-2.3462	protein_coding
ENSG00000176920	FUT2	0.00304216	-5.58976	protein_coding
ENSG00000118873	RAB3GAP2	0.00307162	-2.33487	protein_coding
ENSG00000184058	TBX1	0.00309898	-4.12076	protein_coding
ENSG00000102174	PHEX	0.00313955	-7.82526	protein_coding
ENSG00000104848	KCNA7	0.00314172	-5.54702	protein_coding
ENSG00000105619	TFPT	0.00315515	-2.0622	protein_coding
ENSG00000205456	TP53TG3D	0.0032667	-5.77434	protein_coding
ENSG00000189114	BLOC1S3	0.0032667	-2.64838	protein_coding
ENSG00000086717	PPEF1	0.00326953	-6.99112	lncRNA
ENSG00000099308	MAST3	0.00328487	-3.59583	protein_coding
ENSG00000036672	USP2	0.00328826	-3.93711	protein_coding
ENSG00000277058	HNRNPCL3	0.00330059	-3.29787	protein_coding
ENSG00000161265	U2AF1L4	0.00331856	-2.86157	protein_coding
ENSG00000087076	HSD17B14	0.00331856	-5.59812	protein_coding
ENSG00000163281	GNPDA2	0.00332122	-3.84203	protein_coding
ENSG00000132622	HSPA12B	0.0033359	-3.59494	protein_coding
ENSG00000272196	HIST2H2AA4	0.00333925	-4.41616	protein_coding
ENSG00000137075	RNF38	0.00340104	-2.14244	protein_coding
ENSG00000103044	HAS3	0.00343159	-2.16897	protein_coding
ENSG00000180061	TMEM150B	0.003566	-4.97856	protein_coding
ENSG00000174579	MSL2	0.00359404	-3.45178	protein_coding
ENSG00000100417	PMM1	0.00360989	-2.59912	protein_coding
ENSG00000133874	RNF122	0.00363084	-4.5791	protein_coding
ENSG00000269028	MTRNR2L12	0.00363898	-2.83223	protein_coding
ENSG00000127528	KLF2	0.00373185	-4.94485	protein_coding
ENSG00000185019	UBOX5	0.00373185	-2.86868	protein_coding
ENSG00000115274	INO80B	0.00373908	-3.45874	protein_coding
ENSG00000180596	HIST1H2BC	0.00387953	-4.86964	protein_coding
ENSG00000182118	FAM89A	0.00390136	-8.90822	protein_coding
ENSG00000213221	DNLZ	0.00390483	-7.35916	protein_coding
DNA:hAT-Tip100:MER97b	DNA:hAT-Tip100:MER97b	0.0040466	-4.0384	TE
ENSG00000111877	MCM9	0.00407317	-2.52745	protein_coding
ENSG00000107833	NPM3	0.00409838	-3.1436	protein_coding
ENSG00000129657	SEC14L1	0.00409838	-2.45636	protein_coding
ENSG00000161920	MED11	0.00419081	-2.20033	protein_coding
ENSG00000273291	AC092042.3	0.00421173	-3.53709	lncRNA
ENSG00000167554	ZNF610	0.00421563	-5.01228	protein_coding
ENSG00000162851	TFB2M	0.00422564	-2.39833	protein_coding
ENSG00000198783	ZNF830	0.00422564	-2.7589	protein_coding
ENSG00000163960	UBXN7	0.00435383	-2.26919	protein_coding
ENSG00000105409	ATP1A3	0.00436439	-5.77898	protein_coding
ENSG00000011422	PLAUR	0.0044055	-4.07895	protein_coding
ENSG00000105261	OVOL3	0.00443592	-3.00327	protein_coding
ENSG00000262484	CCER2	0.00446123	-4.3346	protein_coding
ENSG00000105516	DBP	0.00456071	-2.69243	protein_coding
ENSG00000108932	SLC16A6	0.00459948	-5.0923	protein_coding
ENSG00000182111	ZNF716	0.00464577	-5.33926	protein_coding
ENSG00000168286	THAP11	0.00464919	-2.6052	protein_coding
ENSG00000183305	MAGEA2B	0.00466299	-3.7659	protein_coding
ENSG00000171291	ZNF439	0.00481862	-7.23969	protein_coding
ENSG00000164430	CGAS	0.00499818	-3.69054	protein_coding
ENSG00000269720	CCDC194	0.00504875	-4.97874	protein_coding
ENSG00000105248	YJU2	0.00507481	-2.3164	protein_coding
ENSG00000186806	VSIG10L	0.00510815	-4.71808	lncRNA
ENSG00000165097	KDM1B	0.00527364	-4.58284	protein_coding
ENSG00000181544	FANCB	0.00528414	-3.65535	protein_coding
ENSG00000154721	JAM2	0.00529787	-6.05149	protein_coding
ENSG00000130176	CNN1	0.00537023	-6.49579	protein_coding
ENSG00000196139	AKR1C3	0.00537775	-7.72808	lncRNA
ENSG00000145824	CXCL14	0.00543057	-6.33021	protein_coding
ENSG00000131910	NR0B2	0.00543364	-22.3401	protein_coding
ENSG00000104901	DKKL1	0.00543881	-5.40616	protein_coding
ENSG00000130813	SHFL	0.00550156	-7.00053	protein_coding
ENSG00000100300	TSPO	0.00553245	-3.00415	protein_coding
ENSG00000175806	MSRA	0.0057413	-6.3434	protein_coding
ENSG00000197019	SERTAD1	0.00585762	-2.60228	protein_coding
ENSG00000277481	PKD1L3	0.00591846	-6.93438	protein_coding
ENSG00000119801	YPEL5	0.00593131	-2.64173	protein_coding
DNA:TcMar-Tigger:UCON39	DNA:TcMar-Tigger:UCON39	0.00596345	-4.97874	TE
ENSG00000275004	ZNF280B	0.00604558	-4.16493	protein_coding
ENSG00000142459	EVI5L	0.00608531	-5.20041	protein_coding
ENSG00000255823	MTRNR2L8	0.0060977	-3.87849	protein_coding
ENSG00000124243	BCAS4	0.00613437	-3.35989	protein_coding
ENSG00000198746	GPATCH3	0.00614625	-2.54834	protein_coding
ENSG00000182903	ZNF721	0.00626628	-2.33967	protein_coding
ENSG00000068885	IFT80	0.00627093	-2.47355	protein_coding
ENSG00000153779	TGIF2LX	0.00628311	-5.02765	protein_coding
ENSG00000198740	ZNF652	0.00633347	-3.93473	lncRNA
ENSG00000137434	C6orf52	0.00635972	-6.12285	protein_coding
ENSG00000100060	MFNG	0.00637037	-4.76462	protein_coding
ENSG00000188937	NYX	0.00641531	-2.27871	protein_coding
ENSG00000167755	KLK6	0.00645614	-6.09804	protein_coding
ENSG00000152433	ZNF547	0.00646688	-3.22497	protein_coding
ENSG00000143622	RIT1	0.0064833	-4.71341	protein_coding
ENSG00000100097	LGALS1	0.00654273	-3.45057	protein_coding
ENSG00000101400	SNTA1	0.00657093	-2.97675	protein_coding
ENSG00000198824	CHAMP1	0.00664704	-3.29173	lncRNA
ENSG00000221859	KRTAP10-10	0.0067464	-3.92812	protein_coding
ENSG00000176490	DIRAS1	0.00683152	-4.59046	protein_coding
DNA:TcMar-Tigger:MER6C	DNA:TcMar-Tigger:MER6C	0.00684353	-4.36807	TE
ENSG00000177025	C19orf18	0.00684441	-7.10087	protein_coding
ENSG00000142528	ZNF473	0.00710727	-2.73119	protein_coding
ENSG00000258405	ZNF578	0.00714582	-2.63714	protein_coding
ENSG00000221916	C19orf73	0.00720204	-3.21764	protein_coding
ENSG00000124116	WFDC3	0.00731344	-5.12076	lncRNA
ENSG00000025708	TYMP	0.00739446	-3.79603	protein_coding
ENSG00000215454	KRTAP10-4	0.00749307	-3.92812	protein_coding
ENSG00000105122	RASAL3	0.00757112	-4.2624	protein_coding
ENSG00000123091	RNF11	0.00758975	-3.29509	protein_coding
ENSG00000173976	RAX2	0.00760059	-5.49665	protein_coding
ENSG00000268902	CSAG2	0.00763708	-3.77083	lncRNA
ENSG00000143751	SDE2	0.00764445	-2.57557	protein_coding
ENSG00000155026	RSPH10B	0.00768996	-2.13564	protein_coding
ENSG00000147419	CCDC25	0.00786874	-3.10318	protein_coding
ENSG00000110422	HIPK3	0.0078793	-2.6718	protein_coding
ENSG00000241058	NSUN6	0.00788274	-4.88752	protein_coding
ENSG00000175305	CCNE2	0.00794729	-3.69522	protein_coding
ENSG00000186523	FAM86B1	0.0079518	-2.69258	protein_coding
ENSG00000179085	DPM3	0.00800446	-3.97085	protein_coding
ENSG00000162775	RBM15	0.00802277	-2.22935	protein_coding
ENSG00000000457	SCYL3	0.00803589	-2.97958	protein_coding
ENSG00000175894	TSPEAR	0.00806012	-3.99905	protein_coding
ENSG00000165886	UBTD1	0.00807118	-4.37874	protein_coding
ENSG00000066813	ACSM2B	0.00807364	-10.5033	protein_coding
ENSG00000122728	TAF1L	0.0081542	-5.8957	protein_coding
ENSG00000138079	SLC3A1	0.00824178	-2.94088	protein_coding
ENSG00000186300	ZNF555	0.00851447	-3.02599	protein_coding
ENSG00000196605	ZNF846	0.00863081	-6.43591	protein_coding
ENSG00000160282	FTCD	0.00872462	-3.10167	lncRNA
ENSG00000118160	SLC8A2	0.0087247	-4.54001	protein_coding
ENSG00000180383	DEFB124	0.0087247	-4.24516	protein_coding
ENSG00000170802	FOXN2	0.00877172	-3.03846	protein_coding
ENSG00000130300	PLVAP	0.00877172	-4.74728	protein_coding
ENSG00000115548	KDM3A	0.0088128	-2.74177	protein_coding
ENSG00000050130	JKAMP	0.00883813	-2.29735	protein_coding
LTR:ERV1:HERV-Fc1_LTR1	LTR:ERV1:HERV-Fc1_LTR1	0.00884643	-2.985	TE
ENSG00000131037	EPS8L1	0.00890526	-3.5259	protein_coding
LTR:ERV1:MER51E	LTR:ERV1:MER51E	0.00890526	-2.87164	TE
ENSG00000138767	CNOT6L	0.00902548	-3.82324	protein_coding
ENSG00000277726	AL109811.3	0.00913471	-2.11721	protein_coding
ENSG00000186834	HEXIM1	0.00933741	-2.2036	protein_coding
ENSG00000129194	SOX15	0.00940347	-2.42313	protein_coding
ENSG00000185269	NOTUM	0.00940791	-6.29068	protein_coding
ENSG00000125354	SEPTIN6	0.00940791	-4.57288	protein_coding
ENSG00000162236	STX5	0.00944316	-2.44581	protein_coding
ENSG00000125740	FOSB	0.00944316	-4.95072	protein_coding
ENSG00000273590	SMIM11B	0.00953428	-3.12285	protein_coding
ENSG00000187094	CCK	0.00953449	-8.84184	protein_coding

## Sheet: deseq.TypeRvsTypeII.up
Ensembl Gene ID	Gene/TE Symbol	q-value	Log2(fold-change)	Gene type
ENSG00000186193	SAPCD2	2.63539e-108	39.4083	protein_coding
ENSG00000165905	LARGE2	8.16485e-103	37.8272	protein_coding
ENSG00000099960	SLC7A4	4.35229e-85	26.4463	protein_coding
ENSG00000116039	ATP6V1B1	5.74541e-77	34.2406	protein_coding
ENSG00000204618	RNF39	2.69631e-71	21.9011	protein_coding
ENSG00000188313	PLSCR1	1.53846e-69	36.5228	protein_coding
ENSG00000136717	BIN1	8.47966e-52	26.8782	protein_coding
ENSG00000163428	LRRC58	2.97723e-49	29.9536	protein_coding
ENSG00000012779	ALOX5	1.22324e-48	36.5751	protein_coding
ENSG00000185201	IFITM2	2.178e-41	23.5327	protein_coding
ENSG00000111371	SLC38A1	4.30063e-39	40.191	protein_coding
ENSG00000137491	SLCO2B1	5.05552e-37	32.3874	lncRNA
ENSG00000188822	CNR2	2.12604e-34	30.4592	protein_coding
ENSG00000189334	S100A14	7.19666e-32	22.6169	protein_coding
ENSG00000204323	SMIM5	9.87329e-31	31.7017	protein_coding
ENSG00000261308	FIGNL2	2.43892e-28	36.9841	protein_coding
ENSG00000138792	ENPEP	8.38806e-28	25.0801	lncRNA
ENSG00000104140	RHOV	8.26994e-26	21.9036	protein_coding
ENSG00000250722	SELENOP	1.81041e-25	25.6395	protein_coding
ENSG00000168461	RAB31	3.88784e-24	23.125	protein_coding
ENSG00000110245	APOC3	3.5389e-23	35.7669	protein_coding
ENSG00000178741	COX5A	2.47619e-22	4.17631	protein_coding
ENSG00000152137	HSPB8	2.76871e-20	32.0656	protein_coding
ENSG00000214513	NOTO	1.4452e-19	23.237	protein_coding
ENSG00000140450	ARRDC4	1.46201e-19	20.0102	protein_coding
ENSG00000127074	RGS13	1.6399e-19	29.7427	protein_coding
ENSG00000138336	TET1	1.21286e-18	8.56578	protein_coding
ENSG00000144476	ACKR3	3.62183e-18	29.9044	protein_coding
ENSG00000120937	NPPB	6.24413e-17	26.2642	protein_coding
ENSG00000143119	CD53	1.40001e-16	12.5684	protein_coding
ENSG00000150687	PRSS23	1.40001e-16	4.99477	protein_coding
ENSG00000114021	NIT2	2.07375e-16	6.43992	protein_coding
ENSG00000115112	TFCP2L1	3.93113e-16	6.18141	protein_coding
ENSG00000101680	LAMA1	5.76032e-16	5.96215	protein_coding
ENSG00000014257	ACPP	9.03204e-16	27.6348	protein_coding
ENSG00000163565	IFI16	6.21233e-15	22.4546	protein_coding
ENSG00000130055	GDPD2	9.83603e-15	11.3029	protein_coding
ENSG00000279493	FP565260.4	1.09413e-14	8.8838	protein_coding
ENSG00000167460	TPM4	1.26444e-14	10.2229	protein_coding
ENSG00000150768	DLAT	1.39568e-14	5.83032	protein_coding
ENSG00000163170	BOLA3	4.70525e-14	8.75523	protein_coding
SINE:Alu:AluYi6_4d	SINE:Alu:AluYi6_4d	5.60708e-14	5.43188	TE
ENSG00000142182	DNMT3L	8.72945e-14	5.88588	lncRNA
ENSG00000259371	AL136295.3	9.15045e-14	17.1854	protein_coding
ENSG00000162571	TTLL10	1.06218e-13	26.7596	lncRNA
ENSG00000189143	CLDN4	1.57564e-13	9.2491	lncRNA
ENSG00000100596	SPTLC2	1.7187e-13	8.86108	protein_coding
ENSG00000144381	HSPD1	3.9611e-13	4.14306	protein_coding
ENSG00000164022	AIMP1	8.94192e-13	6.13037	protein_coding
ENSG00000126353	CCR7	1.29686e-12	24.5179	protein_coding
ENSG00000070915	SLC12A3	2.47966e-12	10.4601	protein_coding
ENSG00000168653	NDUFS5	4.0029e-12	3.71179	protein_coding
ENSG00000109255	NMU	5.28402e-12	12.1825	protein_coding
ENSG00000181404	WASHC1	5.78434e-12	3.24638	protein_coding
ENSG00000148341	SH3GLB2	5.78434e-12	5.67156	protein_coding
ENSG00000277443	MARCKS	6.74016e-12	10.4232	protein_coding
ENSG00000139372	TDG	8.40672e-12	10.0125	protein_coding
ENSG00000271810	AL603832.3	1.59481e-11	5.39226	lncRNA
ENSG00000197747	S100A10	1.67888e-11	8.77488	protein_coding
ENSG00000198833	UBE2J1	1.99733e-11	23.1344	protein_coding
ENSG00000008517	IL32	2.10108e-11	22.2335	protein_coding
ENSG00000126878	AIF1L	2.24115e-11	3.85592	protein_coding
ENSG00000084207	GSTP1	2.9913e-11	5.1831	protein_coding
ENSG00000160224	AIRE	3.59142e-11	7.29593	protein_coding
ENSG00000157601	MX1	4.28465e-11	6.72284	lncRNA
ENSG00000007062	PROM1	5.41034e-11	6.86361	protein_coding
ENSG00000167634	NLRP7	6.1864e-11	3.63948	protein_coding
ENSG00000147614	ATP6V0D2	7.72256e-11	12.242	protein_coding
ENSG00000172594	SMPDL3A	9.19463e-11	7.21824	protein_coding
ENSG00000162931	TRIM17	9.79289e-11	31.6975	protein_coding
ENSG00000137441	FGFBP2	1.41742e-10	9.39522	protein_coding
ENSG00000162433	AK4	1.42316e-10	3.23193	lncRNA
ENSG00000130203	APOE	1.42316e-10	9.12005	protein_coding
ENSG00000164736	SOX17	2.37773e-10	29.6033	protein_coding
ENSG00000141385	AFG3L2	2.78538e-10	3.8216	protein_coding
ENSG00000119899	SLC17A5	3.55108e-10	7.30627	protein_coding
ENSG00000155366	RHOC	4.98296e-10	4.90914	protein_coding
ENSG00000090266	NDUFB2	4.98296e-10	2.83511	protein_coding
ENSG00000183696	UPP1	5.0595e-10	4.08165	protein_coding
ENSG00000168077	SCARA3	6.09828e-10	29.2617	protein_coding
ENSG00000065150	IPO5	6.74053e-10	2.44726	protein_coding
ENSG00000163435	ELF3	8.73712e-10	6.53388	protein_coding
ENSG00000152234	ATP5F1A	9.46209e-10	2.53524	protein_coding
ENSG00000164120	HPGD	1.24213e-09	9.45635	protein_coding
ENSG00000096696	DSP	1.24213e-09	5.51165	protein_coding
ENSG00000128011	LRFN1	1.39356e-09	9.27738	protein_coding
ENSG00000167642	SPINT2	1.90885e-09	2.39409	protein_coding
ENSG00000146701	MDH2	2.44105e-09	3.15768	protein_coding
ENSG00000176153	GPX2	2.44105e-09	17.5177	protein_coding
ENSG00000164687	FABP5	2.6934e-09	8.14312	protein_coding
ENSG00000188112	C6orf132	2.72578e-09	6.99411	protein_coding
ENSG00000116032	GRIN3B	2.98576e-09	7.7952	protein_coding
ENSG00000117450	PRDX1	3.26992e-09	3.66905	protein_coding
ENSG00000079215	SLC1A3	3.62748e-09	11.0968	protein_coding
ENSG00000244115	DNAJC25-GNG10	3.64809e-09	7.75945	protein_coding
ENSG00000084234	APLP2	4.15896e-09	2.14179	protein_coding
ENSG00000257727	CNPY2	4.93104e-09	3.09383	protein_coding
ENSG00000182087	TMEM259	6.31138e-09	4.89559	protein_coding
ENSG00000115596	WNT6	6.45973e-09	25.5844	protein_coding
ENSG00000087842	PIR	6.71993e-09	9.63955	lncRNA
ENSG00000167315	ACAA2	7.3021e-09	4.16116	protein_coding
ENSG00000285130	AL358113.1	7.62408e-09	3.22493	protein_coding
ENSG00000142694	EVA1B	8.1695e-09	17.8903	protein_coding
ENSG00000166562	SEC11C	8.78296e-09	7.64096	protein_coding
ENSG00000106066	CPVL	9.36598e-09	10.3419	protein_coding
ENSG00000188984	AADACL3	9.55154e-09	24.1359	protein_coding
ENSG00000132763	MMACHC	9.87537e-09	2.60774	protein_coding
ENSG00000241837	ATP5PO	1.07405e-08	2.52199	protein_coding
ENSG00000035681	NSMAF	1.10993e-08	6.29468	protein_coding
ENSG00000198944	SOWAHA	1.19512e-08	22.665	protein_coding
ENSG00000161179	YDJC	1.23181e-08	4.03037	protein_coding
ENSG00000196188	CTSE	1.30632e-08	24.7781	protein_coding
ENSG00000179091	CYC1	1.30632e-08	4.18205	protein_coding
ENSG00000159403	C1R	1.40349e-08	28.0836	protein_coding
ENSG00000185515	BRCC3	1.6073e-08	7.44531	protein_coding
ENSG00000049769	PPP1R3F	1.78122e-08	6.74915	protein_coding
ENSG00000112419	PHACTR2	1.79884e-08	10.4289	protein_coding
ENSG00000075624	ACTB	1.79959e-08	2.65572	protein_coding
ENSG00000254087	LYN	1.86865e-08	10.1392	protein_coding
ENSG00000135047	CTSL	1.90659e-08	3.39989	protein_coding
ENSG00000153046	CDYL	1.91039e-08	4.61411	protein_coding
ENSG00000013588	GPRC5A	1.91039e-08	7.26507	protein_coding
ENSG00000242114	MTFP1	1.93897e-08	4.76821	protein_coding
ENSG00000241468	ATP5MF	2.50406e-08	3.17953	lncRNA
ENSG00000265107	GJA5	2.5617e-08	25.0855	protein_coding
ENSG00000167792	NDUFV1	2.56594e-08	2.5356	protein_coding
ENSG00000134851	TMEM165	2.58847e-08	4.95253	protein_coding
ENSG00000164744	SUN3	2.72855e-08	9.0553	lncRNA
ENSG00000245848	CEBPA	3.06769e-08	7.15698	protein_coding
ENSG00000176623	RMDN1	3.40616e-08	5.28213	protein_coding
ENSG00000130429	ARPC1B	3.42974e-08	2.80366	protein_coding
ENSG00000140022	STON2	3.63769e-08	7.47225	protein_coding
ENSG00000249209	AP000311.1	3.63769e-08	2.21357	protein_coding
ENSG00000117054	ACADM	3.69323e-08	9.73993	protein_coding
ENSG00000228716	DHFR	4.28836e-08	3.66671	protein_coding
ENSG00000152240	HAUS1	4.4471e-08	5.55074	protein_coding
ENSG00000117862	TXNDC12	4.6709e-08	2.95937	lncRNA
ENSG00000128309	MPST	4.80604e-08	5.35027	protein_coding
ENSG00000112305	SMAP1	4.92069e-08	6.83304	protein_coding
ENSG00000214530	STARD10	5.26202e-08	9.85328	protein_coding
ENSG00000130829	DUSP9	5.26202e-08	7.36992	lncRNA
ENSG00000188643	S100A16	6.13304e-08	5.07109	protein_coding
ENSG00000111057	KRT18	6.55881e-08	5.9993	protein_coding
ENSG00000182871	COL18A1	8.41135e-08	5.4073	protein_coding
ENSG00000115541	HSPE1	8.48407e-08	3.63257	protein_coding
ENSG00000155008	APOOL	9.78742e-08	6.71704	protein_coding
ENSG00000143771	CNIH4	9.80589e-08	3.54985	protein_coding
ENSG00000169299	PGM2	9.80589e-08	4.81835	protein_coding
ENSG00000205981	DNAJC19	1.0154e-07	4.27657	protein_coding
ENSG00000124900	TRIM51	1.12192e-07	21.8053	protein_coding
ENSG00000114573	ATP6V1A	1.12604e-07	3.46556	protein_coding
ENSG00000124766	SOX4	1.17377e-07	4.98519	protein_coding
LTR:ERV1:LTR71B	LTR:ERV1:LTR71B	1.3766e-07	5.45347	TE
ENSG00000164654	MIOS	1.49192e-07	8.58952	protein_coding
ENSG00000128342	LIF	1.49955e-07	8.78762	protein_coding
ENSG00000148834	GSTO1	1.54466e-07	6.37131	lncRNA
ENSG00000103966	EHD4	1.57364e-07	5.24194	protein_coding
ENSG00000183688	RFLNB	1.71682e-07	9.81275	protein_coding
ENSG00000101608	MYL12A	2.31438e-07	2.44353	protein_coding
ENSG00000165140	FBP1	2.32513e-07	19.749	protein_coding
LTR:ERVL-MaLR:THE1C-int	LTR:ERVL-MaLR:THE1C-int	2.45107e-07	3.93346	TE
ENSG00000048544	MRPS10	2.45559e-07	3.11233	protein_coding
ENSG00000241973	PI4KA	2.63258e-07	2.81435	protein_coding
ENSG00000092421	SEMA6A	2.7383e-07	6.16747	protein_coding
ENSG00000134056	MRPS36	2.77715e-07	5.22292	protein_coding
ENSG00000148344	PTGES	2.8551e-07	7.43955	lncRNA
ENSG00000249590	AC004832.3	2.91711e-07	4.49559	protein_coding
ENSG00000138772	ANXA3	3.04151e-07	5.24429	protein_coding
ENSG00000182551	ADI1	3.08292e-07	3.77374	protein_coding
ENSG00000242616	GNG10	3.54754e-07	7.13518	protein_coding
ENSG00000127540	UQCR11	3.56163e-07	2.38619	protein_coding
ENSG00000163406	SLC15A2	4.26668e-07	17.6894	protein_coding
ENSG00000124313	IQSEC2	4.368e-07	7.76976	protein_coding
ENSG00000165060	FXN	4.54866e-07	3.42741	protein_coding
ENSG00000157916	RER1	5.2161e-07	2.17813	protein_coding
ENSG00000178445	GLDC	5.60925e-07	6.89766	protein_coding
ENSG00000204954	C12orf73	5.92734e-07	4.24638	lncRNA
ENSG00000124942	AHNAK	6.09774e-07	5.57012	protein_coding
ENSG00000111669	TPI1	6.09774e-07	2.67032	protein_coding
ENSG00000162407	PLPP3	6.48832e-07	9.92765	protein_coding
ENSG00000160752	FDPS	6.48832e-07	4.28151	protein_coding
ENSG00000142089	IFITM3	6.48832e-07	10.0298	protein_coding
ENSG00000181625	SLX1B	6.68675e-07	3.60943	protein_coding
ENSG00000160221	GATD3A	6.69286e-07	2.9329	protein_coding
ENSG00000100994	PYGB	7.11206e-07	3.58986	protein_coding
ENSG00000286185	AC242842.3	7.56762e-07	5.90374	protein_coding
ENSG00000129353	SLC44A2	7.87033e-07	3.41589	protein_coding
ENSG00000176014	TUBB6	7.95447e-07	2.46108	protein_coding
ENSG00000067082	KLF6	8.09864e-07	8.36363	lncRNA
ENSG00000106853	PTGR1	8.26553e-07	7.36822	protein_coding
ENSG00000158270	COLEC12	8.26553e-07	7.29264	protein_coding
ENSG00000160606	TLCD1	8.51435e-07	4.72402	protein_coding
ENSG00000179862	CITED4	8.72977e-07	8.353	protein_coding
ENSG00000101846	STS	8.72977e-07	9.36991	protein_coding
ENSG00000139998	RAB15	8.85413e-07	3.34737	protein_coding
LTR:ERVL-MaLR:MSTA-int	LTR:ERVL-MaLR:MSTA-int	8.85413e-07	3.04198	TE
ENSG00000100997	ABHD12	9.10779e-07	3.84558	protein_coding
ENSG00000166825	ANPEP	9.2986e-07	6.19306	protein_coding
ENSG00000135480	KRT7	9.357e-07	9.79141	lncRNA
ENSG00000105185	PDCD5	9.38549e-07	2.82724	protein_coding
ENSG00000165629	ATP5F1C	9.47931e-07	2.33502	lncRNA
ENSG00000172053	QARS	9.87605e-07	3.3261	protein_coding
ENSG00000182534	MXRA7	9.87605e-07	6.06455	protein_coding
ENSG00000134873	CLDN10	1.03308e-06	8.09619	protein_coding
ENSG00000139180	NDUFA9	1.06003e-06	2.3031	protein_coding
ENSG00000113648	H2AFY	1.13512e-06	3.46099	protein_coding
ENSG00000132207	SLX1A	1.16057e-06	3.40623	protein_coding
DNA:TcMar-Tigger:MER6B	DNA:TcMar-Tigger:MER6B	1.19317e-06	2.98764	TE
ENSG00000121769	FABP3	1.24715e-06	10.8251	protein_coding
ENSG00000116459	ATP5PB	1.37198e-06	2.05751	lncRNA
ENSG00000001036	FUCA2	1.40123e-06	10.4101	protein_coding
ENSG00000243449	C4orf48	1.40185e-06	8.22029	protein_coding
ENSG00000128039	SRD5A3	1.43478e-06	8.63814	protein_coding
ENSG00000051620	HEBP2	1.43478e-06	7.22779	protein_coding
ENSG00000185885	IFITM1	1.47487e-06	10.0958	protein_coding
ENSG00000178425	NT5DC1	1.57843e-06	7.65922	protein_coding
ENSG00000117308	GALE	1.59376e-06	6.89209	protein_coding
ENSG00000105880	DLX5	1.59376e-06	17.7635	protein_coding
ENSG00000105698	USF2	1.59611e-06	3.41511	protein_coding
ENSG00000174358	SLC6A19	1.6095e-06	6.86772	protein_coding
ENSG00000271383	NBPF19	1.69968e-06	5.81314	protein_coding
ENSG00000070526	ST6GALNAC1	1.70431e-06	7.88632	protein_coding
ENSG00000183463	URAD	1.86441e-06	20.8983	protein_coding
ENSG00000113722	CDX1	2.04084e-06	22.1245	protein_coding
ENSG00000162551	ALPL	2.12647e-06	3.69301	lncRNA
LTR:ERV1:LTR10C	LTR:ERV1:LTR10C	2.15642e-06	3.65048	TE
ENSG00000149196	HIKESHI	2.16818e-06	4.96853	protein_coding
ENSG00000116473	RAP1A	2.22825e-06	3.26517	protein_coding
ENSG00000157500	APPL1	2.22825e-06	4.50326	protein_coding
ENSG00000145494	NDUFS6	2.22825e-06	2.46736	protein_coding
ENSG00000092820	EZR	2.22825e-06	2.2529	protein_coding
ENSG00000104331	IMPAD1	2.22825e-06	4.06447	protein_coding
ENSG00000166797	CIAO2A	2.22825e-06	2.82096	lncRNA
ENSG00000141736	ERBB2	2.22825e-06	3.13083	protein_coding
ENSG00000164236	ANKRD33B	2.23067e-06	8.09451	protein_coding
ENSG00000160213	CSTB	2.34227e-06	3.29218	protein_coding
LTR:ERVL-MaLR:THE1D-int	LTR:ERVL-MaLR:THE1D-int	2.45169e-06	2.42302	TE
ENSG00000073150	PANX2	2.51292e-06	6.30776	protein_coding
ENSG00000196230	TUBB	2.61031e-06	2.22992	protein_coding
ENSG00000073169	SELENOO	2.61193e-06	4.62449	protein_coding
ENSG00000024526	DEPDC1	2.6222e-06	9.93783	protein_coding
ENSG00000173436	MICOS10	2.76752e-06	2.72688	protein_coding
ENSG00000076770	MBNL3	3.38326e-06	8.27195	protein_coding
LTR:ERVL-MaLR:THE1-int	LTR:ERVL-MaLR:THE1-int	3.99145e-06	6.7751	TE
ENSG00000064652	SNX24	4.0354e-06	3.38108	lncRNA
ENSG00000139719	VPS33A	4.0354e-06	2.87719	protein_coding
ENSG00000189171	S100A13	4.29732e-06	4.86642	lncRNA
ENSG00000164488	DACT2	4.45908e-06	25.9519	protein_coding
ENSG00000139626	ITGB7	4.5908e-06	17.2672	protein_coding
ENSG00000214941	ZSWIM7	4.60483e-06	2.86821	lncRNA
ENSG00000060656	PTPRU	4.98211e-06	7.39476	protein_coding
ENSG00000113140	SPARC	5.00789e-06	5.97413	protein_coding
ENSG00000264230	ANXA8L1	5.33437e-06	9.47138	protein_coding
ENSG00000149547	EI24	5.44266e-06	2.77531	protein_coding
ENSG00000112096	SOD2	5.45886e-06	2.75553	protein_coding
ENSG00000163882	POLR2H	5.46942e-06	3.02338	protein_coding
ENSG00000198171	DDRGK1	5.48409e-06	4.48686	lncRNA
ENSG00000112378	PERP	6.18074e-06	5.24249	protein_coding
ENSG00000107679	PLEKHA1	6.18074e-06	4.11797	lncRNA
ENSG00000111275	ALDH2	6.26425e-06	6.46877	protein_coding
ENSG00000163931	TKT	6.34114e-06	2.86155	protein_coding
ENSG00000119715	ESRRB	6.34114e-06	4.2767	protein_coding
ENSG00000164265	SCGB3A2	6.49371e-06	3.152	protein_coding
ENSG00000158710	TAGLN2	6.53347e-06	2.72659	protein_coding
ENSG00000163694	RBM47	6.53666e-06	3.022	protein_coding
ENSG00000130520	LSM4	6.54303e-06	2.4455	protein_coding
ENSG00000117394	SLC2A1	6.5564e-06	4.57661	protein_coding
ENSG00000170421	KRT8	6.70628e-06	4.55547	protein_coding
ENSG00000140905	GCSH	6.70628e-06	2.40979	protein_coding
ENSG00000105695	MAG	6.82686e-06	6.62048	protein_coding
ENSG00000116133	DHCR24	7.09943e-06	4.07249	protein_coding
ENSG00000014641	MDH1	7.25665e-06	2.65296	protein_coding
ENSG00000054598	FOXC1	7.85984e-06	18.7171	protein_coding
ENSG00000141959	PFKL	8.00843e-06	3.77131	protein_coding
ENSG00000151715	TMEM45B	8.12809e-06	5.95936	protein_coding
ENSG00000122786	CALD1	8.85186e-06	10.1451	protein_coding
LTR:ERV1:MER52-int	LTR:ERV1:MER52-int	9.44533e-06	4.93664	TE
ENSG00000198223	CSF2RA	1.05538e-05	7.06454	protein_coding
ENSG00000102312	PORCN	1.05538e-05	5.14351	protein_coding
ENSG00000135862	LAMC1	1.06584e-05	3.80912	protein_coding
ENSG00000278558	TMEM191B	1.06584e-05	4.62309	protein_coding
ENSG00000144366	GULP1	1.08119e-05	8.57395	protein_coding
ENSG00000175489	LRRC25	1.13749e-05	9.24451	protein_coding
ENSG00000177628	GBA	1.1556e-05	5.38904	protein_coding
ENSG00000121064	SCPEP1	1.20062e-05	3.45049	protein_coding
ENSG00000117448	AKR1A1	1.21738e-05	2.25394	protein_coding
ENSG00000143882	ATP6V1C2	1.21738e-05	2.53322	protein_coding
ENSG00000280071	GATD3B	1.21738e-05	2.59822	protein_coding
ENSG00000184470	TXNRD2	1.21738e-05	4.98706	protein_coding
LTR:ERVL:LTR84a	LTR:ERVL:LTR84a	1.27951e-05	4.18938	TE
ENSG00000111716	LDHB	1.29705e-05	2.1727	protein_coding
ENSG00000205302	SNX2	1.31951e-05	2.57528	protein_coding
ENSG00000147592	LACTB2	1.31951e-05	9.68925	protein_coding
ENSG00000118946	PCDH17	1.31951e-05	18.927	protein_coding
ENSG00000196502	SULT1A1	1.31951e-05	4.10952	protein_coding
ENSG00000278259	MYO19	1.31951e-05	2.13332	protein_coding
ENSG00000198431	TXNRD1	1.32378e-05	2.08469	protein_coding
ENSG00000136205	TNS3	1.34055e-05	5.87296	protein_coding
ENSG00000160200	CBS	1.43995e-05	5.41695	protein_coding
ENSG00000171631	P2RY6	1.4663e-05	11.2847	protein_coding
ENSG00000140332	TLE3	1.47011e-05	5.67682	protein_coding
ENSG00000146386	ABRACL	1.5299e-05	7.26469	protein_coding
ENSG00000140262	TCF12	1.53643e-05	7.06915	protein_coding
ENSG00000111237	VPS29	1.56719e-05	2.58139	protein_coding
ENSG00000158528	PPP1R9A	1.68477e-05	7.15119	protein_coding
ENSG00000140365	COMMD4	1.90502e-05	2.97478	protein_coding
ENSG00000104833	TUBB4A	1.95036e-05	2.86982	protein_coding
ENSG00000168734	PKIG	1.9826e-05	6.16066	protein_coding
ENSG00000131773	KHDRBS3	2.04757e-05	6.48082	protein_coding
ENSG00000138413	IDH1	2.057e-05	4.02082	protein_coding
ENSG00000134684	YARS	2.12717e-05	2.70143	lncRNA
ENSG00000167680	SEMA6B	2.12717e-05	6.88264	protein_coding
ENSG00000168394	TAP1	2.17512e-05	18.6529	protein_coding
ENSG00000102738	MRPS31	2.23449e-05	2.53229	protein_coding
ENSG00000140459	CYP11A1	2.27293e-05	4.65969	protein_coding
ENSG00000215375	MYL5	2.30837e-05	2.22801	protein_coding
ENSG00000088836	SLC4A11	2.33256e-05	3.07982	protein_coding
ENSG00000145681	HAPLN1	2.39777e-05	20.7469	protein_coding
ENSG00000197965	MPZL1	2.44922e-05	3.17349	lncRNA
ENSG00000110955	ATP5F1B	2.50565e-05	2.55958	lncRNA
ENSG00000136628	EPRS	2.61774e-05	3.06518	protein_coding
ENSG00000116774	OLFML3	2.66173e-05	22.0088	protein_coding
ENSG00000131016	AKAP12	2.70804e-05	3.24206	protein_coding
ENSG00000106078	COBL	2.83722e-05	5.36328	protein_coding
ENSG00000109062	SLC9A3R1	2.83722e-05	3.26926	protein_coding
ENSG00000101405	OXT	2.95529e-05	3.39372	protein_coding
ENSG00000136156	ITM2B	2.97624e-05	3.04632	protein_coding
ENSG00000129682	FGF13	2.97624e-05	5.80919	protein_coding
ENSG00000102760	RGCC	2.99808e-05	7.01175	protein_coding
ENSG00000099957	P2RX6	3.15614e-05	6.25004	lncRNA
ENSG00000159733	ZFYVE28	3.25628e-05	25.0616	protein_coding
ENSG00000118777	ABCG2	3.50207e-05	10.4603	protein_coding
LINE:L1:L1MA1	LINE:L1:L1MA1	3.54925e-05	2.12087	TE
ENSG00000166260	COX11	3.61144e-05	3.17723	lncRNA
ENSG00000101935	AMMECR1	3.64596e-05	7.62431	protein_coding
ENSG00000189077	TMEM120A	3.77874e-05	4.27356	protein_coding
ENSG00000070214	SLC44A1	3.81971e-05	7.49952	protein_coding
ENSG00000112309	B3GAT2	3.86809e-05	6.45551	protein_coding
ENSG00000143198	MGST3	3.97474e-05	3.1281	protein_coding
ENSG00000074201	CLNS1A	4.15563e-05	2.31021	lncRNA
ENSG00000187664	HAPLN4	4.19452e-05	8.64095	protein_coding
ENSG00000265190	ANXA8	4.25742e-05	8.27196	protein_coding
ENSG00000221988	PPT2	4.33809e-05	2.67137	protein_coding
ENSG00000185104	FAF1	4.66625e-05	3.64684	protein_coding
ENSG00000133027	PEMT	5.03681e-05	4.37406	lncRNA
ENSG00000248329	APELA	5.0616e-05	8.97072	protein_coding
ENSG00000140391	TSPAN3	5.10306e-05	5.56551	protein_coding
ENSG00000122012	SV2C	5.16403e-05	7.3768	protein_coding
ENSG00000067177	PHKA1	5.18478e-05	5.79997	protein_coding
ENSG00000158457	TSPAN33	5.2163e-05	21.4527	protein_coding
ENSG00000180185	FAHD1	5.22916e-05	4.54721	protein_coding
ENSG00000206140	TMEM191C	5.36307e-05	4.9957	protein_coding
ENSG00000104267	CA2	5.41684e-05	4.30354	protein_coding
ENSG00000158470	B4GALT5	5.41684e-05	2.65764	protein_coding
ENSG00000166961	MS4A15	5.49661e-05	9.73072	protein_coding
ENSG00000165525	NEMF	5.59163e-05	2.55055	protein_coding
ENSG00000166165	CKB	5.60059e-05	3.0145	protein_coding
ENSG00000255639	AC005833.1	5.72536e-05	2.01527	protein_coding
ENSG00000168924	LETM1	5.77129e-05	2.83784	protein_coding
ENSG00000166598	HSP90B1	5.89029e-05	3.41439	protein_coding
ENSG00000170632	ARMC10	6.22352e-05	6.32183	protein_coding
ENSG00000187066	TMEM262	6.30632e-05	7.25004	protein_coding
ENSG00000128050	PAICS	6.33668e-05	2.55831	protein_coding
ENSG00000105677	TMEM147	6.54964e-05	5.25004	protein_coding
ENSG00000111640	GAPDH	6.63388e-05	2.877	protein_coding
ENSG00000146247	PHIP	6.91575e-05	3.1479	protein_coding
ENSG00000182742	HOXB4	6.93987e-05	8.68789	protein_coding
ENSG00000172339	ALG14	6.97312e-05	5.95336	protein_coding
ENSG00000180353	HCLS1	7.05743e-05	8.88955	protein_coding
ENSG00000060138	YBX3	7.11382e-05	3.17452	protein_coding
ENSG00000141349	G6PC3	7.31727e-05	5.28917	protein_coding
ENSG00000184500	PROS1	7.35246e-05	15.6514	protein_coding
ENSG00000136371	MTHFS	7.60477e-05	3.60037	protein_coding
ENSG00000104047	DTWD1	7.65231e-05	6.49642	lncRNA
ENSG00000163898	LIPH	7.65706e-05	8.51797	protein_coding
ENSG00000175203	DCTN2	7.66924e-05	2.66781	protein_coding
ENSG00000259332	ST20-MTHFS	8.07374e-05	2.71443	protein_coding
ENSG00000137509	PRCP	8.18169e-05	7.6196	protein_coding
ENSG00000109654	TRIM2	8.22433e-05	6.17936	lncRNA
ENSG00000096384	HSP90AB1	8.22433e-05	2.02945	protein_coding
ENSG00000100711	ZFYVE21	8.2686e-05	2.99614	protein_coding
ENSG00000012124	CD22	8.45277e-05	8.41996	protein_coding
ENSG00000142599	RERE	8.71521e-05	3.16986	protein_coding
ENSG00000241484	ARHGAP8	8.84009e-05	3.63833	protein_coding
ENSG00000072210	ALDH3A2	8.84079e-05	3.43615	protein_coding
ENSG00000071859	FAM50A	9.03603e-05	2.78176	protein_coding
ENSG00000176393	RNPEP	9.14557e-05	6.09049	lncRNA
ENSG00000120279	MYCT1	9.50917e-05	9.5631	protein_coding
LINE:L1:L1P2	LINE:L1:L1P2	9.62535e-05	2.7245	TE
ENSG00000165507	DEPP1	9.64754e-05	8.26683	lncRNA
ENSG00000116962	NID1	9.86063e-05	6.83529	protein_coding
ENSG00000110074	FOXRED1	9.86063e-05	3.48815	lncRNA
ENSG00000117525	F3	0.000101181	7.20361	protein_coding
ENSG00000113643	RARS	0.000101671	2.19095	protein_coding
ENSG00000088832	FKBP1A	0.000102361	2.00554	lncRNA
ENSG00000116675	DNAJC6	0.000106575	9.62116	lncRNA
ENSG00000165025	SYK	0.000107027	8.27195	protein_coding
ENSG00000147100	SLC16A2	0.000107182	7.25004	protein_coding
ENSG00000197782	ZNF780A	0.00010794	7.20519	protein_coding
ENSG00000113645	WWC1	0.000114434	4.29747	protein_coding
ENSG00000099246	RAB18	0.000115703	3.187	protein_coding
ENSG00000182718	ANXA2	0.000115703	3.43832	protein_coding
ENSG00000183153	GJD3	0.000118639	14.1975	protein_coding
LTR:ERVL:MER76	LTR:ERVL:MER76	0.000120442	2.94554	TE
ENSG00000113552	GNPDA1	0.000122817	2.96801	protein_coding
ENSG00000171227	TMEM37	0.00012305	3.7677	protein_coding
ENSG00000196781	TLE1	0.00012358	3.80311	protein_coding
ENSG00000100345	MYH9	0.000123689	2.2829	protein_coding
ENSG00000116574	RHOU	0.000124885	8.89742	protein_coding
ENSG00000122359	ANXA11	0.000125125	3.61982	protein_coding
ENSG00000176769	TCERG1L	0.000128357	7.78277	protein_coding
ENSG00000138777	PPA2	0.000135205	2.99598	protein_coding
ENSG00000167196	FBXO22	0.000144709	2.54168	protein_coding
ENSG00000166822	TMEM170A	0.000148156	2.91704	protein_coding
ENSG00000274276	CBSL	0.000150979	4.93016	protein_coding
ENSG00000160209	PDXK	0.000151227	3.01328	protein_coding
ENSG00000099974	DDTL	0.00015164	2.15112	protein_coding
ENSG00000184292	TACSTD2	0.000152062	10.0647	protein_coding
ENSG00000196352	CD55	0.000152201	4.57894	protein_coding
ENSG00000158014	SLC30A2	0.000153262	9.41504	protein_coding
ENSG00000143543	JTB	0.000156865	2.78328	protein_coding
ENSG00000072778	ACADVL	0.000158553	5.34851	protein_coding
ENSG00000157259	GATAD1	0.000159661	7.30776	protein_coding
ENSG00000172340	SUCLG2	0.00015978	6.9288	protein_coding
ENSG00000197043	ANXA6	0.000164264	6.46563	protein_coding
ENSG00000160293	VAV2	0.000164264	3.56473	protein_coding
ENSG00000164318	EGFLAM	0.000164693	5.95514	protein_coding
ENSG00000148154	UGCG	0.000164731	3.70191	protein_coding
ENSG00000132199	ENOSF1	0.000169506	2.11135	protein_coding
ENSG00000135077	HAVCR2	0.000170188	4.4163	protein_coding
ENSG00000174951	FUT1	0.000172492	6.74386	protein_coding
ENSG00000057294	PKP2	0.000174004	6.26185	protein_coding
ENSG00000163541	SUCLG1	0.000176607	2.63572	protein_coding
ENSG00000138029	HADHB	0.000182981	3.0078	protein_coding
ENSG00000129625	REEP5	0.000184189	2.57854	protein_coding
ENSG00000089060	SLC8B1	0.000184189	4.11347	protein_coding
ENSG00000142949	PTPRF	0.000185561	3.45494	lncRNA
ENSG00000164167	LSM6	0.000185561	4.83962	protein_coding
LINE:L1:L1PA11	LINE:L1:L1PA11	0.000191858	2.72274	TE
ENSG00000067113	PLPP1	0.000196167	2.91475	protein_coding
ENSG00000100242	SUN2	0.000198079	3.61346	protein_coding
ENSG00000285283	AL035078.4	0.000198596	6.15746	protein_coding
ENSG00000109861	CTSC	0.000201018	2.69349	protein_coding
ENSG00000186767	SPIN4	0.000204413	5.66325	protein_coding
ENSG00000117592	PRDX6	0.000206199	2.93629	lncRNA
ENSG00000087470	DNM1L	0.000224206	2.75995	protein_coding
ENSG00000112062	MAPK14	0.000233633	3.54355	protein_coding
ENSG00000183978	COA3	0.000240738	2.88022	protein_coding
ENSG00000145736	GTF2H2	0.000241574	3.41458	protein_coding
ENSG00000183943	PRKX	0.00025134	3.91696	protein_coding
ENSG00000139116	KIF21A	0.000267137	8.54521	protein_coding
ENSG00000104522	TSTA3	0.000268963	2.985	protein_coding
LTR:ERVL-MaLR:MLT1A1-int	LTR:ERVL-MaLR:MLT1A1-int	0.000269793	3.29479	TE
ENSG00000116750	UCHL5	0.00027191	3.12455	protein_coding
ENSG00000114738	MAPKAPK3	0.000282293	8.72279	lncRNA
ENSG00000196937	FAM3C	0.000296805	4.74514	protein_coding
ENSG00000134480	CCNH	0.000298293	3.63369	lncRNA
ENSG00000118939	UCHL3	0.000299437	2.70153	protein_coding
ENSG00000163956	LRPAP1	0.00030311	2.25336	protein_coding
ENSG00000215114	UBXN2B	0.000303297	4.89628	lncRNA
ENSG00000052344	PRSS8	0.000306097	8.17957	protein_coding
ENSG00000142409	ZNF787	0.000316985	3.0174	protein_coding
ENSG00000108786	HSD17B1	0.000321089	5.12815	protein_coding
ENSG00000159692	CTBP1	0.000322697	2.55284	protein_coding
ENSG00000133131	MORC4	0.000322758	6.36203	protein_coding
ENSG00000180776	ZDHHC20	0.00032326	4.08515	protein_coding
ENSG00000165476	REEP3	0.000325074	6.42975	protein_coding
ENSG00000002834	LASP1	0.000325074	2.28637	protein_coding
ENSG00000152939	MARVELD2	0.000341914	4.3881	protein_coding
ENSG00000131242	RAB11FIP4	0.000345879	4.09626	protein_coding
ENSG00000156968	MPV17L	0.000347751	7.14313	protein_coding
ENSG00000122574	WIPF3	0.000349066	8.32882	protein_coding
ENSG00000165675	ENOX2	0.000349894	6.63533	protein_coding
ENSG00000254505	CHMP4A	0.000352975	5.23567	protein_coding
ENSG00000254692	AL136295.1	0.000355986	2.69764	protein_coding
ENSG00000121940	CLCC1	0.000361464	6.49642	protein_coding
ENSG00000136636	KCTD3	0.000367468	4.43884	protein_coding
ENSG00000101447	FAM83D	0.000367686	2.6613	protein_coding
ENSG00000115866	DARS	0.000377984	2.33606	protein_coding
ENSG00000138399	FASTKD1	0.000383064	2.91627	protein_coding
LINE:L1:L1PB4	LINE:L1:L1PB4	0.000386136	2.18498	TE
ENSG00000168078	PBK	0.000391598	3.76422	protein_coding
ENSG00000142102	PGGHG	0.000391598	21.9322	protein_coding
ENSG00000132854	KANK4	0.000391988	8.37792	protein_coding
ENSG00000152078	TLCD4	0.000393937	4.75477	protein_coding
ENSG00000204131	NHSL2	0.000393937	4.54222	protein_coding
ENSG00000100033	PRODH	0.000418642	2.91117	protein_coding
ENSG00000188064	WNT7B	0.000418642	4.16801	protein_coding
ENSG00000204394	VARS	0.000421007	2.92239	lncRNA
ENSG00000105707	HPN	0.000424698	4.6845	protein_coding
ENSG00000128609	NDUFA5	0.000458118	2.23143	protein_coding
ENSG00000197061	HIST1H4C	0.000460611	3.65152	protein_coding
ENSG00000125247	TMTC4	0.00046307	8.56014	protein_coding
ENSG00000135119	RNFT2	0.000463335	5.98827	lncRNA
ENSG00000108578	BLMH	0.000481803	2.40244	protein_coding
ENSG00000079385	CEACAM1	0.000490864	7.52993	protein_coding
ENSG00000049449	RCN1	0.000496032	5.30688	protein_coding
ENSG00000163785	RYK	0.000525199	5.81314	protein_coding
ENSG00000164054	SHISA5	0.000531429	3.33285	protein_coding
ENSG00000118640	VAMP8	0.000531975	2.29745	protein_coding
ENSG00000204305	AGER	0.00053486	7.06216	protein_coding
ENSG00000184012	TMPRSS2	0.000536397	6.57526	protein_coding
ENSG00000114735	HEMK1	0.00055486	6.14027	protein_coding
ENSG00000156110	ADK	0.000558669	3.66998	protein_coding
ENSG00000128268	MGAT3	0.000564455	5.36423	protein_coding
ENSG00000181588	MEX3D	0.000576127	3.92735	protein_coding
ENSG00000025796	SEC63	0.000580329	2.27536	protein_coding
ENSG00000117906	RCN2	0.000583351	5.43938	protein_coding
ENSG00000172315	TP53RK	0.00061464	2.76448	protein_coding
ENSG00000060982	BCAT1	0.000623425	2.21111	protein_coding
ENSG00000102144	PGK1	0.000637325	3.22404	protein_coding
ENSG00000241404	EGFL8	0.000638269	3.19095	protein_coding
ENSG00000068615	REEP1	0.000641596	4.72898	protein_coding
ENSG00000144029	MRPS5	0.000643603	2.01499	protein_coding
ENSG00000137872	SEMA6D	0.000676016	8.35642	protein_coding
ENSG00000108100	CCNY	0.000690351	3.99677	protein_coding
ENSG00000181885	CLDN7	0.000696662	2.23674	protein_coding
ENSG00000100442	FKBP3	0.000704767	2.64611	protein_coding
ENSG00000107485	GATA3	0.000706327	5.1911	protein_coding
ENSG00000120254	MTHFD1L	0.000706833	4.75815	protein_coding
ENSG00000128311	TST	0.000712495	3.33965	protein_coding
ENSG00000124588	NQO2	0.000715739	3.20174	protein_coding
ENSG00000102034	ELF4	0.00072389	4.68048	protein_coding
ENSG00000163362	INAVA	0.000739452	5.96701	protein_coding
ENSG00000110195	FOLR1	0.000766023	4.45055	protein_coding
ENSG00000128000	ZNF780B	0.000768053	7.20519	protein_coding
ENSG00000197279	ZNF165	0.000778532	4.40239	protein_coding
ENSG00000118418	HMGN3	0.000785322	7.65214	protein_coding
ENSG00000054690	PLEKHH1	0.000786576	4.5897	protein_coding
ENSG00000123584	MAGEA9	0.000792326	5.33578	protein_coding
ENSG00000164530	PI16	0.000800259	17.0906	protein_coding
ENSG00000205060	SLC35B4	0.000821786	3.76791	protein_coding
ENSG00000006015	REX1BD	0.000844662	2.8979	protein_coding
LTR:ERVL:LTR18A	LTR:ERVL:LTR18A	0.000847457	5.41191	TE
ENSG00000213145	CRIP1	0.000851082	5.37348	protein_coding
ENSG00000166145	SPINT1	0.000863137	2.38591	protein_coding
ENSG00000257767	AC002996.1	0.000863997	5.78966	protein_coding
ENSG00000197102	DYNC1H1	0.000863997	2.40085	protein_coding
ENSG00000100979	PLTP	0.000863997	2.37943	protein_coding
ENSG00000127184	COX7C	0.000867243	2.86035	lncRNA
ENSG00000123983	ACSL3	0.000872011	2.40729	protein_coding
ENSG00000168710	AHCYL1	0.000873291	4.10809	protein_coding
ENSG00000102243	VGLL1	0.000874785	6.0616	protein_coding
ENSG00000153250	RBMS1	0.000878496	3.16348	lncRNA
ENSG00000136104	RNASEH2B	0.000881528	4.19757	protein_coding
ENSG00000136068	FLNB	0.000888271	2.9549	protein_coding
ENSG00000023909	GCLM	0.000900111	5.61917	protein_coding
ENSG00000122694	GLIPR2	0.000900521	2.43422	protein_coding
ENSG00000162769	FLVCR1	0.000902222	6.67972	protein_coding
ENSG00000160888	IER2	0.000915409	2.45494	protein_coding
ENSG00000065000	AP3D1	0.000916016	2.27492	protein_coding
ENSG00000137700	SLC37A4	0.000938741	3.46433	lncRNA
ENSG00000120162	MOB3B	0.000950901	5.13185	protein_coding
ENSG00000159111	MRPL10	0.000962094	2.02214	protein_coding
ENSG00000130338	TULP4	0.000969289	2.00302	lncRNA
ENSG00000171723	GPHN	0.000976018	6.04854	protein_coding
ENSG00000270299	AL121758.1	0.000983118	4.11538	protein_coding
ENSG00000109323	MANBA	0.00098588	5.67107	protein_coding
ENSG00000157654	PALM2-AKAP2	0.00098764	2.5059	protein_coding
ENSG00000123600	METTL8	0.000989573	3.5025	protein_coding
ENSG00000271303	SRXN1	0.000994378	4.12856	protein_coding
ENSG00000167600	CYP2S1	0.00100634	2.37387	protein_coding
ENSG00000145358	DDIT4L	0.00100767	7.43184	protein_coding
ENSG00000167644	C19orf33	0.00100787	3.69825	protein_coding
ENSG00000269547	AC011455.2	0.00100978	3.15216	protein_coding
ENSG00000177283	FZD8	0.00101623	16.6433	protein_coding
ENSG00000164442	CITED2	0.001043	6.91145	protein_coding
ENSG00000154217	PITPNC1	0.00104542	4.29884	protein_coding
ENSG00000132849	PATJ	0.0010613	3.05174	protein_coding
ENSG00000163440	PDCL2	0.00108251	6.17449	protein_coding
ENSG00000050393	MCUR1	0.00108295	3.69414	protein_coding
ENSG00000218336	TENM3	0.00109345	7.22264	lncRNA
ENSG00000107438	PDLIM1	0.00111157	2.3865	protein_coding
ENSG00000101856	PGRMC1	0.00111808	3.79501	protein_coding
ENSG00000016391	CHDH	0.00113725	8.18991	protein_coding
ENSG00000102743	SLC25A15	0.00113725	6.3768	lncRNA
ENSG00000133706	LARS	0.00114945	2.87515	protein_coding
ENSG00000111863	ADTRP	0.00115604	5.04295	protein_coding
ENSG00000130881	LRP3	0.00117013	5.50892	protein_coding
ENSG00000158717	RNF166	0.00118579	7.31481	protein_coding
ENSG00000129521	EGLN3	0.00120379	3.47412	protein_coding
ENSG00000198056	PRIM1	0.00120958	2.72135	protein_coding
ENSG00000213977	TAX1BP3	0.00121203	4.17404	protein_coding
ENSG00000123609	NMI	0.00123173	9.07826	protein_coding
ENSG00000183579	ZNRF3	0.00125067	3.31231	protein_coding
ENSG00000120699	EXOSC8	0.00125346	2.25866	lncRNA
ENSG00000215174	NLRP2B	0.0012659	4.27919	protein_coding
ENSG00000197586	ENTPD6	0.00126849	3.59966	protein_coding
ENSG00000102053	ZC3H12B	0.00129141	6.72076	protein_coding
ENSG00000187079	TEAD1	0.00129832	3.37584	protein_coding
ENSG00000142185	TRPM2	0.00130355	5.84479	protein_coding
ENSG00000124257	NEURL2	0.00132581	3.63005	protein_coding
ENSG00000267978	MAGEA9B	0.0013313	4.71097	protein_coding
ENSG00000204335	SP5	0.00133139	17.1855	protein_coding
ENSG00000053438	NNAT	0.00134739	5.92862	protein_coding
ENSG00000006007	GDE1	0.00135568	2.28942	protein_coding
ENSG00000152818	UTRN	0.00139843	3.0824	protein_coding
ENSG00000003989	SLC7A2	0.00141987	4.75711	protein_coding
ENSG00000158555	GDPD5	0.00142128	5.82332	protein_coding
ENSG00000163251	FZD5	0.00142769	3.40534	protein_coding
ENSG00000095596	CYP26A1	0.00142843	7.26825	protein_coding
ENSG00000274600	RIMBP3B	0.00142843	4.63533	protein_coding
ENSG00000099624	ATP5F1D	0.00144449	2.05866	protein_coding
ENSG00000172197	MBOAT1	0.00145935	4.66752	protein_coding
ENSG00000205903	ZNF316	0.00146105	8.22778	protein_coding
ENSG00000180964	TCEAL8	0.00149476	5.74385	protein_coding
ENSG00000248405	PRR5-ARHGAP8	0.00151731	2.82682	protein_coding
ENSG00000112242	E2F3	0.00152805	4.60674	protein_coding
DNA:hAT-Tip100:UCON132b	DNA:hAT-Tip100:UCON132b	0.00152805	2.08831	TE
ENSG00000196305	IARS	0.00152888	2.13938	protein_coding
ENSG00000145020	AMT	0.00153978	6.50041	protein_coding
ENSG00000184508	HDDC3	0.00155824	4.07936	protein_coding
ENSG00000092531	SNAP23	0.00157658	2.29491	protein_coding
ENSG00000271824	SMIM32	0.00164821	19.16	protein_coding
ENSG00000108175	ZMIZ1	0.00165504	3.7811	protein_coding
LTR:ERV1:MER57A1	LTR:ERV1:MER57A1	0.00167161	2.55704	TE
LTR:ERV1:LTR43B	LTR:ERV1:LTR43B	0.00171696	5.93911	TE
ENSG00000267368	UPK3BL1	0.00173538	2.53885	protein_coding
ENSG00000132570	PCBD2	0.00173772	4.86561	protein_coding
ENSG00000099725	PRKY	0.0017707	3.32734	lncRNA
ENSG00000119139	TJP2	0.00179085	3.83343	protein_coding
ENSG00000142856	ITGB3BP	0.0018019	2.37638	lncRNA
ENSG00000163528	CHCHD4	0.00182374	2.17125	protein_coding
ENSG00000103249	CLCN7	0.00182374	5.69719	protein_coding
ENSG00000104774	MAN2B1	0.00182374	3.58556	protein_coding
ENSG00000222011	FAM185A	0.00183022	2.98644	lncRNA
ENSG00000164258	NDUFS4	0.00183367	4.44269	protein_coding
ENSG00000198837	DENND4B	0.00183474	6.24329	protein_coding
ENSG00000014216	CAPN1	0.00183946	4.0993	protein_coding
ENSG00000167775	CD320	0.00184082	2.29853	protein_coding
ENSG00000100577	GSTZ1	0.00185109	3.06656	protein_coding
LTR:ERV1:LTR27C	LTR:ERV1:LTR27C	0.00186332	3.67049	TE
ENSG00000162688	AGL	0.00186623	2.71418	protein_coding
ENSG00000148290	SURF1	0.00192511	2.06687	protein_coding
ENSG00000275793	RIMBP3	0.00193592	4.63534	protein_coding
ENSG00000152661	GJA1	0.00195158	2.22059	protein_coding
ENSG00000134882	UBAC2	0.001957	2.13485	protein_coding
ENSG00000165282	PIGO	0.00195794	4.11094	protein_coding
ENSG00000101974	ATP11C	0.00197234	3.55247	protein_coding
ENSG00000116044	NFE2L2	0.0019922	3.0439	protein_coding
ENSG00000143753	DEGS1	0.00203324	2.3604	protein_coding
ENSG00000111911	HINT3	0.00205066	3.92163	protein_coding
ENSG00000101665	SMAD7	0.00205066	6.98405	protein_coding
ENSG00000082212	ME2	0.00205066	6.44268	protein_coding
ENSG00000100504	PYGL	0.00206529	5.10214	protein_coding
ENSG00000147044	CASK	0.00206928	5.32192	protein_coding
ENSG00000189051	RNF222	0.00208533	11.9826	protein_coding
ENSG00000139428	MMAB	0.0020857	5.23946	protein_coding
ENSG00000188883	KLRG2	0.00209138	3.04066	protein_coding
ENSG00000106086	PLEKHA8	0.0021017	4.70439	lncRNA
ENSG00000130234	ACE2	0.00210927	6.31142	protein_coding
ENSG00000198898	CAPZA2	0.00212598	3.10298	protein_coding
ENSG00000197461	PDGFA	0.00213807	3.32624	protein_coding
ENSG00000183576	SETD3	0.00214261	2.13755	protein_coding
ENSG00000163029	SMC6	0.00216995	2.85121	protein_coding
ENSG00000155495	MAGEC1	0.00216995	5.65753	protein_coding
ENSG00000189120	SP6	0.0021773	8.03192	protein_coding
LTR:ERV1:LTR10D	LTR:ERV1:LTR10D	0.00218455	4.9409	TE
ENSG00000277972	CISD3	0.00223486	2.96146	protein_coding
ENSG00000088367	EPB41L1	0.00224085	3.17423	protein_coding
ENSG00000112144	ICK	0.00229057	5.87349	protein_coding
ENSG00000167419	LPO	0.0022932	5.58953	protein_coding
ENSG00000000003	TSPAN6	0.00231596	2.69147	protein_coding
ENSG00000158966	CACHD1	0.00232768	5.62657	protein_coding
ENSG00000005700	IBTK	0.00233934	3.85492	protein_coding
ENSG00000168769	TET2	0.00234066	4.16834	protein_coding
ENSG00000166803	PCLAF	0.0023728	6.59493	protein_coding
ENSG00000171345	KRT19	0.0023902	6.78627	protein_coding
ENSG00000263465	SRSF8	0.00242819	7.13013	protein_coding
LTR:ERV1:LTR27	LTR:ERV1:LTR27	0.00242819	4.20573	TE
ENSG00000122642	FKBP9	0.00243368	7.31722	protein_coding
ENSG00000107968	MAP3K8	0.00251348	5.41342	protein_coding
ENSG00000067646	ZFY	0.00254589	6.11107	protein_coding
ENSG00000167641	PPP1R14A	0.00257586	2.77956	protein_coding
ENSG00000258881	AC007040.2	0.00260195	6.13507	protein_coding
ENSG00000061273	HDAC7	0.00262268	9.61259	protein_coding
ENSG00000165895	ARHGAP42	0.0026412	6.96514	protein_coding
ENSG00000106460	TMEM106B	0.00265434	3.99839	protein_coding
ENSG00000071054	MAP4K4	0.00265473	2.65478	protein_coding
ENSG00000241186	TDGF1	0.00265473	8.53322	protein_coding
ENSG00000111684	LPCAT3	0.00268337	2.12988	protein_coding
ENSG00000178951	ZBTB7A	0.00268693	4.11943	protein_coding
ENSG00000089775	ZBTB25	0.00270963	2.09954	protein_coding
ENSG00000115234	SNX17	0.00272316	2.33388	protein_coding
ENSG00000125901	MRPS26	0.00274833	2.22458	protein_coding
ENSG00000213533	STIMATE	0.00279619	5.16665	protein_coding
ENSG00000110871	COQ5	0.00280368	2.8365	protein_coding
ENSG00000042493	CAPG	0.00283399	6.31585	protein_coding
ENSG00000110693	SOX6	0.00283865	4.92074	protein_coding
ENSG00000183323	CCDC125	0.00288685	5.16678	protein_coding
ENSG00000076356	PLXNA2	0.00289022	7.27558	protein_coding
LINE:L1:L1PB2	LINE:L1:L1PB2	0.00291358	2.38518	TE
ENSG00000133104	SPART	0.00291744	4.18757	protein_coding
ENSG00000080986	NDC80	0.00299063	2.69124	protein_coding
ENSG00000160953	PWWP3A	0.00301584	2.73309	protein_coding
LTR:ERVL:LTR101_Mam	LTR:ERVL:LTR101_Mam	0.00301809	2.66894	TE
ENSG00000110651	CD81	0.00304006	3.47726	protein_coding
ENSG00000162972	MAIP1	0.00308408	2.27155	protein_coding
ENSG00000124570	SERPINB6	0.00310029	2.67925	protein_coding
ENSG00000155622	XAGE2	0.00310932	6.57785	protein_coding
ENSG00000134352	IL6ST	0.00310942	4.00642	protein_coding
ENSG00000198865	CCDC152	0.00313982	8.0526	protein_coding
ENSG00000121316	PLBD1	0.00314057	2.45638	protein_coding
ENSG00000100075	SLC25A1	0.00316587	2.50663	protein_coding
ENSG00000139651	ZNF740	0.00317595	6.38018	protein_coding
LINE:L1:L1M2a1	LINE:L1:L1M2a1	0.00319335	4.45415	TE
ENSG00000165389	SPTSSA	0.00319637	4.26946	protein_coding
ENSG00000168575	SLC20A2	0.00323416	2.52853	protein_coding
ENSG00000178921	PFAS	0.00328084	2.07461	protein_coding
ENSG00000064601	CTSA	0.00331856	2.01353	protein_coding
ENSG00000048828	FAM120A	0.00332032	2.23182	protein_coding
ENSG00000173621	LRFN4	0.00332188	8.66598	lncRNA
LINE:L1:L1P3b	LINE:L1:L1P3b	0.00333968	3.42146	TE
ENSG00000164574	GALNT10	0.00337681	5.46876	protein_coding
ENSG00000168763	CNNM3	0.00340123	2.837	protein_coding
ENSG00000100439	ABHD4	0.00341918	9.73597	protein_coding
ENSG00000135776	ABCB10	0.00346429	4.04382	protein_coding
ENSG00000004939	SLC4A1	0.00347532	7.80841	protein_coding
ENSG00000136463	TACO1	0.0035058	2.88112	protein_coding
ENSG00000108830	RND2	0.00351627	3.53539	protein_coding
ENSG00000099282	TSPAN15	0.00354533	7.9391	protein_coding
ENSG00000066926	FECH	0.00358498	6.46822	protein_coding
ENSG00000101166	PRELID3B	0.00360606	2.26946	protein_coding
ENSG00000171617	ENC1	0.00364556	16.1766	protein_coding
ENSG00000147804	SLC39A4	0.00368624	3.38771	lncRNA
LTR:ERV1:MER66A	LTR:ERV1:MER66A	0.00368624	3.02748	TE
ENSG00000118407	FILIP1	0.00372095	4.47843	protein_coding
ENSG00000213719	CLIC1	0.00374532	5.60838	protein_coding
ENSG00000071994	PDCD2	0.00376088	2.92961	protein_coding
ENSG00000128891	CCDC32	0.00387945	3.67028	protein_coding
ENSG00000133313	CNDP2	0.00389365	2.79094	protein_coding
ENSG00000129493	HEATR5A	0.00389907	3.11349	protein_coding
ENSG00000136379	ABHD17C	0.00399717	3.16366	protein_coding
ENSG00000123191	ATP7B	0.0040466	7.44983	lncRNA
DNA:hAT-Charlie:MER5C1	DNA:hAT-Charlie:MER5C1	0.00405339	2.82768	TE
ENSG00000153093	ACOXL	0.00408327	5.85765	protein_coding
LTR:ERVL:HERVL40-int	LTR:ERVL:HERVL40-int	0.00409771	2.31829	TE
ENSG00000134825	TMEM258	0.00409838	2.38904	lncRNA
ENSG00000140553	UNC45A	0.00409989	3.31107	protein_coding
ENSG00000167815	PRDX2	0.00410078	2.25933	protein_coding
ENSG00000141579	ZNF750	0.00410561	7.47453	protein_coding
ENSG00000114993	RTKN	0.00411762	5.45351	protein_coding
DNA:MULE-MuDR:Ricksha_c	DNA:MULE-MuDR:Ricksha_c	0.00411806	2.63193	TE
ENSG00000113658	SMAD5	0.00413579	2.40181	protein_coding
ENSG00000169764	UGP2	0.00419156	2.00076	protein_coding
ENSG00000127884	ECHS1	0.00422458	2.4616	protein_coding
LTR:ERVL:ERVL-B4-int	LTR:ERVL:ERVL-B4-int	0.00422717	2.26056	TE
ENSG00000111846	GCNT2	0.00428015	8.1151	protein_coding
ENSG00000171497	PPID	0.00450718	2.02156	protein_coding
ENSG00000129636	ITFG1	0.00469896	2.65838	lncRNA
ENSG00000158604	TMED4	0.00473777	2.42356	protein_coding
ENSG00000165731	RET	0.00484406	5.99192	protein_coding
ENSG00000166387	PPFIBP2	0.0049214	2.66099	protein_coding
ENSG00000088305	DNMT3B	0.00492233	3.20328	protein_coding
ENSG00000112146	FBXO9	0.00500925	3.8365	protein_coding
ENSG00000007520	TSR3	0.0051124	2.25943	protein_coding
ENSG00000081479	LRP2	0.00518199	5.9932	protein_coding
ENSG00000186603	HPDL	0.00525231	3.11958	protein_coding
LTR:ERVL:LTR41C	LTR:ERVL:LTR41C	0.00526391	2.24592	TE
ENSG00000248592	STIMATE-MUSTN1	0.00536576	6.79617	protein_coding
ENSG00000099949	LZTR1	0.00536691	3.78628	protein_coding
ENSG00000116171	SCP2	0.00537775	2.47343	protein_coding
ENSG00000173366	AC097637.1	0.00545627	2.42363	protein_coding
ENSG00000145348	TBCK	0.00551927	2.93988	protein_coding
ENSG00000230124	ACBD6	0.00556295	3.46069	lncRNA
ENSG00000162909	CAPN2	0.00559728	3.98324	protein_coding
ENSG00000028116	VRK2	0.00561627	2.47336	protein_coding
ENSG00000109099	PMP22	0.00565354	4.90975	protein_coding
ENSG00000140284	SLC27A2	0.0057308	7.88631	protein_coding
ENSG00000138759	FRAS1	0.00584033	7.85932	protein_coding
ENSG00000053371	AKR7A2	0.00585775	5.30464	protein_coding
ENSG00000182196	ARL6IP4	0.00587371	2.80148	protein_coding
ENSG00000130701	RBBP8NL	0.00590208	4.41581	protein_coding
ENSG00000119900	OGFRL1	0.00590365	6.25792	protein_coding
ENSG00000108370	RGS9	0.00593131	6.3981	lncRNA
ENSG00000008130	NADK	0.00597903	3.50716	protein_coding
ENSG00000184897	H1FX	0.00599313	5.18992	protein_coding
ENSG00000156453	PCDH1	0.00606638	4.70903	protein_coding
ENSG00000169710	FASN	0.00606638	3.00373	protein_coding
ENSG00000113249	HAVCR1	0.00608607	2.51774	protein_coding
ENSG00000213064	SFT2D2	0.00611972	2.1127	lncRNA
ENSG00000131080	EDA2R	0.00612653	4.73462	protein_coding
ENSG00000134871	COL4A2	0.00612792	13.3462	protein_coding
ENSG00000174684	B4GAT1	0.00618663	5.08008	protein_coding
LTR:ERV1:LTR24C	LTR:ERV1:LTR24C	0.00618663	3.46255	TE
ENSG00000074416	MGLL	0.00621985	7.30775	protein_coding
ENSG00000140416	TPM1	0.00633347	2.91844	protein_coding
ENSG00000205922	ONECUT3	0.00636664	7.0362	protein_coding
ENSG00000160190	SLC37A1	0.0064009	4.0573	lncRNA
ENSG00000164251	F2RL1	0.00645614	2.11664	protein_coding
ENSG00000189298	ZKSCAN3	0.00646293	6.99288	protein_coding
ENSG00000100403	ZC3H7B	0.00646415	3.04127	protein_coding
DNA:hAT-Tip100:Arthur1	DNA:hAT-Tip100:Arthur1	0.00647103	2.05375	TE
ENSG00000156463	SH3RF2	0.00652667	7.31481	protein_coding
ENSG00000099994	SUSD2	0.00658597	2.52381	protein_coding
ENSG00000123178	SPRYD7	0.00665256	2.83199	protein_coding
ENSG00000137714	FDX1	0.00670921	3.8633	protein_coding
ENSG00000203546	AL139353.1	0.00677325	3.42146	protein_coding
ENSG00000105929	ATP6V0A4	0.00683152	5.67099	protein_coding
ENSG00000171206	TRIM8	0.00684441	3.29014	protein_coding
ENSG00000114023	FAM162A	0.00685051	2.0117	protein_coding
ENSG00000072042	RDH11	0.00685202	2.82102	protein_coding
ENSG00000104835	SARS2	0.00694377	2.64843	protein_coding
ENSG00000141759	TXNL4A	0.00697314	3.86561	protein_coding
ENSG00000102007	PLP2	0.00697314	5.09476	protein_coding
ENSG00000147234	FRMPD3	0.00699289	4.58953	protein_coding
LTR:ERVL:HERVL18-int	LTR:ERVL:HERVL18-int	0.00706239	2.93715	TE
LTR:ERV1:MER92-int	LTR:ERV1:MER92-int	0.00710635	2.40605	TE
ENSG00000169213	RAB3B	0.00718935	6.26842	protein_coding
ENSG00000105810	CDK6	0.00724135	4.82256	protein_coding
ENSG00000173456	RNF26	0.00740875	2.13548	protein_coding
LTR:ERV1:HUERS-P2-int	LTR:ERV1:HUERS-P2-int	0.0074231	3.09953	TE
LTR:ERVL-MaLR:MSTB-int	LTR:ERVL-MaLR:MSTB-int	0.00743341	2.67509	TE
ENSG00000271092	TLCD4-RWDD3	0.0075738	3.64385	protein_coding
ENSG00000113048	MRPS27	0.00765838	2.69436	protein_coding
DNA:hAT-Tip100:ORSL-2a	DNA:hAT-Tip100:ORSL-2a	0.00771439	4.7291	TE
ENSG00000144354	CDCA7	0.00791186	3.29554	protein_coding
ENSG00000136936	XPA	0.0079518	5.09953	protein_coding
ENSG00000168938	PPIC	0.00796293	3.14495	protein_coding
ENSG00000149313	AASDHPPT	0.00799402	2.42295	protein_coding
ENSG00000068912	ERLEC1	0.00817624	2.40418	lncRNA
ENSG00000171295	ZNF440	0.00820056	5.10852	protein_coding
ENSG00000175066	GK5	0.00820653	4.30899	protein_coding
ENSG00000154127	UBASH3B	0.00830807	3.48635	protein_coding
ENSG00000071553	ATP6AP1	0.00833834	2.03999	protein_coding
ENSG00000257591	ZNF625	0.00834155	2.51457	protein_coding
LTR:ERV1:LTR19-int	LTR:ERV1:LTR19-int	0.00836598	3.56653	TE
ENSG00000272398	CD24	0.00842592	6.25648	protein_coding
ENSG00000104671	DCTN6	0.0085979	2.78628	protein_coding
ENSG00000103254	ANTKMT	0.00860016	4.8086	protein_coding
ENSG00000060491	OGFR	0.00863875	3.02553	protein_coding
ENSG00000197150	ABCB8	0.0086401	2.04909	protein_coding
ENSG00000182240	BACE2	0.0087247	6.45271	protein_coding
ENSG00000129003	VPS13C	0.00884643	7.06237	protein_coding
ENSG00000233954	UQCRHL	0.00919823	3.54223	protein_coding
LTR:ERV1:LTR28	LTR:ERV1:LTR28	0.00923442	2.77312	TE
ENSG00000105939	ZC3HAV1	0.00924067	3.7387	protein_coding
ENSG00000117519	CNN3	0.00933741	2.63181	protein_coding
ENSG00000143452	HORMAD1	0.00933741	4.18322	protein_coding
ENSG00000089327	FXYD5	0.00953449	5.20262	protein_coding
ENSG00000099337	KCNK6	0.00953449	3.0354	protein_coding
ENSG00000145191	EIF2B5	0.00960938	3.27864	protein_coding
ENSG00000089057	SLC23A2	0.0096652	2.21773	protein_coding
ENSG00000111843	TMEM14C	0.00973305	2.15539	protein_coding
ENSG00000064115	TM7SF3	0.00977241	4.62923	protein_coding
ENSG00000103485	QPRT	0.00977241	5.44023	protein_coding
ENSG00000179304	FAM156B	0.00991648	2.48685	protein_coding

## Sheet: deseq.TypeRvsTypeIII.dn
Ensembl Gene ID	Gene/TE Symbol	q-value	Log2(fold-change)	Gene type
ENSG00000142534	RPS11	6.72723e-143	-6.5659	protein_coding
ENSG00000198258	UBL5	5.08661e-122	-7.41074	protein_coding
ENSG00000108298	RPL19	4.53522e-114	-5.39757	protein_coding
ENSG00000122026	RPL21	2.90639e-108	-6.3842	protein_coding
ENSG00000134809	TIMM10	6.96468e-103	-9.44873	protein_coding
ENSG00000156411	ATP5MPL	2.0167e-93	-5.41199	protein_coding
ENSG00000160318	CLDND2	2.0167e-93	-24.5494	protein_coding
ENSG00000125743	SNRPD2	6.46255e-91	-5.21675	protein_coding
ENSG00000185960	SHOX	4.09423e-87	-22.9045	protein_coding
ENSG00000229117	RPL41	2.64241e-79	-6.42296	protein_coding
ENSG00000231500	RPS18	4.00636e-79	-4.43594	protein_coding
ENSG00000062582	MRPS24	4.00636e-79	-9.50445	protein_coding
ENSG00000130255	RPL36	1.66111e-76	-6.74164	protein_coding
ENSG00000123975	CKS2	1.01544e-75	-9.17787	protein_coding
ENSG00000177700	POLR2L	6.05418e-71	-5.02506	protein_coding
ENSG00000169976	SF3B5	5.68857e-70	-6.13189	protein_coding
ENSG00000131174	COX7B	1.56505e-69	-9.59546	protein_coding
ENSG00000105640	RPL18A	8.96719e-68	-4.85045	protein_coding
ENSG00000136918	WDR38	1.0751e-65	-8.41271	protein_coding
ENSG00000142541	RPL13A	1.23633e-65	-3.83256	protein_coding
ENSG00000227488	GAGE12D	2.64292e-65	-22.483	protein_coding
ENSG00000172428	COPS9	2.7634e-65	-7.9977	protein_coding
ENSG00000159377	PSMB4	3.28776e-65	-4.69162	protein_coding
ENSG00000213741	RPS29	8.61487e-65	-6.51014	protein_coding
ENSG00000139343	SNRPF	1.18756e-63	-7.52884	protein_coding
ENSG00000241370	RPP21	5.10106e-63	-7.84404	protein_coding
ENSG00000165264	NDUFB6	5.23617e-63	-7.42301	protein_coding
ENSG00000125691	RPL23	5.22811e-62	-5.01754	protein_coding
ENSG00000167088	SNRPD1	8.31499e-62	-4.66229	protein_coding
ENSG00000186468	RPS23	7.35758e-61	-5.95804	protein_coding
ENSG00000277791	PSMB3	2.30664e-59	-4.16904	protein_coding
ENSG00000123349	PFDN5	6.30259e-59	-4.59177	protein_coding
ENSG00000125356	NDUFA1	1.27055e-58	-7.5297	protein_coding
ENSG00000130332	LSM7	4.34821e-58	-8.33765	protein_coding
ENSG00000197756	RPL37A	8.18385e-57	-6.37778	protein_coding
ENSG00000156482	RPL30	1.03673e-55	-5.99383	lncRNA
ENSG00000147604	RPL7	1.71663e-54	-4.68717	protein_coding
ENSG00000198918	RPL39	1.35705e-53	-7.73182	lncRNA
ENSG00000256980	KHDC1L	4.49492e-52	-5.36575	protein_coding
ENSG00000063177	RPL18	8.53247e-51	-3.78197	protein_coding
ENSG00000152348	ATG10	4.00673e-50	-4.83117	protein_coding
ENSG00000100142	POLR2F	4.32337e-50	-4.92994	lncRNA
ENSG00000229833	PET100	7.2566e-50	-5.64097	protein_coding
ENSG00000273088	AL713999.1	7.68621e-50	-6.54836	protein_coding
ENSG00000280571	AC006059.2	1.00654e-49	-4.59104	protein_coding
ENSG00000103363	ELOB	1.11588e-49	-4.90472	protein_coding
ENSG00000269590	AC010422.5	1.86104e-49	-6.84421	protein_coding
ENSG00000142168	SOD1	5.94096e-49	-5.77745	protein_coding
ENSG00000126267	COX6B1	2.57412e-48	-4.3143	protein_coding
ENSG00000174021	GNG5	3.6742e-48	-5.06973	lncRNA
ENSG00000184752	NDUFA12	1.19067e-47	-8.00237	lncRNA
ENSG00000120533	ENY2	5.3362e-47	-5.92148	protein_coding
ENSG00000088986	DYNLL1	2.80768e-45	-5.77374	protein_coding
ENSG00000232388	SMIM26	2.67982e-44	-8.57811	protein_coding
ENSG00000113387	SUB1	5.9824e-44	-5.46169	protein_coding
ENSG00000110700	RPS13	1.15176e-43	-5.55373	protein_coding
ENSG00000134825	TMEM258	2.54797e-43	-5.94815	lncRNA
ENSG00000111780	AL021546.1	3.93229e-43	-3.93132	protein_coding
ENSG00000203760	CENPW	4.01919e-43	-12.3295	protein_coding
ENSG00000124225	PMEPA1	4.69863e-43	-19.2222	protein_coding
ENSG00000147669	POLR2K	3.19008e-42	-12.0984	protein_coding
ENSG00000184076	UQCR10	4.04428e-42	-5.04741	protein_coding
ENSG00000178449	COX14	6.93e-42	-6.01855	protein_coding
ENSG00000171858	RPS21	1.00111e-41	-5.26673	protein_coding
ENSG00000115268	RPS15	3.02616e-41	-2.74432	protein_coding
ENSG00000270617	URGCP-MRPS24	5.21684e-41	-10.6993	protein_coding
ENSG00000167283	ATP5MG	1.2299e-40	-4.69717	protein_coding
ENSG00000136942	RPL35	1.82377e-40	-3.84008	protein_coding
ENSG00000241468	ATP5MF	1.97317e-40	-4.64726	lncRNA
ENSG00000285625	AC117378.1	1.47183e-39	-3.67485	protein_coding
ENSG00000173915	ATP5MD	2.2839e-38	-5.12954	protein_coding
ENSG00000161970	RPL26	2.91831e-38	-3.48747	protein_coding
ENSG00000150779	TIMM8B	4.58772e-38	-5.47173	protein_coding
ENSG00000256100	AP000721.1	1.54777e-37	-3.35441	protein_coding
ENSG00000100387	RBX1	2.39362e-37	-4.35718	protein_coding
ENSG00000153037	SRP19	2.56541e-37	-5.33606	protein_coding
ENSG00000196465	MYL6B	6.11818e-37	-3.40019	protein_coding
ENSG00000111775	COX6A1	8.83477e-37	-3.58186	protein_coding
ENSG00000174917	MICOS13	1.56332e-36	-6.79523	lncRNA
ENSG00000147687	TATDN1	1.88558e-36	-5.90212	protein_coding
ENSG00000145916	RMND5B	4.59135e-36	-3.63193	protein_coding
ENSG00000109270	LAMTOR3	6.21761e-36	-7.4169	protein_coding
ENSG00000241343	RPL36A	8.26719e-36	-5.53456	protein_coding
ENSG00000105372	RPS19	1.69322e-35	-4.77735	protein_coding
ENSG00000147586	MRPS28	3.03501e-35	-5.39981	protein_coding
ENSG00000148291	SURF2	7.53076e-35	-11.0431	protein_coding
ENSG00000127184	COX7C	2.85718e-34	-6.40946	lncRNA
ENSG00000215474	SKOR2	6.66887e-34	-20.9188	protein_coding
ENSG00000135940	COX5B	1.15674e-33	-3.37091	protein_coding
ENSG00000167272	POP5	2.15741e-33	-5.99001	protein_coding
ENSG00000124614	RPS10	3.44669e-33	-2.85371	protein_coding
ENSG00000196683	TOMM7	6.39958e-33	-3.80789	lncRNA
ENSG00000285827	AP001267.5	6.95148e-33	-4.69579	protein_coding
ENSG00000158747	NBL1	1.01161e-32	-5.70397	protein_coding
ENSG00000149806	FAU	1.20175e-32	-2.76919	protein_coding
ENSG00000163453	IGFBP7	2.06786e-32	-6.31598	lncRNA
ENSG00000173171	MTX1	1.16492e-31	-8.19321	protein_coding
ENSG00000154582	ELOC	1.35179e-31	-4.64665	protein_coding
ENSG00000125995	ROMO1	1.35179e-31	-4.12541	protein_coding
ENSG00000142937	RPS8	1.55865e-31	-3.27596	lncRNA
ENSG00000129197	RPAIN	2.68538e-31	-5.2314	protein_coding
ENSG00000164346	NSA2	4.29513e-31	-4.53143	protein_coding
ENSG00000177954	RPS27	5.39378e-31	-4.32876	protein_coding
ENSG00000172809	RPL38	6.72263e-31	-3.28767	protein_coding
ENSG00000266472	MRPS21	7.01643e-31	-3.9068	protein_coding
ENSG00000177600	RPLP2	7.65766e-31	-4.92516	lncRNA
ENSG00000280778	AC243547.3	1.4577e-30	-4.94411	lncRNA
ENSG00000166136	NDUFB8	1.66004e-30	-3.49185	protein_coding
ENSG00000123144	TRIR	3.16122e-30	-6.30538	protein_coding
ENSG00000183336	BOLA2	1.06237e-29	-3.23703	protein_coding
ENSG00000124802	EEF1E1	1.06477e-29	-8.78299	protein_coding
ENSG00000170860	LSM3	1.33703e-29	-3.69637	protein_coding
ENSG00000065518	NDUFB4	1.89795e-29	-4.26622	protein_coding
ENSG00000158042	MRPL17	2.09811e-29	-3.80034	protein_coding
ENSG00000175414	ARL10	3.1145e-29	-4.58123	protein_coding
ENSG00000106803	SEC61B	3.23716e-29	-3.31901	protein_coding
ENSG00000170906	NDUFA3	4.15485e-29	-4.10656	protein_coding
ENSG00000270800	RPS10-NUDT3	7.1668e-29	-2.04184	protein_coding
ENSG00000204435	CSNK2B	1.41049e-28	-2.86898	protein_coding
ENSG00000105193	RPS16	1.43809e-28	-2.76973	protein_coding
ENSG00000143450	OAZ3	3.86663e-28	-6.13491	protein_coding
ENSG00000169100	SLC25A6	5.24982e-28	-3.74612	protein_coding
ENSG00000232112	TMA7	1.12905e-27	-3.50432	protein_coding
ENSG00000101082	SLA2	1.15918e-27	-10.1259	protein_coding
ENSG00000197540	GZMM	1.29417e-27	-18.9998	protein_coding
ENSG00000103121	CMC2	1.47496e-27	-3.72137	protein_coding
ENSG00000248167	TRIM39-RPP21	2.16029e-27	-3.82424	protein_coding
ENSG00000182899	RPL35A	3.42693e-27	-2.84722	protein_coding
ENSG00000128699	ORMDL1	4.47448e-27	-6.6061	protein_coding
ENSG00000285723	AL034430.2	5.84339e-27	-9.92247	protein_coding
ENSG00000215126	CBWD6	1.01973e-26	-4.47702	protein_coding
ENSG00000118181	RPS25	1.05903e-26	-3.04267	protein_coding
ENSG00000169139	UBE2V2	1.88871e-26	-4.99075	protein_coding
ENSG00000087884	AAMDC	2.92259e-26	-6.80019	protein_coding
ENSG00000005075	POLR2J	3.35197e-26	-3.10772	protein_coding
ENSG00000137288	UQCC2	4.38682e-26	-10.0144	protein_coding
ENSG00000141378	PTRH2	6.80861e-26	-4.74972	lncRNA
ENSG00000169627	BOLA2B	6.99164e-26	-3.5219	protein_coding
ENSG00000129235	TXNDC17	7.31173e-26	-4.27017	lncRNA
ENSG00000122406	RPL5	8.36852e-26	-2.65471	protein_coding
ENSG00000198818	SFT2D1	1.99451e-25	-6.2962	protein_coding
ENSG00000176731	RBIS	3.12316e-25	-5.3321	protein_coding
ENSG00000178982	EIF3K	8.54267e-25	-2.36033	protein_coding
ENSG00000138326	RPS24	1.50372e-24	-3.56383	protein_coding
ENSG00000263020	AL662899.2	1.51424e-24	-2.83894	protein_coding
ENSG00000163463	KRTCAP2	1.54906e-24	-3.85962	lncRNA
ENSG00000163156	SCNM1	1.7633e-24	-4.23355	protein_coding
ENSG00000120697	ALG5	2.21647e-24	-6.8328	protein_coding
ENSG00000108590	MED31	2.92207e-24	-11.5445	protein_coding
ENSG00000286221	AC009070.1	4.03962e-24	-4.91119	lncRNA
ENSG00000171863	RPS7	4.11288e-24	-3.55528	protein_coding
ENSG00000137038	DMAC1	5.03501e-24	-8.4732	protein_coding
ENSG00000183617	MRPL54	5.86696e-24	-4.35472	protein_coding
ENSG00000142507	PSMB6	1.24185e-23	-2.8304	protein_coding
ENSG00000105677	TMEM147	1.85669e-23	-5.96124	protein_coding
ENSG00000236782	AL391650.1	5.2531e-23	-3.40938	protein_coding
ENSG00000175768	TOMM5	5.44111e-23	-2.85626	protein_coding
ENSG00000178460	MCMDC2	6.98145e-23	-7.67051	protein_coding
ENSG00000168653	NDUFS5	1.02182e-22	-3.7428	protein_coding
ENSG00000105258	POLR2I	1.09764e-22	-3.34876	protein_coding
ENSG00000084693	AGBL5	1.94144e-22	-4.04408	protein_coding
ENSG00000165502	RPL36AL	1.94144e-22	-3.90045	protein_coding
ENSG00000079462	PAFAH1B3	3.77196e-22	-4.76788	protein_coding
ENSG00000259066	AL110118.2	3.95456e-22	-8.53867	lncRNA
ENSG00000165496	RPL10L	4.20851e-22	-6.84553	protein_coding
ENSG00000186166	CCDC84	5.32294e-22	-2.85983	protein_coding
ENSG00000267740	AC024592.3	5.38406e-22	-2.79775	protein_coding
ENSG00000177556	ATOX1	9.18819e-22	-3.68397	protein_coding
ENSG00000249915	PDCD6	1.42181e-21	-3.42037	protein_coding
ENSG00000175334	BANF1	1.47917e-21	-2.13704	protein_coding
ENSG00000108107	RPL28	1.99062e-21	-3.34599	protein_coding
ENSG00000250479	CHCHD10	2.02247e-21	-5.98843	protein_coding
ENSG00000172590	MRPL52	2.709e-21	-3.75361	protein_coding
ENSG00000173465	ZNRD2	5.20352e-21	-3.72899	protein_coding
ENSG00000142684	ZNF593	6.76458e-21	-3.04744	protein_coding
ENSG00000169020	ATP5ME	7.33869e-21	-3.76722	protein_coding
ENSG00000166902	MRPL16	8.97833e-21	-3.0352	protein_coding
ENSG00000106399	RPA3	8.98272e-21	-3.71571	protein_coding
ENSG00000108106	UBE2S	1.28427e-20	-4.29066	protein_coding
ENSG00000105472	CLEC11A	1.30917e-20	-10.8673	protein_coding
ENSG00000233927	RPS28	1.34996e-20	-3.56766	protein_coding
ENSG00000134419	RPS15A	1.923e-20	-2.80521	protein_coding
ENSG00000131469	RPL27	2.70059e-20	-2.51727	protein_coding
ENSG00000197245	FAM110D	2.85208e-20	-21.9824	protein_coding
ENSG00000197903	HIST1H2BK	5.70116e-20	-11.8232	protein_coding
ENSG00000174886	NDUFA11	6.49743e-20	-2.66384	protein_coding
ENSG00000108518	PFN1	6.67465e-20	-3.22233	protein_coding
ENSG00000175390	EIF3F	6.80633e-20	-2.65207	protein_coding
ENSG00000153485	TMEM251	8.94253e-20	-6.09039	protein_coding
ENSG00000186010	NDUFA13	8.94253e-20	-3.09137	protein_coding
ENSG00000182117	NOP10	9.84701e-20	-3.31519	protein_coding
ENSG00000131143	COX4I1	1.64565e-19	-2.239	protein_coding
ENSG00000258674	AC011448.1	1.81054e-19	-2.99569	protein_coding
ENSG00000183011	NAA38	2.14993e-19	-3.40222	protein_coding
ENSG00000130734	ATG4D	2.45775e-19	-6.89889	protein_coding
ENSG00000166797	CIAO2A	2.48162e-19	-3.6922	lncRNA
ENSG00000105427	CNFN	2.75978e-19	-10.5993	protein_coding
ENSG00000139233	LLPH	2.92001e-19	-3.42204	protein_coding
ENSG00000188163	FAM166A	4.96795e-19	-7.82639	protein_coding
ENSG00000054148	PHPT1	5.87486e-19	-5.19791	protein_coding
ENSG00000141759	TXNL4A	6.23691e-19	-5.74147	protein_coding
ENSG00000106591	MRPL32	9.04267e-19	-3.18563	protein_coding
ENSG00000183134	PTGDR2	1.0185e-18	-5.11894	protein_coding
ENSG00000163319	MRPS18C	1.49704e-18	-3.89276	protein_coding
ENSG00000161981	SNRNP25	1.5631e-18	-3.46339	protein_coding
ENSG00000019582	CD74	2.55003e-18	-8.86475	protein_coding
ENSG00000133937	GSC	2.78308e-18	-22.2682	protein_coding
ENSG00000258102	MAP1LC3B2	2.805e-18	-8.29756	lncRNA
ENSG00000161016	RPL8	3.41891e-18	-3.41826	lncRNA
ENSG00000105968	H2AFV	4.16741e-18	-3.38902	protein_coding
ENSG00000170791	CHCHD7	5.4659e-18	-3.80285	protein_coding
ENSG00000162642	C1orf52	5.68402e-18	-3.84027	protein_coding
ENSG00000145912	NHP2	5.8585e-18	-2.61135	protein_coding
ENSG00000257529	RPL36A-HNRNPH2	7.49735e-18	-2.78461	protein_coding
ENSG00000268651	CTAG1A	8.01596e-18	-8.80901	protein_coding
ENSG00000172216	CEBPB	8.16391e-18	-9.54598	protein_coding
ENSG00000130748	TMEM160	8.84059e-18	-5.7655	protein_coding
ENSG00000175701	MTLN	9.52703e-18	-6.41024	protein_coding
ENSG00000105617	LENG1	1.03751e-17	-5.45564	protein_coding
ENSG00000186298	PPP1CC	1.04924e-17	-4.36923	protein_coding
ENSG00000256060	TRAPPC2B	1.11483e-17	-6.15165	protein_coding
ENSG00000100319	ZMAT5	1.35273e-17	-4.17862	protein_coding
ENSG00000157653	C9orf43	1.86545e-17	-5.10503	lncRNA
ENSG00000228474	OST4	2.27751e-17	-3.34073	protein_coding
ENSG00000164898	FMC1	2.58465e-17	-7.49851	lncRNA
ENSG00000272031	ANKRD34A	2.87857e-17	-23.1206	protein_coding
ENSG00000237172	B3GNT9	2.99055e-17	-5.90586	protein_coding
ENSG00000171421	MRPL36	4.61082e-17	-4.05528	protein_coding
ENSG00000122873	CISD1	5.17248e-17	-3.47607	protein_coding
ENSG00000164167	LSM6	5.18573e-17	-4.6851	protein_coding
ENSG00000102978	POLR2C	6.51318e-17	-3.95696	lncRNA
ENSG00000100104	SRRD	7.3204e-17	-3.59719	protein_coding
ENSG00000128951	DUT	9.49745e-17	-3.54252	protein_coding
ENSG00000162910	MRPL55	1.08863e-16	-3.20466	protein_coding
ENSG00000148835	TAF5	1.4294e-16	-4.97603	protein_coding
ENSG00000178125	PPP1R42	1.72601e-16	-8.20424	lncRNA
ENSG00000215269	GAGE12G	2.11093e-16	-11.0643	protein_coding
ENSG00000259399	TGIF2-RAB5IF	2.57349e-16	-4.07034	protein_coding
ENSG00000125877	ITPA	2.80539e-16	-3.38373	lncRNA
ENSG00000236362	GAGE12F	3.72574e-16	-11.1804	protein_coding
ENSG00000184033	CTAG1B	4.72263e-16	-8.3675	protein_coding
ENSG00000180828	BHLHE22	5.22197e-16	-19.7526	protein_coding
ENSG00000168894	RNF181	5.86532e-16	-2.9587	protein_coding
ENSG00000171311	EXOSC1	6.54761e-16	-3.71954	protein_coding
ENSG00000269028	MTRNR2L12	6.85096e-16	-5.97728	protein_coding
ENSG00000071082	RPL31	7.20558e-16	-3.73825	protein_coding
ENSG00000101084	RAB5IF	8.00335e-16	-4.06346	protein_coding
ENSG00000125954	CHURC1-FNTB	8.23884e-16	-2.59159	protein_coding
ENSG00000164615	CAMLG	9.11656e-16	-7.47269	protein_coding
ENSG00000048162	NOP16	9.36216e-16	-2.33518	protein_coding
ENSG00000235034	C19orf81	9.70778e-16	-10.2142	protein_coding
ENSG00000255526	NEDD8-MDP1	1.00433e-15	-2.46987	protein_coding
ENSG00000197728	RPS26	1.07022e-15	-2.59434	protein_coding
ENSG00000275379	HIST1H3I	1.13304e-15	-19.4116	protein_coding
ENSG00000163888	CAMK2N2	1.24541e-15	-20.1137	protein_coding
ENSG00000176340	COX8A	1.46357e-15	-2.61427	protein_coding
ENSG00000173812	EIF1	1.62737e-15	-2.68611	protein_coding
ENSG00000163041	H3F3A	2.02325e-15	-2.92223	protein_coding
ENSG00000106400	ZNHIT1	2.15196e-15	-3.10332	protein_coding
ENSG00000204595	DPRX	2.45172e-15	-11.6387	protein_coding
ENSG00000205309	NT5M	3.24795e-15	-22.799	protein_coding
ENSG00000179085	DPM3	3.27529e-15	-9.00849	protein_coding
ENSG00000158874	APOA2	3.50474e-15	-23.837	protein_coding
ENSG00000100410	PHF5A	3.54501e-15	-3.2279	protein_coding
ENSG00000129968	ABHD17A	3.63889e-15	-9.78203	protein_coding
ENSG00000255432	AP001458.2	4.08679e-15	-2.79227	protein_coding
ENSG00000100314	CABP7	5.6097e-15	-3.46007	protein_coding
ENSG00000275113	GAGE2E	5.78025e-15	-10.5248	protein_coding
ENSG00000172426	RSPH9	6.94117e-15	-2.61694	protein_coding
ENSG00000182518	FAM104B	7.29469e-15	-7.66444	protein_coding
ENSG00000198242	RPL23A	7.92934e-15	-2.33318	protein_coding
ENSG00000166595	CIAO2B	9.88246e-15	-2.2204	protein_coding
ENSG00000146066	HIGD2A	1.09204e-14	-2.51525	protein_coding
ENSG00000184260	HIST2H2AC	1.48827e-14	-10.5975	protein_coding
ENSG00000106355	LSM5	2.23464e-14	-3.80832	protein_coding
ENSG00000138495	COX17	2.41864e-14	-3.61605	protein_coding
ENSG00000130770	ATP5IF1	2.44605e-14	-2.9379	protein_coding
ENSG00000168273	SMIM4	2.55505e-14	-4.34393	lncRNA
ENSG00000215274	GAGE10	3.14581e-14	-10.0454	protein_coding
ENSG00000224902	GAGE12H	3.75139e-14	-10.4321	protein_coding
ENSG00000278677	HIST1H2AM	4.29896e-14	-12.0971	protein_coding
ENSG00000164162	ANAPC10	7.83193e-14	-4.48635	lncRNA
ENSG00000127530	OR7C1	8.46807e-14	-7.20424	protein_coding
ENSG00000149735	GPHA2	9.00753e-14	-18.5008	protein_coding
ENSG00000145860	RNF145	9.90252e-14	-6.42311	protein_coding
ENSG00000216649	GAGE12E	1.01122e-13	-10.3375	protein_coding
ENSG00000176261	ZBTB8OS	1.18227e-13	-4.17137	protein_coding
ENSG00000188342	GTF2F2	1.19136e-13	-3.3327	protein_coding
ENSG00000170604	IRF2BP1	1.22608e-13	-6.31598	protein_coding
ENSG00000106268	NUDT1	1.32643e-13	-2.85492	protein_coding
ENSG00000231767	AL136454.1	1.92128e-13	-7.0574	protein_coding
ENSG00000125148	MT2A	2.10411e-13	-8.5328	lncRNA
ENSG00000171530	TBCA	2.1109e-13	-3.38946	protein_coding
ENSG00000143977	SNRPG	2.29527e-13	-3.42239	protein_coding
ENSG00000108587	GOSR1	2.40585e-13	-3.57822	protein_coding
ENSG00000176386	CDC26	2.8105e-13	-3.54698	lncRNA
ENSG00000183648	NDUFB1	3.18824e-13	-3.62736	protein_coding
ENSG00000171202	TMEM126A	3.73298e-13	-4.17007	protein_coding
ENSG00000197238	HIST1H4J	4.14752e-13	-10.2027	protein_coding
LTR:ERV1:MER48	LTR:ERV1:MER48	4.16203e-13	-2.67395	TE
ENSG00000109475	RPL34	4.52413e-13	-2.81746	protein_coding
ENSG00000224659	GAGE12J	4.75636e-13	-9.75585	protein_coding
ENSG00000267157	AC011499.1	5.14394e-13	-3.9985	protein_coding
ENSG00000268133	AC003002.1	5.44661e-13	-4.27809	protein_coding
ENSG00000136950	ARPC5L	6.38116e-13	-2.81788	protein_coding
ENSG00000142669	SH3BGRL3	6.70337e-13	-3.83453	protein_coding
ENSG00000226784	PGAM4	7.96308e-13	-6.5431	protein_coding
ENSG00000159140	SON	8.7544e-13	-2.27592	protein_coding
ENSG00000115128	SF3B6	8.84644e-13	-3.70291	protein_coding
ENSG00000182154	MRPL41	1.51968e-12	-3.23561	protein_coding
ENSG00000158428	CATIP	1.5473e-12	-21.9439	protein_coding
ENSG00000104852	SNRNP70	1.57027e-12	-4.43372	protein_coding
ENSG00000141736	ERBB2	1.7928e-12	-3.15749	protein_coding
ENSG00000131055	COX4I2	2.17835e-12	-9.57583	protein_coding
ENSG00000115541	HSPE1	2.60678e-12	-3.696	protein_coding
ENSG00000196873	CBWD3	2.94729e-12	-2.85855	lncRNA
ENSG00000101074	R3HDML	3.12757e-12	-8.95975	protein_coding
ENSG00000131495	NDUFA2	3.41027e-12	-2.50879	lncRNA
ENSG00000163322	ABRAXAS1	3.50322e-12	-3.12893	protein_coding
ENSG00000241360	PDXP	3.67833e-12	-5.16764	protein_coding
ENSG00000077152	UBE2T	4.38918e-12	-3.05046	protein_coding
ENSG00000237671	GAGE12C	4.88512e-12	-9.56551	protein_coding
ENSG00000182004	SNRPE	5.53009e-12	-2.64626	protein_coding
ENSG00000276180	HIST1H4I	5.61336e-12	-10.1336	protein_coding
ENSG00000110711	AIP	6.00149e-12	-7.0024	protein_coding
ENSG00000164405	UQCRQ	6.50537e-12	-2.35609	protein_coding
ENSG00000158373	HIST1H2BD	6.71307e-12	-10.1919	protein_coding
ENSG00000285304	Z83844.3	6.99581e-12	-4.91178	protein_coding
ENSG00000088992	TESC	9.51138e-12	-22.7221	protein_coding
ENSG00000203812	HIST2H2AA3	9.86857e-12	-7.33417	protein_coding
ENSG00000277745	H2AFB3	1.08617e-11	-7.32533	protein_coding
ENSG00000114956	DGUOK	1.0983e-11	-3.29987	protein_coding
ENSG00000105085	MED26	1.11251e-11	-5.11924	protein_coding
ENSG00000006016	CRLF1	1.12662e-11	-2.33727	lncRNA
ENSG00000129460	NGDN	1.18361e-11	-2.60267	protein_coding
ENSG00000277150	F8A3	1.46874e-11	-7.14423	protein_coding
ENSG00000214253	FIS1	1.47968e-11	-3.1716	protein_coding
ENSG00000143947	RPS27A	1.51422e-11	-2.83969	protein_coding
ENSG00000121073	SLC35B1	1.5494e-11	-2.6205	protein_coding
ENSG00000224531	SMIM13	1.66934e-11	-7.28578	protein_coding
ENSG00000175449	RFESD	1.77659e-11	-18.964	protein_coding
ENSG00000140307	GTF2A2	1.94822e-11	-2.83839	protein_coding
ENSG00000197976	AKAP17A	2.15562e-11	-4.78217	protein_coding
ENSG00000163923	RPL39L	2.47728e-11	-3.08287	protein_coding
ENSG00000151131	C12orf45	2.89583e-11	-2.84748	protein_coding
ENSG00000104691	UBXN8	2.99797e-11	-5.98394	protein_coding
ENSG00000284969	AL049629.2	3.07085e-11	-8.19004	protein_coding
ENSG00000197982	C1orf122	3.23094e-11	-3.28174	protein_coding
ENSG00000253626	EIF5AL1	3.5643e-11	-6.48992	protein_coding
ENSG00000203907	OOEP	3.98168e-11	-3.76994	protein_coding
ENSG00000146859	TMEM140	4.27639e-11	-5.84862	protein_coding
ENSG00000273542	HIST1H4K	4.32579e-11	-9.07647	protein_coding
ENSG00000128524	ATP6V1F	4.67581e-11	-2.10517	protein_coding
ENSG00000146425	DYNLT1	4.82346e-11	-3.29887	protein_coding
ENSG00000008988	RPS20	5.15035e-11	-2.09814	protein_coding
ENSG00000103037	SETD6	5.15035e-11	-2.88781	protein_coding
ENSG00000110717	NDUFS8	5.77672e-11	-2.41926	protein_coding
ENSG00000164258	NDUFS4	6.52361e-11	-4.5812	protein_coding
ENSG00000141854	MISP3	7.70635e-11	-9.03554	protein_coding
ENSG00000188243	COMMD6	7.9613e-11	-3.51579	protein_coding
ENSG00000163682	RPL9	8.3461e-11	-2.15278	protein_coding
ENSG00000186184	POLR1D	8.67467e-11	-2.51881	lncRNA
ENSG00000272047	GTF2H5	9.68546e-11	-3.49887	protein_coding
ENSG00000105255	FSD1	9.72236e-11	-15.235	protein_coding
ENSG00000143994	ABHD1	9.9438e-11	-6.86054	protein_coding
ENSG00000050130	JKAMP	1.01777e-10	-4.2892	protein_coding
ENSG00000286264	AP001453.3	1.01848e-10	-2.05785	protein_coding
ENSG00000179954	SSC5D	1.03586e-10	-8.1672	protein_coding
ENSG00000273291	AC092042.3	1.0373e-10	-6.18239	lncRNA
ENSG00000056050	HPF1	1.05952e-10	-4.37721	protein_coding
ENSG00000130165	ELOF1	1.53882e-10	-2.4194	protein_coding
ENSG00000182379	NXPH4	1.58949e-10	-23.7555	protein_coding
ENSG00000124172	ATP5F1E	1.69754e-10	-3.24317	protein_coding
ENSG00000274183	H2AFB1	2.28696e-10	-6.93454	protein_coding
ENSG00000234289	H2BFS	2.47091e-10	-6.9265	protein_coding
ENSG00000099998	GGT5	2.53302e-10	-7.00898	protein_coding
ENSG00000233803	TSPY4	2.58981e-10	-8.05002	protein_coding
ENSG00000156603	MED19	3.11915e-10	-2.58069	protein_coding
ENSG00000133983	COX16	3.15666e-10	-2.43796	protein_coding
ENSG00000102109	PCSK1N	3.51892e-10	-6.81773	protein_coding
ENSG00000226685	CT47A12	3.53565e-10	-6.65214	protein_coding
ENSG00000197153	HIST1H3J	4.23564e-10	-8.5811	protein_coding
ENSG00000286169	AHRR	5.25094e-10	-2.94612	protein_coding
ENSG00000274274	GAGE13	5.25094e-10	-7.34889	protein_coding
ENSG00000132432	SEC61G	5.25366e-10	-2.72192	protein_coding
ENSG00000143222	UFC1	6.00922e-10	-2.49166	lncRNA
ENSG00000083807	SLC27A5	6.07136e-10	-8.25326	protein_coding
ENSG00000178934	LGALS7B	6.26551e-10	-8.26924	protein_coding
ENSG00000204540	PSORS1C1	6.31091e-10	-7.10091	lncRNA
ENSG00000123353	ORMDL2	6.78891e-10	-2.26522	protein_coding
ENSG00000205323	SARNP	7.086e-10	-2.28579	protein_coding
ENSG00000143669	LYST	7.71373e-10	-6.27088	protein_coding
ENSG00000272196	HIST2H2AA4	7.99881e-10	-7.20074	protein_coding
ENSG00000172058	SERF1A	8.90524e-10	-2.97246	protein_coding
ENSG00000145592	RPL37	9.17057e-10	-2.59913	protein_coding
ENSG00000189227	C15orf61	9.53008e-10	-7.41423	protein_coding
ENSG00000037241	RPL26L1	9.6305e-10	-2.11651	protein_coding
ENSG00000126890	CTAG2	9.71186e-10	-4.33948	protein_coding
ENSG00000267335	AC008687.1	9.75532e-10	-7.63412	protein_coding
ENSG00000258289	CHURC1	1.03031e-09	-2.86979	protein_coding
ENSG00000198841	KTI12	1.15713e-09	-2.90765	protein_coding
ENSG00000121022	COPS5	1.29464e-09	-2.35395	lncRNA
ENSG00000166337	TAF10	1.31217e-09	-2.46342	protein_coding
ENSG00000175711	B3GNTL1	1.36765e-09	-3.56657	lncRNA
ENSG00000276368	HIST1H2AJ	1.47763e-09	-9.99246	protein_coding
ENSG00000186395	KRT10	1.4808e-09	-4.08178	protein_coding
ENSG00000140988	RPS2	1.56512e-09	-2.40324	protein_coding
ENSG00000197483	ZNF628	1.56512e-09	-5.11113	protein_coding
ENSG00000213030	CGB8	1.59896e-09	-7.93053	protein_coding
ENSG00000196275	GTF2IRD2	1.72983e-09	-5.15313	protein_coding
ENSG00000155438	NIFK	1.8856e-09	-2.60968	protein_coding
ENSG00000274641	HIST1H2BO	1.9586e-09	-9.79141	protein_coding
ENSG00000102195	GPR50	2.00934e-09	-8.36501	protein_coding
ENSG00000178741	COX5A	2.36732e-09	-2.16404	protein_coding
ENSG00000165609	NUDT5	2.51806e-09	-2.13738	protein_coding
ENSG00000128298	BAIAP2L2	2.61662e-09	-4.681	protein_coding
ENSG00000204822	MRPL53	2.74476e-09	-2.36143	protein_coding
ENSG00000100300	TSPO	2.88519e-09	-4.99261	protein_coding
ENSG00000170608	FOXA3	2.9926e-09	-8.09374	protein_coding
ENSG00000108849	PPY	3.85747e-09	-16.5165	protein_coding
ENSG00000173457	PPP1R14B	3.86748e-09	-2.05238	protein_coding
ENSG00000182774	RPS17	3.9012e-09	-2.39041	protein_coding
ENSG00000174236	REP15	4.01533e-09	-23.8708	protein_coding
ENSG00000100307	CBX7	4.82466e-09	-4.62753	lncRNA
ENSG00000272772	AC104109.3	5.53924e-09	-2.00274	protein_coding
ENSG00000229549	TSPY8	5.62219e-09	-7.40848	protein_coding
ENSG00000099958	DERL3	5.94011e-09	-4.35167	lncRNA
ENSG00000031698	SARS	6.00434e-09	-2.03756	protein_coding
ENSG00000101443	WFDC2	6.04132e-09	-5.02592	protein_coding
ENSG00000109390	NDUFC1	6.09829e-09	-2.40879	protein_coding
ENSG00000173486	FKBP2	6.09829e-09	-2.08952	protein_coding
ENSG00000171735	CAMTA1	6.41582e-09	-2.97782	lncRNA
ENSG00000169249	ZRSR2	6.91354e-09	-5.19967	protein_coding
ENSG00000182310	SPACA6	7.11375e-09	-7.32533	protein_coding
ENSG00000198301	SDAD1	7.90016e-09	-2.64159	lncRNA
ENSG00000023572	GLRX2	8.16823e-09	-6.99728	protein_coding
ENSG00000268655	AC008687.4	8.39535e-09	-7.28788	protein_coding
ENSG00000105723	GSK3A	9.03126e-09	-4.79363	protein_coding
ENSG00000205572	SERF1B	9.05958e-09	-2.89161	protein_coding
ENSG00000105373	NOP53	9.16084e-09	-2.85835	protein_coding
ENSG00000235453	SMIM27	9.42832e-09	-6.26678	protein_coding
LTR:ERVL:LTR16D1	LTR:ERVL:LTR16D1	1.02061e-08	-3.33278	TE
ENSG00000147996	CBWD5	1.09721e-08	-2.363	lncRNA
ENSG00000161265	U2AF1L4	1.28971e-08	-4.3639	protein_coding
ENSG00000228927	TSPY3	1.49539e-08	-7.23711	protein_coding
ENSG00000277858	H2AFB2	1.52645e-08	-6.23711	protein_coding
ENSG00000049768	FOXP3	1.56814e-08	-6.07489	protein_coding
ENSG00000167780	SOAT2	1.64471e-08	-4.98186	protein_coding
ENSG00000178307	TMEM11	1.67899e-08	-2.1964	protein_coding
ENSG00000088727	KIF9	1.83917e-08	-2.54314	protein_coding
ENSG00000134597	RBMX2	2.32e-08	-2.82982	protein_coding
ENSG00000105672	ETV2	2.44983e-08	-7.67151	protein_coding
ENSG00000111196	MAGOHB	2.66699e-08	-2.66584	protein_coding
ENSG00000176692	FOXC2	2.87752e-08	-20.0441	protein_coding
ENSG00000061656	SPAG4	2.96657e-08	-7.63235	protein_coding
ENSG00000197451	HNRNPAB	3.12247e-08	-2.50053	protein_coding
ENSG00000126756	UXT	3.29793e-08	-2.18732	protein_coding
ENSG00000168275	COA6	3.30643e-08	-2.62608	protein_coding
ENSG00000146457	WTAP	3.3202e-08	-2.50406	protein_coding
ENSG00000187193	MT1X	3.34792e-08	-4.02315	protein_coding
ENSG00000112640	PPP2R5D	3.4005e-08	-2.02487	protein_coding
ENSG00000183773	AIFM3	3.46532e-08	-6.45676	protein_coding
ENSG00000109132	PHOX2B	3.4739e-08	-22.3196	protein_coding
ENSG00000152219	ARL14EP	3.57136e-08	-4.28682	protein_coding
ENSG00000238074	TSPY9P	3.57136e-08	-6.79855	protein_coding
ENSG00000267631	CGB1	3.58011e-08	-7.01918	protein_coding
ENSG00000205076	LGALS7	3.68622e-08	-7.60256	protein_coding
ENSG00000240747	KRBOX1	3.73687e-08	-5.8481	protein_coding
ENSG00000204673	AKT1S1	3.81987e-08	-2.82682	protein_coding
ENSG00000241837	ATP5PO	4.17008e-08	-2.01921	protein_coding
ENSG00000120860	WASHC3	4.30403e-08	-7.30687	protein_coding
ENSG00000196747	HIST1H2AI	4.30488e-08	-8.7736	protein_coding
ENSG00000233954	UQCRHL	6.28948e-08	-3.22239	protein_coding
ENSG00000172172	MRPL13	6.91532e-08	-2.10266	protein_coding
ENSG00000130522	JUND	7.80474e-08	-3.10443	protein_coding
ENSG00000253506	NACA2	8.05389e-08	-5.11512	protein_coding
SINE:Alu:AluYb9	SINE:Alu:AluYb9	8.39231e-08	-3.19403	TE
ENSG00000168101	NUDT16L1	8.80678e-08	-3.27837	protein_coding
ENSG00000203909	DPPA5	9.15826e-08	-3.92872	protein_coding
ENSG00000153179	RASSF3	9.46787e-08	-4.931	protein_coding
ENSG00000123179	EBPL	1.00277e-07	-4.70805	protein_coding
ENSG00000137801	THBS1	1.02135e-07	-17.78	protein_coding
ENSG00000119013	NDUFB3	1.04965e-07	-2.72984	protein_coding
ENSG00000134398	ERN2	1.08007e-07	-5.27558	protein_coding
ENSG00000139168	ZCRB1	1.08784e-07	-2.22572	protein_coding
ENSG00000198783	ZNF830	1.10635e-07	-4.03846	protein_coding
ENSG00000117748	RPA2	1.11019e-07	-2.38995	protein_coding
ENSG00000115350	POLE4	1.11019e-07	-5.20901	protein_coding
ENSG00000255393	OOSP4B	1.13375e-07	-19.5848	lncRNA
ENSG00000105143	SLC1A6	1.22535e-07	-9.53808	protein_coding
ENSG00000198832	SELENOM	1.26304e-07	-4.30202	protein_coding
SINE:Alu:AluYd8	SINE:Alu:AluYd8	1.46288e-07	-3.5451	TE
ENSG00000215375	MYL5	1.52007e-07	-2.23196	protein_coding
ENSG00000100632	ERH	1.53785e-07	-2.94639	protein_coding
ENSG00000182993	C12orf60	1.70008e-07	-9.32226	lncRNA
ENSG00000100908	EMC9	1.84285e-07	-4.5946	protein_coding
ENSG00000174562	KLK15	1.88034e-07	-8.29755	protein_coding
ENSG00000138814	PPP3CA	1.90043e-07	-8.3192	protein_coding
ENSG00000164404	GDF9	1.9148e-07	-3.12371	protein_coding
ENSG00000162222	TTC9C	1.96931e-07	-3.49203	protein_coding
ENSG00000238205	MPC1L	1.98988e-07	-6.30469	protein_coding
ENSG00000100814	CCNB1IP1	2.02649e-07	-2.50074	protein_coding
ENSG00000260001	TGFBR3L	2.06638e-07	-6.62254	protein_coding
ENSG00000140941	MAP1LC3B	2.19369e-07	-2.57687	protein_coding
ENSG00000182628	SKA2	2.21877e-07	-2.49566	protein_coding
ENSG00000274559	CU639417.1	2.40213e-07	-5.85208	protein_coding
ENSG00000146282	RARS2	2.41421e-07	-2.81915	protein_coding
ENSG00000167654	ATCAY	2.43107e-07	-7.41423	protein_coding
ENSG00000276903	HIST1H2AL	2.45141e-07	-9.21355	protein_coding
ENSG00000269743	SLC25A53	2.60916e-07	-8.21747	protein_coding
ENSG00000185808	PIGP	2.76974e-07	-6.03066	protein_coding
ENSG00000025708	TYMP	3.14963e-07	-5.81185	protein_coding
ENSG00000185608	MRPL40	3.26185e-07	-2.18376	protein_coding
ENSG00000104827	CGB3	3.30387e-07	-6.31197	protein_coding
ENSG00000179271	GADD45GIP1	3.37205e-07	-2.43857	protein_coding
ENSG00000105370	LIM2	3.47869e-07	-8.07204	protein_coding
ENSG00000142513	ACP4	3.50085e-07	-5.81235	protein_coding
ENSG00000174521	TTC9B	3.57165e-07	-7.29444	protein_coding
ENSG00000196866	HIST1H2AD	3.86015e-07	-9.80023	protein_coding
ENSG00000124787	RPP40	3.94439e-07	-4.09139	protein_coding
ENSG00000185112	FAM43A	4.11555e-07	-23.1008	protein_coding
ENSG00000125144	MT1G	4.30876e-07	-6.26138	protein_coding
ENSG00000116586	LAMTOR2	4.35767e-07	-2.09126	protein_coding
ENSG00000215717	TMEM167B	4.40859e-07	-4.00464	protein_coding
ENSG00000163155	LYSMD1	4.49041e-07	-5.12928	protein_coding
ENSG00000174628	IQCK	4.53544e-07	-3.33787	protein_coding
ENSG00000081870	HSPB11	4.66836e-07	-4.81828	protein_coding
ENSG00000184207	PGP	4.66836e-07	-3.49917	protein_coding
ENSG00000133773	CCDC59	4.92179e-07	-2.55347	protein_coding
ENSG00000007168	PAFAH1B1	5.34095e-07	-2.49118	protein_coding
ENSG00000160716	CHRNB2	5.95103e-07	-34.9326	protein_coding
ENSG00000178199	ZC3H12D	6.38571e-07	-15.2616	protein_coding
ENSG00000133872	SARAF	6.69174e-07	-2.4207	protein_coding
ENSG00000085276	MECOM	6.7012e-07	-13.653	protein_coding
ENSG00000261740	BOLA2-SMG1P6	6.91057e-07	-2.29627	protein_coding
ENSG00000133246	PRAM1	7.50965e-07	-7.66348	protein_coding
ENSG00000274791	F8A2	8.07734e-07	-5.53015	protein_coding
ENSG00000072818	ACAP1	8.63326e-07	-8.87522	protein_coding
ENSG00000275713	HIST1H2BH	8.74584e-07	-10.0733	protein_coding
ENSG00000138385	SSB	9.71246e-07	-2.27333	protein_coding
ENSG00000169258	GPRIN1	1.01531e-06	-21.6952	protein_coding
ENSG00000143742	SRP9	1.03688e-06	-2.13595	protein_coding
ENSG00000146278	PNRC1	1.03938e-06	-4.48543	protein_coding
ENSG00000183248	PRR36	1.08553e-06	-7.55121	protein_coding
ENSG00000090013	BLVRB	1.12379e-06	-3.70621	protein_coding
ENSG00000161243	FBXO27	1.16057e-06	-7.62259	protein_coding
ENSG00000186474	KLK12	1.16897e-06	-7.43137	protein_coding
ENSG00000161920	MED11	1.1949e-06	-2.9768	protein_coding
ENSG00000183172	SMDT1	1.2999e-06	-6.69583	protein_coding
ENSG00000224089	CT47A10	1.2999e-06	-5.91842	protein_coding
ENSG00000171119	NRTN	1.30144e-06	-7.37933	protein_coding
ENSG00000180596	HIST1H2BC	1.3063e-06	-6.56773	protein_coding
ENSG00000197747	S100A10	1.31435e-06	-3.56054	protein_coding
ENSG00000073803	MAP3K13	1.48436e-06	-3.37948	protein_coding
DNA:TcMar-Tigger:MER47C	DNA:TcMar-Tigger:MER47C	1.49589e-06	-2.19447	TE
ENSG00000185896	LAMP1	1.6177e-06	-2.99036	protein_coding
ENSG00000150756	ATPSCKMT	1.68558e-06	-6.835	protein_coding
ENSG00000288053	AC231657.3	1.69705e-06	-3.22159	protein_coding
ENSG00000198768	APCDD1L	1.73496e-06	-5.86895	protein_coding
ENSG00000176909	MAMSTR	1.77956e-06	-6.47343	protein_coding
ENSG00000066379	ZNRD1	1.79443e-06	-2.19922	protein_coding
ENSG00000213889	PPM1N	1.79443e-06	-3.50846	protein_coding
ENSG00000141741	MIEN1	1.91115e-06	-2.21315	protein_coding
SINE:Alu:AluYg6	SINE:Alu:AluYg6	1.94439e-06	-2.74491	TE
ENSG00000164182	NDUFAF2	1.97294e-06	-3.63517	protein_coding
ENSG00000164032	H2AFZ	2.05821e-06	-2.04087	protein_coding
ENSG00000124391	IL17C	2.12937e-06	-19.529	protein_coding
ENSG00000162676	GFI1	2.28559e-06	-19.7376	protein_coding
ENSG00000105516	DBP	2.36197e-06	-3.58055	protein_coding
ENSG00000278057	TEX28	2.36197e-06	-5.83746	protein_coding
ENSG00000213221	DNLZ	2.37243e-06	-9.8188	protein_coding
ENSG00000184277	TM2D3	2.45955e-06	-4.32058	lncRNA
ENSG00000087095	NLK	2.91379e-06	-5.06474	lncRNA
ENSG00000285133	AC022506.1	3.08032e-06	-6.57197	protein_coding
ENSG00000087510	TFAP2C	3.11315e-06	-2.78996	protein_coding
ENSG00000166173	LARP6	3.24485e-06	-7.2992	protein_coding
ENSG00000110060	PUS3	3.2759e-06	-3.79986	protein_coding
SINE:Alu:AluYh7	SINE:Alu:AluYh7	3.456e-06	-3.52223	TE
ENSG00000179029	TMEM107	3.54704e-06	-5.80178	protein_coding
ENSG00000214940	NPIPA8	4.16599e-06	-3.65063	protein_coding
ENSG00000119048	UBE2B	4.33694e-06	-2.04859	lncRNA
ENSG00000274290	HIST1H2BE	4.33694e-06	-6.6715	protein_coding
ENSG00000143862	ARL8A	4.35968e-06	-7.36312	protein_coding
ENSG00000063180	CA11	4.35968e-06	-7.39105	protein_coding
ENSG00000185155	MIXL1	4.40337e-06	-9.0149	protein_coding
ENSG00000028137	TNFRSF1B	4.55851e-06	-18.8051	protein_coding
ENSG00000151923	TIAL1	4.85403e-06	-2.57448	protein_coding
ENSG00000142227	EMP3	4.85403e-06	-5.47843	protein_coding
ENSG00000149483	TMEM138	4.89697e-06	-2.83793	protein_coding
ENSG00000103495	MAZ	5.3129e-06	-2.08174	protein_coding
ENSG00000143553	SNAPIN	5.48217e-06	-3.27594	protein_coding
ENSG00000134716	CYP2J2	5.51801e-06	-16.4925	protein_coding
ENSG00000102309	PIN4	5.60063e-06	-3.36841	protein_coding
ENSG00000165389	SPTSSA	5.63635e-06	-3.75752	protein_coding
ENSG00000214967	NPIPA7	5.9486e-06	-3.61471	protein_coding
ENSG00000121905	HPCA	6.09146e-06	-4.8998	lncRNA
ENSG00000164610	RP9	6.5638e-06	-3.35889	protein_coding
ENSG00000221916	C19orf73	6.62447e-06	-4.30846	protein_coding
ENSG00000267697	LUZP6	6.66342e-06	-6.91842	protein_coding
ENSG00000129484	PARP2	6.73994e-06	-2.10804	protein_coding
ENSG00000125744	RTN2	6.81356e-06	-3.18541	protein_coding
ENSG00000090060	PAPOLA	7.07426e-06	-2.24451	lncRNA
SINE:Alu:AluYe6	SINE:Alu:AluYe6	7.25878e-06	-2.64801	TE
ENSG00000142233	NTN5	7.31322e-06	-5.98185	protein_coding
ENSG00000126460	PRRG2	7.79616e-06	-7.10802	protein_coding
ENSG00000149646	CNBD2	8.04082e-06	-4.60967	protein_coding
ENSG00000101417	PXMP4	8.36555e-06	-2.85532	protein_coding
ENSG00000148950	IMMP1L	8.36645e-06	-2.83397	protein_coding
ENSG00000196862	RGPD4	8.52526e-06	-4.91313	protein_coding
ENSG00000228517	CT47A7	8.52526e-06	-5.50878	protein_coding
ENSG00000281613	AL365214.3	8.58511e-06	-6.92239	lncRNA
ENSG00000187537	POTEG	8.58605e-06	-4.80601	protein_coding
ENSG00000184924	PTRHD1	8.75049e-06	-2.88888	protein_coding
ENSG00000135406	PRPH	9.06408e-06	-6.45625	lncRNA
ENSG00000255439	AC135050.2	9.0703e-06	-2.14331	protein_coding
ENSG00000205704	LINC00634	9.16319e-06	-5.22405	protein_coding
ENSG00000163882	POLR2H	9.69818e-06	-2.37968	protein_coding
ENSG00000109381	ELF2	9.69818e-06	-3.38927	lncRNA
ENSG00000151657	KIN	9.73968e-06	-3.39657	protein_coding
ENSG00000142538	PTH2	9.83049e-06	-4.7039	protein_coding
ENSG00000184619	KRBA2	1.00551e-05	-5.17192	protein_coding
ENSG00000198930	CSAG1	1.02598e-05	-4.97135	protein_coding
ENSG00000130383	FUT5	1.03402e-05	-6.50878	protein_coding
ENSG00000126953	TIMM8A	1.09947e-05	-2.7724	protein_coding
ENSG00000224712	NPIPA3	1.11394e-05	-5.08655	protein_coding
ENSG00000230347	CT47A8	1.12774e-05	-5.41997	protein_coding
ENSG00000138398	PPIG	1.14096e-05	-2.20278	protein_coding
ENSG00000119661	DNAL1	1.1806e-05	-4.73496	protein_coding
SINE:Alu:AluYi6	SINE:Alu:AluYi6	1.23813e-05	-2.53504	TE
ENSG00000121413	ZSCAN18	1.23864e-05	-4.48149	protein_coding
ENSG00000171747	LGALS4	1.24332e-05	-4.47163	protein_coding
ENSG00000197380	DACT3	1.27344e-05	-5.93147	protein_coding
ENSG00000152082	MZT2B	1.29677e-05	-3.16686	protein_coding
ENSG00000185088	RPS27L	1.2997e-05	-2.27332	lncRNA
ENSG00000142789	CELA3A	1.30959e-05	-7.21448	protein_coding
ENSG00000176182	MYPOP	1.32673e-05	-5.68387	protein_coding
ENSG00000267318	AC005702.1	1.34463e-05	-3.79135	protein_coding
ENSG00000205544	TMEM256	1.34993e-05	-3.18449	protein_coding
ENSG00000224877	NDUFAF8	1.35454e-05	-2.69873	lncRNA
ENSG00000273590	SMIM11B	1.38414e-05	-4.25214	protein_coding
ENSG00000170946	DNAJC24	1.41726e-05	-3.53448	lncRNA
ENSG00000188859	FAM78B	1.45388e-05	-22.2753	protein_coding
ENSG00000197223	C1D	1.46518e-05	-2.92177	protein_coding
ENSG00000153774	CFDP1	1.48709e-05	-2.37029	lncRNA
ENSG00000168286	THAP11	1.4907e-05	-3.22457	protein_coding
ENSG00000183513	COA5	1.55628e-05	-3.12004	protein_coding
ENSG00000085871	MGST2	1.55628e-05	-3.811	protein_coding
ENSG00000256053	COA8	1.55628e-05	-2.06446	protein_coding
ENSG00000155868	MED7	1.57163e-05	-3.33054	protein_coding
ENSG00000184221	OLIG1	1.57255e-05	-5.30067	protein_coding
ENSG00000186866	POFUT2	1.61916e-05	-3.24438	lncRNA
ENSG00000128534	LSM8	1.64066e-05	-2.38881	protein_coding
ENSG00000153006	SREK1IP1	1.6933e-05	-3.78718	protein_coding
ENSG00000171425	ZNF581	1.6984e-05	-2.0902	protein_coding
ENSG00000174788	PCP2	1.71867e-05	-4.69062	protein_coding
ENSG00000176209	SMIM19	1.72906e-05	-2.59446	protein_coding
ENSG00000217555	CKLF	1.72906e-05	-5.42859	protein_coding
ENSG00000103510	KAT8	1.8791e-05	-3.57642	protein_coding
ENSG00000174279	EVX2	1.9502e-05	-22.6458	protein_coding
ENSG00000025423	HSD17B6	1.99282e-05	-2.78546	protein_coding
ENSG00000164687	FABP5	2.00725e-05	-3.47947	protein_coding
ENSG00000215845	TSTD1	2.02822e-05	-3.60455	protein_coding
ENSG00000161031	PGLYRP2	2.07807e-05	-8.24034	protein_coding
ENSG00000046647	GEMIN8	2.07807e-05	-4.5689	protein_coding
ENSG00000187049	TMEM216	2.13977e-05	-8.41996	protein_coding
ENSG00000167757	KLK11	2.17628e-05	-5.5241	protein_coding
ENSG00000255346	NOX5	2.18898e-05	-6.29885	protein_coding
ENSG00000127922	SEM1	2.19977e-05	-2.06181	protein_coding
ENSG00000267140	AC007998.2	2.20092e-05	-2.73945	protein_coding
ENSG00000187260	WDR86	2.25704e-05	-8.02388	lncRNA
ENSG00000128285	MCHR1	2.32899e-05	-5.90086	protein_coding
ENSG00000165775	FUNDC2	2.42222e-05	-2.44587	lncRNA
ENSG00000167578	RAB4B	2.46302e-05	-6.26934	protein_coding
ENSG00000183831	ANKRD45	2.48506e-05	-15.1282	protein_coding
ENSG00000112306	RPS12	2.5143e-05	-2.10826	protein_coding
ENSG00000227877	MRLN	2.57973e-05	-7.3966	protein_coding
ENSG00000158445	KCNB1	2.66801e-05	-5.26153	lncRNA
ENSG00000145824	CXCL14	2.76006e-05	-7.89389	protein_coding
ENSG00000150456	EEF1AKMT1	2.953e-05	-6.58393	protein_coding
ENSG00000123576	ESX1	3.13972e-05	-5.59244	protein_coding
ENSG00000269026	AC003006.1	3.18195e-05	-5.91842	lncRNA
ENSG00000233493	TMEM238	3.21928e-05	-5.37343	protein_coding
ENSG00000141582	CBX4	3.25332e-05	-6.59628	protein_coding
ENSG00000198003	CCDC151	3.38368e-05	-6.5195	protein_coding
ENSG00000104894	CD37	3.44855e-05	-3.03081	lncRNA
ENSG00000258992	TSPY1	3.49737e-05	-4.1375	protein_coding
ENSG00000104332	SFRP1	3.49738e-05	-16.011	protein_coding
ENSG00000180806	HOXC9	3.52617e-05	-6.89348	lncRNA
ENSG00000230594	CT47A4	3.6349e-05	-5.15977	protein_coding
ENSG00000198156	NPIPB6	3.73267e-05	-3.61471	protein_coding
ENSG00000158427	TMSB15B	3.74932e-05	-4.25005	protein_coding
ENSG00000197061	HIST1H4C	3.7571e-05	-3.5391	protein_coding
ENSG00000130700	GATA5	3.7571e-05	-5.22405	protein_coding
ENSG00000068885	IFT80	3.81046e-05	-3.03143	protein_coding
ENSG00000146021	KLHL3	3.88089e-05	-18.2744	protein_coding
ENSG00000104897	SF3A2	3.92117e-05	-2.75334	protein_coding
ENSG00000155957	TMBIM4	3.93733e-05	-3.07075	protein_coding
ENSG00000226023	CT47A6	4.09187e-05	-5.0574	protein_coding
ENSG00000164609	SLU7	4.12403e-05	-2.45596	protein_coding
ENSG00000186897	C1QL4	4.14707e-05	-22.8929	protein_coding
ENSG00000163467	TSACC	4.21742e-05	-6.41271	protein_coding
ENSG00000205777	GAGE1	4.28654e-05	-5.57023	protein_coding
ENSG00000152086	TUBA3E	4.29168e-05	-5.00521	protein_coding
ENSG00000179751	SYCN	4.33201e-05	-5.92531	protein_coding
ENSG00000089195	TRMT6	4.34059e-05	-2.03067	protein_coding
ENSG00000116670	MAD2L2	4.34797e-05	-2.20894	protein_coding
ENSG00000101126	ADNP	4.49973e-05	-2.40307	protein_coding
ENSG00000157426	AASDH	4.5224e-05	-4.45798	protein_coding
ENSG00000237957	CT47A5	4.77071e-05	-5.08654	protein_coding
ENSG00000153165	RGPD3	4.8368e-05	-4.43491	protein_coding
ENSG00000102081	FMR1	4.88835e-05	-4.05528	protein_coding
ENSG00000100564	PIGH	4.91449e-05	-2.65535	protein_coding
ENSG00000011422	PLAUR	4.91449e-05	-4.77478	protein_coding
ENSG00000175854	SWI5	5.08709e-05	-3.26491	protein_coding
ENSG00000118292	C1orf54	5.1645e-05	-6.11898	protein_coding
ENSG00000105519	CAPS	5.21665e-05	-4.07539	protein_coding
ENSG00000226650	KIF4B	5.2733e-05	-4.61262	protein_coding
ENSG00000137947	GTF2B	5.38192e-05	-2.71275	protein_coding
ENSG00000132423	COQ3	5.46503e-05	-6.1073	protein_coding
ENSG00000105369	CD79A	5.51196e-05	-7.10802	protein_coding
ENSG00000099804	CDC34	5.52794e-05	-3.21851	protein_coding
ENSG00000164713	BRI3	5.59275e-05	-2.3344	lncRNA
ENSG00000198881	ASB12	5.76934e-05	-5.76462	protein_coding
ENSG00000242362	CT47A2	5.87863e-05	-5.0574	protein_coding
ENSG00000157335	CLEC18C	5.97222e-05	-15.8962	protein_coding
ENSG00000152433	ZNF547	5.98951e-05	-3.89178	protein_coding
ENSG00000162825	NBPF20	6.05153e-05	-2.37842	protein_coding
ENSG00000183155	RABIF	6.05987e-05	-2.21298	protein_coding
LTR:ERVL:LTR47B2	LTR:ERVL:LTR47B2	6.06106e-05	-3.58346	TE
ENSG00000173213	TUBB8P12	6.26286e-05	-2.76792	protein_coding
ENSG00000196415	PRTN3	6.2638e-05	-6.82707	protein_coding
ENSG00000126759	CFP	6.29731e-05	-4.90212	protein_coding
ENSG00000261456	TUBB8	6.72571e-05	-3.42602	protein_coding
ENSG00000251246	AL691442.1	6.80615e-05	-3.58031	protein_coding
ENSG00000148908	RGS10	7.07914e-05	-2.7722	protein_coding
SINE:Alu:AluYa5	SINE:Alu:AluYa5	7.20519e-05	-2.44739	TE
ENSG00000102128	RAB40AL	7.52098e-05	-5.08655	protein_coding
ENSG00000074582	BCS1L	8.22598e-05	-2.14346	protein_coding
ENSG00000261832	AC138894.1	8.96721e-05	-2.57202	protein_coding
ENSG00000172301	COPRS	8.98318e-05	-3.70867	protein_coding
ENSG00000104901	DKKL1	8.98318e-05	-6.40847	protein_coding
ENSG00000115163	CENPA	9.29183e-05	-3.00979	lncRNA
ENSG00000163530	DPPA2	9.29183e-05	-3.74615	protein_coding
LTR:ERV1:LTR1C3	LTR:ERV1:LTR1C3	9.70373e-05	-3.84078	TE
SINE:Alu:AluYh9	SINE:Alu:AluYh9	9.78345e-05	-5.13902	TE
ENSG00000197406	DIO3	0.000102205	-19.6199	protein_coding
ENSG00000221883	ARIH2OS	0.00010499	-2.1119	lncRNA
ENSG00000196993	NPIPB9	0.000106135	-3.56891	protein_coding
ENSG00000243147	MRPL33	0.000109345	-2.23934	protein_coding
ENSG00000262874	C19orf84	0.000109601	-6.41997	protein_coding
LTR:ERV1:LTR4	LTR:ERV1:LTR4	0.000109902	-4.0519	TE
ENSG00000108384	RAD51C	0.000111118	-2.18604	protein_coding
ENSG00000171773	NXNL1	0.000120137	-5.70948	protein_coding
ENSG00000132446	FTHL17	0.000120342	-5.34958	protein_coding
ENSG00000167674	HDGFL2	0.00012176	-2.9577	protein_coding
ENSG00000226929	CT47A11	0.000130769	-4.86895	protein_coding
ENSG00000171405	XAGE5	0.000131415	-6.02768	protein_coding
ENSG00000254788	CKLF-CMTM1	0.000134068	-4.95802	protein_coding
ENSG00000161860	SYCE2	0.000134157	-5.78254	protein_coding
ENSG00000274997	HIST1H2AH	0.00013429	-8.58988	protein_coding
ENSG00000151287	TEX30	0.00013612	-4.18178	protein_coding
ENSG00000269095	AC010646.1	0.000139129	-5.69062	protein_coding
ENSG00000277535	AL772284.2	0.000141841	-5.46505	protein_coding
ENSG00000141933	TPGS1	0.000146426	-7.08654	protein_coding
ENSG00000236446	CT47B1	0.000148685	-4.96098	protein_coding
ENSG00000184897	H1FX	0.000151421	-4.69467	protein_coding
ENSG00000115318	LOXL3	0.00015497	-2.3846	protein_coding
ENSG00000166171	DPCD	0.000155044	-2.60316	lncRNA
ENSG00000149654	CDH22	0.000156023	-4.86895	protein_coding
ENSG00000283683	MYOCOS	0.000157533	-8.81838	protein_coding
ENSG00000270757	HSPE1-MOB4	0.000157533	-2.18939	protein_coding
ENSG00000204344	STK19	0.000157533	-3.62791	protein_coding
ENSG00000175197	DDIT3	0.000160133	-2.33219	protein_coding
ENSG00000105538	RASIP1	0.000166827	-4.19549	protein_coding
ENSG00000013297	CLDN11	0.000170789	-3.29921	protein_coding
ENSG00000130283	GDF1	0.00017531	-5.93454	protein_coding
ENSG00000173432	SAA1	0.000177419	-9.71531	protein_coding
ENSG00000170917	NUDT6	0.000181278	-6.95839	lncRNA
ENSG00000169715	MT1E	0.000181278	-6.86054	protein_coding
ENSG00000213231	TCL1B	0.000186988	-4.57107	protein_coding
ENSG00000247595	SPTY2D1OS	0.000191186	-4.00036	lncRNA
ENSG00000286022	AL121899.2	0.000193055	-5.83501	protein_coding
ENSG00000198062	POTEH	0.000194094	-5.96625	protein_coding
ENSG00000066855	MTFR1	0.000194344	-2.42081	lncRNA
ENSG00000167981	ZNF597	0.000203877	-5.96853	protein_coding
ENSG00000187902	SHISA7	0.000210705	-4.94756	protein_coding
ENSG00000135045	C9orf40	0.00021085	-4.59395	protein_coding
ENSG00000268643	AC006486.1	0.000210938	-5.37343	protein_coding
ENSG00000226600	CT47A9	0.000214154	-4.69062	protein_coding
ENSG00000126247	CAPNS1	0.000217186	-2.66534	protein_coding
ENSG00000171402	XAGE3	0.000232689	-5.42206	protein_coding
ENSG00000119669	IRF2BPL	0.000246414	-2.35688	protein_coding
ENSG00000117020	AKT3	0.000247934	-4.48448	protein_coding
ENSG00000111644	ACRBP	0.000252034	-20.4786	lncRNA
ENSG00000169184	MN1	0.000257842	-5.32503	protein_coding
LTR:ERV1:HERV-Fc1_LTR2	LTR:ERV1:HERV-Fc1_LTR2	0.000268836	-4.86895	TE
ENSG00000135211	TMEM60	0.000272535	-6.94253	protein_coding
ENSG00000285891	AC113348.1	0.000273755	-9.07701	protein_coding
ENSG00000185130	HIST1H2BL	0.000274031	-7.55121	protein_coding
ENSG00000261341	AC010325.1	0.000283267	-5.91842	protein_coding
ENSG00000011638	TMEM159	0.000285667	-3.77059	protein_coding
ENSG00000125482	TTF1	0.000288088	-2.06663	protein_coding
ENSG00000151665	PIGF	0.000289669	-3.17343	protein_coding
ENSG00000178809	TRIM73	0.000294909	-3.19438	protein_coding
ENSG00000287856	AL445524.2	0.000297742	-4.24879	protein_coding
ENSG00000232593	KANTR	0.000298695	-3.47978	lncRNA
ENSG00000188375	H3F3C	0.000300208	-3.83501	protein_coding
ENSG00000076067	RBMS2	0.000320526	-3.75043	protein_coding
ENSG00000262484	CCER2	0.000320705	-4.63278	protein_coding
ENSG00000143156	NME7	0.000323206	-3.14364	lncRNA
ENSG00000126458	RRAS	0.000325693	-3.70379	protein_coding
ENSG00000049167	ERCC8	0.000326044	-6.5195	protein_coding
ENSG00000008394	MGST1	0.000326191	-7.98897	protein_coding
ENSG00000111012	CYP27B1	0.000330574	-2.31519	protein_coding
ENSG00000125534	PPDPF	0.000331449	-2.5591	lncRNA
ENSG00000206432	TMEM200C	0.000350407	-6.18023	protein_coding
ENSG00000116954	RRAGC	0.000360872	-3.7919	protein_coding
DNA:hAT-Charlie:Charlie10a	DNA:hAT-Charlie:Charlie10a	0.000366048	-2.02137	TE
ENSG00000285480	AC021097.2	0.000367578	-5.91842	protein_coding
ENSG00000168887	C2orf68	0.000368103	-2.13756	protein_coding
LTR:ERV1:HERV-Fc2-int	LTR:ERV1:HERV-Fc2-int	0.000372454	-5.0574	TE
ENSG00000125931	CITED1	0.000372733	-4.32416	protein_coding
ENSG00000166960	CCDC178	0.000378732	-7.09373	protein_coding
ENSG00000187808	SOWAHD	0.000381548	-4.34958	protein_coding
ENSG00000110107	PRPF19	0.000388304	-3.11428	protein_coding
ENSG00000172458	IL17D	0.000389532	-8.18782	protein_coding
ENSG00000169314	C22orf15	0.00039948	-4.53015	protein_coding
ENSG00000150787	PTS	0.000408583	-2.1709	protein_coding
ENSG00000111678	C12orf57	0.000418857	-2.03649	lncRNA
ENSG00000004776	HSPB6	0.000422206	-5.19758	protein_coding
ENSG00000137948	BRDT	0.000428639	-2.05637	protein_coding
ENSG00000251192	ZNF674	0.000432912	-5.08654	protein_coding
ENSG00000160469	BRSK1	0.000434672	-4.61261	protein_coding
ENSG00000161249	DMKN	0.000434917	-6.12204	protein_coding
ENSG00000236126	CT47A3	0.00044103	-4.53015	protein_coding
ENSG00000137574	TGS1	0.000446846	-2.09161	protein_coding
ENSG00000184678	HIST2H2BE	0.000456487	-5.47174	protein_coding
ENSG00000197696	NMB	0.000462601	-9.53543	protein_coding
ENSG00000164040	PGRMC2	0.000470713	-3.94019	protein_coding
ENSG00000273802	HIST1H2BG	0.000487035	-4.686	protein_coding
ENSG00000157514	TSC22D3	0.000489581	-4.51471	protein_coding
ENSG00000181856	SLC2A4	0.000492005	-3.90749	protein_coding
ENSG00000008282	SYPL1	0.000492092	-2.57791	protein_coding
ENSG00000110917	MLEC	0.000495594	-2.04758	protein_coding
ENSG00000261949	GFY	0.000512622	-6.01254	protein_coding
ENSG00000149435	GGTLC1	0.000526942	-4.93454	protein_coding
ENSG00000181450	ZNF678	0.000549369	-4.67525	protein_coding
ENSG00000185614	INKA1	0.000559079	-22.4929	protein_coding
ENSG00000100097	LGALS1	0.000585978	-3.65443	protein_coding
ENSG00000162236	STX5	0.000590651	-2.69	protein_coding
ENSG00000258873	DUXA	0.000603502	-5.89664	protein_coding
ENSG00000163521	GLB1L	0.000611901	-3.03173	protein_coding
ENSG00000125726	CD70	0.000626217	-7.84356	protein_coding
ENSG00000158825	CDA	0.00063169	-4.37816	lncRNA
ENSG00000255823	MTRNR2L8	0.000633028	-4.23994	protein_coding
ENSG00000168757	TSPY2	0.000633028	-4.0198	protein_coding
ENSG00000159082	SYNJ1	0.00063312	-3.1552	protein_coding
ENSG00000120055	C10orf95	0.000639304	-2.53001	protein_coding
ENSG00000129451	KLK10	0.000648724	-4.62327	protein_coding
ENSG00000189064	GAGE2A	0.000661734	-4.40898	protein_coding
ENSG00000121410	A1BG	0.000692125	-3.61911	lncRNA
ENSG00000196998	WDR45	0.000692125	-2.30952	protein_coding
ENSG00000162949	CAPN13	0.00069448	-8.99917	protein_coding
ENSG00000128346	C22orf23	0.000702499	-4.74525	protein_coding
ENSG00000129990	SYT5	0.000702606	-5.42564	protein_coding
ENSG00000134046	MBD2	0.00070355	-3.10943	protein_coding
ENSG00000243749	TMEM35B	0.000704999	-4.46079	protein_coding
ENSG00000213920	MDP1	0.000706257	-5.82814	protein_coding
ENSG00000163623	NKX6-1	0.000748406	-16.6431	protein_coding
ENSG00000268041	ERFL	0.000750855	-4.85174	protein_coding
ENSG00000260170	AC090527.2	0.000764058	-3.78389	protein_coding
ENSG00000152133	GPATCH11	0.000769865	-3.86264	protein_coding
ENSG00000236424	TSPY10	0.00077912	-3.764	protein_coding
ENSG00000268902	CSAG2	0.000780688	-4.03617	lncRNA
ENSG00000164776	PHKG1	0.000789581	-2.09266	protein_coding
ENSG00000167244	IGF2	0.000789717	-6.8585	protein_coding
ENSG00000152467	ZSCAN1	0.000796135	-3.76671	protein_coding
ENSG00000126005	MMP24OS	0.000805528	-2.06317	lncRNA
ENSG00000187094	CCK	0.000830456	-9.59114	protein_coding
ENSG00000273155	AC092587.1	0.000880031	-2.54165	protein_coding
ENSG00000112273	HDGFL1	0.000891505	-4.07466	protein_coding
ENSG00000144161	ZC3H8	0.000906381	-4.33091	protein_coding
ENSG00000219435	CATSPERZ	0.000923893	-8.10089	protein_coding
ENSG00000128218	VPREB3	0.000924923	-4.90212	protein_coding
ENSG00000204308	RNF5	0.000929934	-3.3853	protein_coding
ENSG00000013441	CLK1	0.000934538	-2.44371	protein_coding
ENSG00000011600	TYROBP	0.000963535	-6.37342	protein_coding
ENSG00000137720	C11orf1	0.000972968	-6.31305	protein_coding
ENSG00000119729	RHOQ	0.000978056	-2.74205	lncRNA
ENSG00000125895	TMEM74B	0.00099854	-5.11299	protein_coding
ENSG00000167393	PPP2R3B	0.0010069	-2.88647	protein_coding
ENSG00000183077	AFMID	0.00101646	-2.57351	protein_coding
ENSG00000278139	AL358075.4	0.00101876	-6.9357	protein_coding
ENSG00000119878	CRIPT	0.00103412	-2.03264	lncRNA
ENSG00000133639	BTG1	0.00104575	-3.22851	protein_coding
ENSG00000143622	RIT1	0.00106082	-4.80931	protein_coding
ENSG00000182827	ACBD3	0.00110533	-2.73335	protein_coding
ENSG00000204165	CXorf65	0.00111729	-4.80812	protein_coding
ENSG00000236371	CT47A1	0.00112839	-4.25004	protein_coding
ENSG00000081665	ZNF506	0.00113622	-2.40932	protein_coding
ENSG00000147119	CHST7	0.0011692	-3.77225	protein_coding
ENSG00000130066	SAT1	0.00122654	-4.0592	protein_coding
ENSG00000105642	KCNN1	0.00123506	-4.07768	protein_coding
ENSG00000239961	LILRA4	0.00123506	-5.53015	protein_coding
ENSG00000222036	POTEM	0.00130813	-2.00643	protein_coding
ENSG00000142484	TM4SF5	0.00130813	-4.26235	protein_coding
ENSG00000181449	SOX2	0.00132999	-4.00375	protein_coding
LTR:ERV1:HERV-Fc1_LTR1	LTR:ERV1:HERV-Fc1_LTR1	0.00134924	-3.10419	TE
ENSG00000269035	AC010319.2	0.00136877	-4.83501	protein_coding
ENSG00000203814	HIST2H2BF	0.00141685	-2.76671	protein_coding
ENSG00000167751	KLK2	0.00141936	-6.59243	protein_coding
ENSG00000176624	MEX3C	0.00142527	-3.37801	protein_coding
ENSG00000204227	RING1	0.00142895	-5.96098	protein_coding
ENSG00000161914	ZNF653	0.00142913	-5.27558	protein_coding
ENSG00000135924	DNAJB2	0.00143295	-4.14363	protein_coding
ENSG00000221823	PPP3R1	0.00152099	-4.49062	protein_coding
ENSG00000189052	CGB5	0.00152495	-3.73912	protein_coding
ENSG00000155111	CDK19	0.00155836	-7.25646	protein_coding
ENSG00000107864	CPEB3	0.00156598	-7.13617	protein_coding
ENSG00000170175	CHRNB1	0.00156764	-4.52945	protein_coding
ENSG00000102003	SYP	0.00160505	-3.80735	protein_coding
ENSG00000196976	LAGE3	0.00162669	-2.03965	protein_coding
ENSG00000138685	FGF2	0.00163354	-6.28363	protein_coding
ENSG00000162975	KCNF1	0.00163452	-22.9807	protein_coding
ENSG00000168928	CTRB2	0.00165798	-6.34059	protein_coding
ENSG00000240344	PPIL3	0.00175088	-2.29938	protein_coding
ENSG00000069667	RORA	0.00175088	-3.90133	protein_coding
ENSG00000162734	PEA15	0.00176887	-2.79783	protein_coding
ENSG00000172803	SNX32	0.00177517	-3.53015	lncRNA
ENSG00000240445	FOXO3B	0.00182344	-2.62114	protein_coding
ENSG00000254852	NPIPA2	0.00182468	-3.90212	protein_coding
ENSG00000146707	POMZP3	0.00182593	-2.25273	protein_coding
ENSG00000106829	TLE4	0.00184574	-2.60794	protein_coding
ENSG00000187860	CCDC157	0.00186113	-2.2974	protein_coding
ENSG00000203883	SOX18	0.00189167	-4.08655	protein_coding
ENSG00000184857	TMEM186	0.00196136	-2.72079	lncRNA
ENSG00000091947	TMEM101	0.00196244	-2.70729	protein_coding
ENSG00000104883	PEX11G	0.00198179	-5.82814	protein_coding
ENSG00000173272	MZT2A	0.00201224	-2.31959	lncRNA
ENSG00000131094	C1QL1	0.00202228	-8.23384	protein_coding
ENSG00000170142	UBE2E1	0.00202875	-3.06937	protein_coding
ENSG00000099954	CECR2	0.00208082	-2.92283	protein_coding
ENSG00000184867	ARMCX2	0.00210838	-4.92207	protein_coding
ENSG00000079691	CARMIL1	0.00212171	-2.45174	protein_coding
ENSG00000100197	CYP2D6	0.00220528	-3.19202	protein_coding
ENSG00000100938	GMPR2	0.00224973	-2.94062	protein_coding
ENSG00000221821	C6orf226	0.00225323	-6.58273	protein_coding
ENSG00000261652	C15orf65	0.00239294	-7.05839	protein_coding
ENSG00000186432	KPNA4	0.00240448	-2.44448	protein_coding
ENSG00000128242	GAL3ST1	0.00241082	-4.07488	protein_coding
ENSG00000007520	TSR3	0.00242065	-2.07639	protein_coding
ENSG00000157837	SPPL3	0.00242992	-2.32747	protein_coding
ENSG00000166478	ZNF143	0.0024585	-2.98106	protein_coding
ENSG00000186628	FSD2	0.00246054	-3.16666	protein_coding
ENSG00000094755	GABRP	0.00248041	-4.93454	protein_coding
ENSG00000205307	SAP25	0.00249704	-4.35328	protein_coding
ENSG00000205189	ZBTB10	0.00249704	-2.79496	protein_coding
ENSG00000176641	RNF152	0.00249704	-5.99727	protein_coding
ENSG00000100918	REC8	0.00249861	-2.83883	protein_coding
ENSG00000166848	TERF2IP	0.00252229	-3.01528	protein_coding
ENSG00000119004	CYP20A1	0.00252839	-5.22846	protein_coding
ENSG00000153560	UBP1	0.00255744	-2.32398	protein_coding
ENSG00000182636	NDN	0.00258834	-7.08033	protein_coding
ENSG00000175073	VCPIP1	0.00260802	-3.23751	protein_coding
ENSG00000105497	ZNF175	0.00262035	-4.50316	protein_coding
ENSG00000181544	FANCB	0.00266952	-3.42433	protein_coding
ENSG00000135414	GDF11	0.00270519	-2.46713	protein_coding
ENSG00000123636	BAZ2B	0.00275948	-2.65821	protein_coding
ENSG00000068985	PAGE1	0.00279874	-3.60914	protein_coding
ENSG00000115274	INO80B	0.00280555	-3.10337	protein_coding
ENSG00000205457	TP53TG3C	0.00280555	-5.76461	protein_coding
ENSG00000277075	HIST1H2AE	0.00283668	-8.72344	protein_coding
ENSG00000110422	HIPK3	0.00283668	-2.56507	protein_coding
ENSG00000105205	CLC	0.00283668	-6.05291	protein_coding
ENSG00000198889	DCAF12L1	0.00284822	-5.27842	protein_coding
ENSG00000157152	SYN2	0.00288494	-3.28848	protein_coding
ENSG00000188305	PEAK3	0.00288759	-5.55121	protein_coding
ENSG00000182400	TRAPPC6B	0.0029374	-2.64866	protein_coding
ENSG00000137819	PAQR5	0.00299237	-7.21086	protein_coding
ENSG00000132005	RFX1	0.00300942	-2.43007	protein_coding
ENSG00000188725	SMIM15	0.00302293	-2.062	protein_coding
ENSG00000213022	KLK9	0.0030267	-4.19758	protein_coding
ENSG00000026559	KCNG1	0.00306546	-3.17483	protein_coding
ENSG00000186073	C15orf41	0.00312829	-2.90601	protein_coding
ENSG00000176842	IRX5	0.0031416	-6.32866	protein_coding
ENSG00000004777	ARHGAP33	0.0031525	-4.14033	lncRNA
ENSG00000142544	CTU1	0.00317032	-2.78255	protein_coding
ENSG00000104879	CKM	0.00317267	-5.59243	protein_coding
ENSG00000159307	SCUBE1	0.00322337	-4.56365	protein_coding
ENSG00000085514	PILRA	0.00340405	-3.51974	protein_coding
ENSG00000126821	SGPP1	0.00340799	-3.9567	protein_coding
ENSG00000105737	GRIK5	0.00343647	-4.53015	protein_coding
ENSG00000284779	AC132217.2	0.00347316	-6.11641	protein_coding
ENSG00000167772	ANGPTL4	0.00348287	-4.42794	protein_coding
ENSG00000172456	FGGY	0.00349418	-6.8944	protein_coding
ENSG00000112514	CUTA	0.00353832	-2.59643	protein_coding
ENSG00000129862	VCY1B	0.00354604	-2.48268	protein_coding
ENSG00000172057	ORMDL3	0.00360794	-3.42979	protein_coding
ENSG00000141298	SSH2	0.00361034	-2.77903	protein_coding
ENSG00000139800	ZIC5	0.00364605	-6.74647	protein_coding
ENSG00000163596	ICA1L	0.0037394	-2.9398	protein_coding
ENSG00000119801	YPEL5	0.00377547	-2.40642	protein_coding
ENSG00000100271	TTLL1	0.00378477	-4.78671	protein_coding
ENSG00000143819	EPHX1	0.00379768	-3.54986	protein_coding
ENSG00000185177	ZNF479	0.00383892	-5.41997	protein_coding
ENSG00000130812	ANGPTL6	0.00385249	-4.12928	protein_coding
ENSG00000205670	SMIM11A	0.00385842	-2.76929	lncRNA
ENSG00000273111	LYPD4	0.00399873	-5.81185	protein_coding
ENSG00000131409	LRRC4B	0.00407072	-3.27984	protein_coding
ENSG00000257949	TEN1	0.00407661	-2.90286	protein_coding
ENSG00000006015	REX1BD	0.00408008	-2.13648	protein_coding
ENSG00000137331	IER3	0.00410075	-3.95974	protein_coding
ENSG00000124209	RAB22A	0.00411128	-3.34837	protein_coding
ENSG00000173917	HOXB2	0.00413707	-7.79535	lncRNA
ENSG00000143499	SMYD2	0.00421493	-3.24422	lncRNA
ENSG00000078142	PIK3C3	0.00423065	-2.4098	protein_coding
ENSG00000140830	TXNL4B	0.00424305	-2.00866	protein_coding
ENSG00000196139	AKR1C3	0.00444245	-6.99726	lncRNA
ENSG00000149308	NPAT	0.00454923	-2.6934	protein_coding
ENSG00000173166	RAPH1	0.00456122	-2.24784	protein_coding
ENSG00000145014	TMEM44	0.00458029	-6.69061	protein_coding
ENSG00000129864	VCY	0.00458029	-2.50024	protein_coding
ENSG00000121900	TMEM54	0.00459833	-3.06911	lncRNA
ENSG00000159224	GIP	0.00463301	-4.17875	protein_coding
ENSG00000104848	KCNA7	0.00463658	-4.86895	protein_coding
ENSG00000188010	MORN2	0.00465374	-2.96507	protein_coding
ENSG00000100478	AP4S1	0.00465374	-4.86895	protein_coding
ENSG00000167749	KLK4	0.00465374	-4.72809	protein_coding
ENSG00000156427	FGF18	0.00481076	-7.5771	protein_coding
ENSG00000255524	NPIPB8	0.00481076	-2.73696	protein_coding
ENSG00000115289	PCGF1	0.00484707	-2.54647	lncRNA
ENSG00000198870	STKLD1	0.00489885	-2.63662	protein_coding
ENSG00000104826	LHB	0.00491299	-3.00304	protein_coding
ENSG00000170516	COX7B2	0.00493235	-2.52193	protein_coding
ENSG00000165097	KDM1B	0.00494727	-4.07304	protein_coding
ENSG00000220201	ZGLP1	0.00505753	-3.70259	protein_coding
ENSG00000205857	NANOGNB	0.00507204	-2.11627	protein_coding
ENSG00000167595	PROSER3	0.00508933	-3.59225	protein_coding
ENSG00000137434	C6orf52	0.0053578	-5.5047	protein_coding
ENSG00000163132	MSX1	0.00550536	-7.78252	protein_coding
ENSG00000090612	ZNF268	0.00553373	-2.67403	protein_coding
SINE:Alu:AluYe5	SINE:Alu:AluYe5	0.00562529	-2.33205	TE
ENSG00000256825	AC026786.1	0.00564716	-3.25934	protein_coding
ENSG00000182308	DCAF4L1	0.00569951	-4.35564	protein_coding
ENSG00000151838	CCDC175	0.00582946	-3.90212	lncRNA
ENSG00000074855	ANO8	0.00585053	-4.30067	protein_coding
ENSG00000256045	MTRNR2L10	0.00585798	-3.76462	protein_coding
ENSG00000196850	PPTC7	0.0058899	-2.5369	protein_coding
ENSG00000129455	KLK8	0.00591845	-2.68471	protein_coding
ENSG00000104888	SLC17A7	0.00604343	-3.75306	protein_coding
ENSG00000134202	GSTM3	0.00604639	-6.02502	protein_coding
DNA:hAT-Charlie:Charlie10b	DNA:hAT-Charlie:Charlie10b	0.00609339	-3.0956	TE
ENSG00000144445	KANSL1L	0.00609829	-4.56365	protein_coding
ENSG00000185267	CDNF	0.00611479	-2.71424	protein_coding
ENSG00000183632	TP53TG3	0.00629734	-5.35976	protein_coding
ENSG00000104814	MAP4K1	0.006325	-3.63008	lncRNA
ENSG00000121897	LIAS	0.00636377	-2.14424	protein_coding
ENSG00000204577	LILRB3	0.00639867	-4.39689	protein_coding
ENSG00000205364	MT1M	0.00650268	-3.90212	protein_coding
ENSG00000223953	C1QTNF5	0.0065223	-31.2483	protein_coding
ENSG00000188828	GLRA4	0.0065338	-3.75221	protein_coding
ENSG00000188620	HMX3	0.00655839	-8.14311	protein_coding
ENSG00000283632	EXOC3L2	0.0065738	-3.51816	protein_coding
ENSG00000132467	UTP3	0.00658989	-2.57722	protein_coding
ENSG00000011243	AKAP8L	0.00664558	-3.30129	protein_coding
ENSG00000214827	MTCP1	0.00665616	-4.14313	protein_coding
ENSG00000130054	FAM155B	0.00702928	-4.08874	protein_coding
ENSG00000150201	FXYD4	0.0070711	-2.54033	protein_coding
ENSG00000167094	TTC16	0.00723522	-4.99728	protein_coding
ENSG00000006047	YBX2	0.007386	-4.02862	protein_coding
ENSG00000157110	RBPMS	0.00738617	-2.12928	protein_coding
ENSG00000169891	REPS2	0.00739599	-5.19757	protein_coding
ENSG00000176973	FAM89B	0.00746788	-4.76628	protein_coding
ENSG00000086159	AQP6	0.00752471	-3.92069	protein_coding
ENSG00000241123	KRTAP10-5	0.00755071	-3.61262	protein_coding
ENSG00000165724	ZMYND19	0.00767104	-2.24814	protein_coding
ENSG00000120068	HOXB8	0.00767925	-8.28502	protein_coding
ENSG00000181626	ANKRD62	0.00776881	-5.6715	protein_coding
ENSG00000136158	SPRY2	0.00778477	-6.69392	protein_coding
ENSG00000146054	TRIM7	0.00782502	-7.7646	protein_coding
ENSG00000125388	GRK4	0.00788387	-5.24764	protein_coding
ENSG00000261509	TP53TG3B	0.00788387	-5.20041	protein_coding
ENSG00000073146	MOV10L1	0.00788917	-4.62869	protein_coding
ENSG00000130032	PRRG3	0.00804648	-3.67435	protein_coding
ENSG00000129946	SHC2	0.00808055	-5.27332	protein_coding
ENSG00000141504	SAT2	0.00808178	-4.56906	protein_coding
ENSG00000113916	BCL6	0.00809065	-5.81773	protein_coding
ENSG00000152484	USP12	0.00809758	-3.6792	protein_coding
ENSG00000178342	KCNG2	0.00814472	-5.57197	protein_coding
ENSG00000188295	ZNF669	0.00818291	-4.09742	protein_coding
ENSG00000198331	HYLS1	0.0082698	-2.15822	protein_coding
ENSG00000121274	TENT4B	0.0082698	-2.03838	protein_coding
ENSG00000282936	AC004706.3	0.00831735	-6.85703	protein_coding
DNA:TcMar-Tigger:Tigger3d	DNA:TcMar-Tigger:Tigger3d	0.00831735	-2.18199	TE
ENSG00000159184	HOXB13	0.00831809	-6.65984	protein_coding
ENSG00000088882	CPXM1	0.00832072	-4.42565	protein_coding
ENSG00000171310	CHST11	0.00838185	-4.43184	lncRNA
ENSG00000104870	FCGRT	0.00844534	-3.7879	protein_coding
ENSG00000105499	PLA2G4C	0.00848401	-4.56605	protein_coding
ENSG00000241058	NSUN6	0.00849297	-4.33091	protein_coding
ENSG00000198586	TLK1	0.0085405	-2.01476	protein_coding
ENSG00000164266	SPINK1	0.0085868	-6.9408	protein_coding
ENSG00000172361	CFAP53	0.00859132	-5.69061	protein_coding
ENSG00000147650	LRP12	0.00883115	-6.29071	protein_coding
ENSG00000179168	GGN	0.00886871	-4.26215	protein_coding
ENSG00000108094	CUL2	0.00889143	-2.02897	protein_coding
ENSG00000105771	SMG9	0.00892161	-2.13144	protein_coding
ENSG00000181781	ODF3L2	0.00907569	-5.50877	protein_coding
ENSG00000166024	R3HCC1L	0.00915294	-2.54273	protein_coding
ENSG00000183979	NPB	0.00915587	-4.18849	protein_coding
ENSG00000273173	SNURF	0.00974674	-2.24415	protein_coding
ENSG00000118308	LRMP	0.00980707	-6.04488	protein_coding
ENSG00000167969	ECI1	0.00987804	-2.19729	protein_coding

## Sheet: deseq.TypeRvsTypeIII.up
Ensembl Gene ID	Gene/TE Symbol	q-value	Log2(fold-change)	Gene type
ENSG00000204323	SMIM5	2.08013e-53	36.0779	protein_coding
ENSG00000064195	DLX3	1.76979e-44	23.8517	protein_coding
ENSG00000152137	HSPB8	2.72715e-34	35.9058	protein_coding
ENSG00000183791	ELOA3	3.92988e-30	19.9372	protein_coding
ENSG00000103269	RHBDL1	3.38911e-29	40.5596	protein_coding
ENSG00000274744	ELOA3D	4.33962e-27	18.1989	protein_coding
ENSG00000151650	VENTX	2.93652e-23	25.2149	protein_coding
ENSG00000126353	CCR7	8.58823e-22	27.6656	protein_coding
ENSG00000164736	SOX17	1.86502e-19	34.9466	protein_coding
ENSG00000278674	ELOA3B	1.94753e-19	16.6931	protein_coding
ENSG00000106631	MYL7	1.35451e-17	30.4953	protein_coding
ENSG00000124900	TRIM51	4.12235e-17	28.1755	protein_coding
ENSG00000198833	UBE2J1	5.91435e-17	24.1024	protein_coding
ENSG00000168077	SCARA3	2.34634e-16	32.2561	protein_coding
LTR:ERVL-MaLR:THE1C-int	LTR:ERVL-MaLR:THE1C-int	1.01122e-13	4.68262	TE
LTR:ERVL-MaLR:THE1D-int	LTR:ERVL-MaLR:THE1D-int	1.29521e-13	3.11746	TE
ENSG00000115596	WNT6	1.32868e-13	27.1656	protein_coding
ENSG00000148341	SH3GLB2	4.95928e-13	4.90906	protein_coding
ENSG00000162069	BICDL2	1.24932e-12	6.48542	protein_coding
ENSG00000184232	OAF	4.17801e-12	23.1942	protein_coding
ENSG00000188984	AADACL3	5.26697e-12	24.2915	protein_coding
ENSG00000101846	STS	5.7879e-12	10.5241	protein_coding
ENSG00000167460	TPM4	5.10132e-11	7.20977	protein_coding
ENSG00000265107	GJA5	6.07958e-11	24.7546	protein_coding
ENSG00000113722	CDX1	8.91831e-11	24.9231	protein_coding
LTR:ERVL:LTR84a	LTR:ERVL:LTR84a	8.96171e-11	5.15503	TE
ENSG00000189143	CLDN4	2.33703e-10	6.7977	lncRNA
ENSG00000286094	AC026740.3	4.19937e-10	17.106	protein_coding
ENSG00000101997	CCDC22	5.08404e-10	5.13656	protein_coding
ENSG00000145681	HAPLN1	1.45769e-09	24.3133	protein_coding
ENSG00000049769	PPP1R3F	1.6509e-09	5.28972	protein_coding
ENSG00000152527	PLEKHH2	2.9926e-09	21.6635	protein_coding
ENSG00000164488	DACT2	7.90861e-09	27.1923	protein_coding
LTR:ERV1:LTR28	LTR:ERV1:LTR28	1.0894e-08	4.79223	TE
ENSG00000128268	MGAT3	1.18882e-08	7.06996	protein_coding
ENSG00000184500	PROS1	1.24137e-08	18.3987	protein_coding
ENSG00000075388	FGF4	1.64471e-08	21.304	protein_coding
LTR:ERV1:LTR71B	LTR:ERV1:LTR71B	3.46532e-08	4.7659	TE
ENSG00000167680	SEMA6B	5.44755e-08	7.56071	protein_coding
ENSG00000095752	IL11	6.47836e-08	6.66887	protein_coding
ENSG00000128011	LRFN1	6.99181e-08	5.74723	protein_coding
ENSG00000204410	MSH5	8.0536e-08	6.72134	protein_coding
ENSG00000172053	QARS	1.08007e-07	3.07877	protein_coding
ENSG00000106305	AIMP2	1.27172e-07	2.35585	protein_coding
ENSG00000073150	PANX2	1.79511e-07	5.58642	protein_coding
DNA:TcMar-Tigger:MER6B	DNA:TcMar-Tigger:MER6B	1.95894e-07	2.72058	TE
ENSG00000142409	ZNF787	1.98462e-07	3.57273	protein_coding
ENSG00000130589	HELZ2	2.82389e-07	6.05316	protein_coding
ENSG00000175489	LRRC25	2.88762e-07	8.88384	protein_coding
ENSG00000197785	ATAD3A	3.09487e-07	2.11664	protein_coding
ENSG00000117016	RIMS3	3.4485e-07	23.0174	protein_coding
ENSG00000135077	HAVCR2	4.37473e-07	4.94753	protein_coding
ENSG00000177156	TALDO1	4.54225e-07	2.2863	protein_coding
ENSG00000183153	GJD3	5.86078e-07	15.3389	protein_coding
LINE:L1:L1P4c	LINE:L1:L1P4c	6.1276e-07	6.20519	TE
LTR:ERVL-MaLR:THE1-int	LTR:ERVL-MaLR:THE1-int	6.98151e-07	5.13124	TE
ENSG00000187066	TMEM262	7.50965e-07	7.25004	protein_coding
ENSG00000140905	GCSH	7.83972e-07	2.24989	protein_coding
ENSG00000142599	RERE	8.09864e-07	3.33335	protein_coding
ENSG00000166165	CKB	1.14312e-06	3.06128	protein_coding
ENSG00000130429	ARPC1B	1.16897e-06	2.16067	protein_coding
ENSG00000182871	COL18A1	1.18505e-06	4.14893	protein_coding
ENSG00000264230	ANXA8L1	1.30029e-06	8.38936	protein_coding
ENSG00000258947	TUBB3	1.44582e-06	2.18527	protein_coding
ENSG00000205832	C16orf96	1.60191e-06	25.0103	protein_coding
ENSG00000188064	WNT7B	1.72669e-06	5.10912	protein_coding
LTR:ERVL-MaLR:MSTA-int	LTR:ERVL-MaLR:MSTA-int	1.81701e-06	2.5559	TE
LTR:ERV1:MER101B	LTR:ERV1:MER101B	2.0327e-06	6.89316	TE
ENSG00000004939	SLC4A1	2.13796e-06	10.5141	protein_coding
ENSG00000081479	LRP2	2.15029e-06	8.15126	protein_coding
ENSG00000167634	NLRP7	2.16789e-06	2.35793	protein_coding
LINE:L1:L1P4e	LINE:L1:L1P4e	2.33678e-06	6.75335	TE
ENSG00000159733	ZFYVE28	2.91004e-06	23.884	protein_coding
ENSG00000099960	SLC7A4	3.17981e-06	4.48008	protein_coding
ENSG00000250722	SELENOP	3.39422e-06	10.6145	protein_coding
ENSG00000138279	ANXA7	3.6117e-06	2.44145	protein_coding
LTR:ERVL-MaLR:MLT1A1-int	LTR:ERVL-MaLR:MLT1A1-int	4.89697e-06	3.45203	TE
ENSG00000065268	WDR18	5.13578e-06	2.29599	protein_coding
ENSG00000146701	MDH2	5.28813e-06	2.14094	protein_coding
ENSG00000198211	AC092143.1	5.52559e-06	2.0209	protein_coding
ENSG00000160221	GATD3A	6.1189e-06	2.31528	protein_coding
LTR:ERVL:MER88	LTR:ERVL:MER88	6.16221e-06	4.55625	TE
ENSG00000167614	TTYH1	6.88778e-06	5.9908	protein_coding
ENSG00000163283	ALPP	7.06709e-06	3.36717	protein_coding
ENSG00000176623	RMDN1	7.27408e-06	3.70866	protein_coding
ENSG00000105707	HPN	7.39508e-06	4.96664	protein_coding
LTR:ERV1:MER84-int	LTR:ERV1:MER84-int	8.58511e-06	4.82067	TE
ENSG00000180043	FAM71E2	8.70135e-06	4.85465	protein_coding
ENSG00000099769	IGFALS	8.73597e-06	21.1583	protein_coding
ENSG00000102312	PORCN	9.16319e-06	4.39628	protein_coding
LTR:ERV1:MER52-int	LTR:ERV1:MER52-int	1.07277e-05	4.19324	TE
ENSG00000181625	SLX1B	1.25859e-05	2.77687	protein_coding
ENSG00000198223	CSF2RA	1.30324e-05	5.54098	protein_coding
ENSG00000132207	SLX1A	1.30778e-05	2.67061	protein_coding
ENSG00000156110	ADK	1.48119e-05	3.84326	protein_coding
ENSG00000271824	SMIM32	1.54596e-05	21.5895	protein_coding
ENSG00000147010	SH3KBP1	1.59341e-05	2.69615	protein_coding
ENSG00000091483	FH	1.64728e-05	3.04936	protein_coding
ENSG00000125166	GOT2	1.65224e-05	2.13767	protein_coding
LTR:ERV1:LTR10C	LTR:ERV1:LTR10C	2.01766e-05	2.87134	TE
ENSG00000163931	TKT	2.21241e-05	2.34034	protein_coding
LTR:ERVL:HERVL18-int	LTR:ERVL:HERVL18-int	2.31108e-05	3.72142	TE
ENSG00000167315	ACAA2	2.33909e-05	2.72101	protein_coding
ENSG00000105929	ATP6V0A4	2.37698e-05	7.16464	protein_coding
ENSG00000099957	P2RX6	2.6644e-05	5.16803	lncRNA
LTR:ERV1:MER72B	LTR:ERV1:MER72B	2.68468e-05	6.31487	TE
ENSG00000088881	EBF4	3.11179e-05	4.03218	protein_coding
ENSG00000196502	SULT1A1	3.12702e-05	2.7287	protein_coding
ENSG00000092068	SLC7A8	3.31564e-05	3.97176	protein_coding
ENSG00000167604	NFKBID	3.37933e-05	5.34239	protein_coding
ENSG00000127903	ZNF835	3.47486e-05	4.96083	protein_coding
ENSG00000215174	NLRP2B	3.57335e-05	4.27919	protein_coding
ENSG00000102243	VGLL1	3.6313e-05	6.0616	protein_coding
ENSG00000280071	GATD3B	3.74932e-05	2.12449	protein_coding
ENSG00000079215	SLC1A3	3.95297e-05	5.92619	protein_coding
ENSG00000140740	UQCRC2	5.06538e-05	2.02872	protein_coding
ENSG00000075240	GRAMD4	5.37111e-05	5.27919	protein_coding
ENSG00000130701	RBBP8NL	5.76211e-05	4.99289	protein_coding
ENSG00000167601	AXL	5.81766e-05	4.94753	protein_coding
LTR:ERVL-MaLR:MLT1-int	LTR:ERVL-MaLR:MLT1-int	6.51532e-05	5.66184	TE
ENSG00000150687	PRSS23	6.54191e-05	2.26218	protein_coding
ENSG00000130234	ACE2	6.54191e-05	6.81956	protein_coding
ENSG00000125084	WNT1	6.86873e-05	38.0298	protein_coding
ENSG00000104327	CALB1	7.31685e-05	6.57844	protein_coding
ENSG00000125733	TRIP10	8.01986e-05	2.41479	protein_coding
ENSG00000130045	NXNL2	8.1065e-05	15.5827	lncRNA
ENSG00000105220	GPI	9.0984e-05	2.05835	protein_coding
ENSG00000123609	NMI	9.35586e-05	9.07827	protein_coding
ENSG00000120279	MYCT1	9.60707e-05	8.12041	protein_coding
LTR:ERVK:LTR13_	LTR:ERVK:LTR13_	0.000104156	3.64814	TE
ENSG00000103966	EHD4	0.000105782	3.46947	protein_coding
ENSG00000141385	AFG3L2	0.000109345	2.1298	protein_coding
ENSG00000278195	SSTR3	0.000109966	5.27919	protein_coding
ENSG00000088305	DNMT3B	0.00012922	3.59321	protein_coding
ENSG00000130055	GDPD2	0.000130097	3.8772	protein_coding
ENSG00000120162	MOB3B	0.000134387	5.01261	protein_coding
ENSG00000023228	NDUFS1	0.000148685	2.09478	protein_coding
ENSG00000267978	MAGEA9B	0.000149298	4.16665	protein_coding
ENSG00000131652	THOC6	0.000158078	2.17464	protein_coding
LTR:ERVL-MaLR:MSTA1	LTR:ERVL-MaLR:MSTA1	0.000171114	3.46046	TE
ENSG00000130829	DUSP9	0.000209595	3.05902	lncRNA
LTR:ERV1:LTR10B	LTR:ERV1:LTR10B	0.000210938	4.75064	TE
ENSG00000083307	GRHL2	0.000214961	5.30534	protein_coding
ENSG00000213977	TAX1BP3	0.000216818	4.04902	protein_coding
LTR:ERV1:LTR24C	LTR:ERV1:LTR24C	0.000219781	3.85769	TE
ENSG00000023909	GCLM	0.000221874	5.29724	protein_coding
ENSG00000189051	RNF222	0.000234796	11.9826	protein_coding
ENSG00000182240	BACE2	0.000238007	7.2462	protein_coding
ENSG00000116171	SCP2	0.000265113	2.68904	protein_coding
ENSG00000179091	CYC1	0.000276748	2.45787	protein_coding
LTR:ERVL:LTR18C	LTR:ERVL:LTR18C	0.000285667	4.66698	TE
ENSG00000089775	ZBTB25	0.000288088	2.13314	protein_coding
ENSG00000101680	LAMA1	0.000323996	2.49814	protein_coding
LTR:ERV1:LTR1F	LTR:ERV1:LTR1F	0.000329378	3.23412	TE
ENSG00000102144	PGK1	0.000334953	2.91446	protein_coding
ENSG00000133835	HSD17B4	0.000353887	5.97035	protein_coding
ENSG00000158055	GRHL3	0.000364894	7.15714	protein_coding
LTR:ERV1:LTR19-int	LTR:ERV1:LTR19-int	0.000375193	3.97364	TE
ENSG00000100033	PRODH	0.000386408	2.53993	protein_coding
ENSG00000173638	SLC19A1	0.000399641	3.22558	protein_coding
ENSG00000123584	MAGEA9	0.000408346	4.61443	protein_coding
ENSG00000184343	SRPK3	0.000409592	3.99061	protein_coding
ENSG00000185875	THNSL1	0.000424622	16.5363	protein_coding
ENSG00000129353	SLC44A2	0.000434672	2.20965	protein_coding
ENSG00000118777	ABCG2	0.000473726	7.31715	protein_coding
ENSG00000157613	CREB3L1	0.000490528	17.1361	protein_coding
LTR:ERV1:MER4D0	LTR:ERV1:MER4D0	0.000518151	3.34145	TE
ENSG00000141579	ZNF750	0.000519767	7.47453	protein_coding
ENSG00000099904	ZDHHC8	0.000525277	2.95044	protein_coding
LTR:ERVL:MER76	LTR:ERVL:MER76	0.000558607	2.33091	TE
ENSG00000182541	LIMK2	0.000572416	2.26143	protein_coding
LTR:ERV1:MER84	LTR:ERV1:MER84	0.000576044	3.54236	TE
ENSG00000137441	FGFBP2	0.000577333	3.4768	protein_coding
ENSG00000232838	PET117	0.000592142	2.01758	protein_coding
LTR:ERV1:MER92-int	LTR:ERV1:MER92-int	0.000595816	2.55976	TE
LTR:ERV1:MER83C	LTR:ERV1:MER83C	0.000626509	3.94084	TE
LTR:ERVL:MER70-int	LTR:ERVL:MER70-int	0.000640969	2.66858	TE
ENSG00000116039	ATP6V1B1	0.000641203	5.60753	protein_coding
ENSG00000131389	SLC6A6	0.000660773	5.30256	lncRNA
ENSG00000138772	ANXA3	0.000700923	3.18958	protein_coding
ENSG00000100292	HMOX1	0.000701207	3.14108	protein_coding
ENSG00000135862	LAMC1	0.000709819	2.6397	protein_coding
ENSG00000106853	PTGR1	0.000739894	4.52	protein_coding
LTR:ERV1:MER110	LTR:ERV1:MER110	0.000752223	2.58092	TE
ENSG00000158014	SLC30A2	0.000782843	6.97235	protein_coding
ENSG00000180190	TDRP	0.000783264	6.74107	protein_coding
ENSG00000169683	LRRC45	0.000797417	5.07635	protein_coding
LTR:ERV1:HERV9-int	LTR:ERV1:HERV9-int	0.000891196	2.82766	TE
LTR:ERVL-MaLR:MSTB-int	LTR:ERVL-MaLR:MSTB-int	0.000912148	2.77761	TE
ENSG00000140600	SH3GL3	0.000913146	6.7836	protein_coding
LTR:ERVL:ERVL47-int	LTR:ERVL:ERVL47-int	0.000913592	5.41181	TE
ENSG00000197157	SND1	0.000920982	2.19735	protein_coding
ENSG00000265190	ANXA8	0.000941372	5.36983	protein_coding
ENSG00000198959	TGM2	0.000952895	4.63175	protein_coding
ENSG00000116750	UCHL5	0.000978056	2.47005	protein_coding
LTR:ERV1:LTR27	LTR:ERV1:LTR27	0.00106696	3.66141	TE
ENSG00000172594	SMPDL3A	0.00117672	3.33357	protein_coding
ENSG00000163251	FZD5	0.00118532	3.00043	protein_coding
ENSG00000113658	SMAD5	0.00118648	2.31719	protein_coding
ENSG00000160888	IER2	0.00120755	2.09391	protein_coding
ENSG00000108813	DLX4	0.00127995	7.10559	lncRNA
ENSG00000184292	TACSTD2	0.00128515	7.36429	protein_coding
ENSG00000060971	ACAA1	0.00129635	2.69902	lncRNA
DNA:hAT-Charlie:Charlie17b	DNA:hAT-Charlie:Charlie17b	0.00130624	3.25873	TE
ENSG00000157654	PALM2-AKAP2	0.0013147	2.13644	protein_coding
LTR:ERVL:LTR102_Mam	LTR:ERVL:LTR102_Mam	0.00134686	3.94753	TE
ENSG00000198276	UCKL1	0.00139112	2.66365	protein_coding
ENSG00000082458	DLG3	0.00141685	2.67476	protein_coding
LINE:L1:L1P2	LINE:L1:L1P2	0.00144136	2.00217	TE
ENSG00000052344	PRSS8	0.00153021	6.37102	protein_coding
ENSG00000006757	PNPLA4	0.00159886	3.27822	protein_coding
LTR:ERV1:PRIMA4_LTR	LTR:ERV1:PRIMA4_LTR	0.00160453	3.82408	TE
ENSG00000157601	MX1	0.00160505	3.00524	lncRNA
ENSG00000109854	HTATIP2	0.0016149	5.78073	protein_coding
ENSG00000164120	HPGD	0.00168557	4.34001	protein_coding
ENSG00000182534	MXRA7	0.00169836	3.32308	protein_coding
ENSG00000166289	PLEKHF1	0.00170595	4.29176	protein_coding
LTR:ERV1:LTR49	LTR:ERV1:LTR49	0.00191779	2.42958	TE
ENSG00000283247	CCDC201	0.00195474	5.49332	protein_coding
DNA:hAT-Tip100:ORSL	DNA:hAT-Tip100:ORSL	0.00202805	2.51103	TE
ENSG00000196220	SRGAP3	0.00209923	4.37397	protein_coding
LTR:ERV1:LTR27E	LTR:ERV1:LTR27E	0.0022763	2.44811	TE
ENSG00000134873	CLDN10	0.00231222	4.68103	protein_coding
ENSG00000173581	CCDC106	0.00236312	2.81077	protein_coding
ENSG00000248329	APELA	0.00239585	5.52803	protein_coding
ENSG00000198814	GK	0.00240355	5.4621	protein_coding
LTR:ERVL-MaLR:MLT1G-int	LTR:ERVL-MaLR:MLT1G-int	0.00242619	5.19717	TE
ENSG00000159496	RGL4	0.00242851	3.58496	protein_coding
ENSG00000100994	PYGB	0.00243182	2.05431	protein_coding
ENSG00000101445	PPP1R16B	0.00243182	5.49583	protein_coding
ENSG00000070915	SLC12A3	0.00243286	3.88611	protein_coding
LTR:ERV1:MER67D	LTR:ERV1:MER67D	0.00258834	3.13493	TE
ENSG00000082212	ME2	0.00260502	5.36067	protein_coding
ENSG00000173366	AC097637.1	0.00269955	2.2441	protein_coding
DNA:hAT-Charlie:MER5C1	DNA:hAT-Charlie:MER5C1	0.0027067	2.54137	TE
LTR:ERV1:HERVP71A-int	LTR:ERV1:HERVP71A-int	0.00275948	3.2811	TE
ENSG00000121769	FABP3	0.00278985	5.57511	protein_coding
ENSG00000169299	PGM2	0.00283668	2.49296	protein_coding
ENSG00000219438	TAFA5	0.00288494	3.87714	protein_coding
ENSG00000111728	ST8SIA1	0.00294805	5.52869	lncRNA
ENSG00000161533	ACOX1	0.00297314	3.10558	protein_coding
ENSG00000012779	ALOX5	0.00297671	7.64401	protein_coding
ENSG00000181789	COPG1	0.00299996	2.23444	protein_coding
ENSG00000170049	KCNAB3	0.00311933	7.13451	protein_coding
ENSG00000094841	UPRT	0.00316206	5.94563	protein_coding
ENSG00000171295	ZNF440	0.00329996	4.78659	protein_coding
ENSG00000053254	FOXN3	0.00332041	2.99586	protein_coding
ENSG00000198753	PLXNB3	0.00339817	2.80301	protein_coding
ENSG00000130830	MPP1	0.00340799	3.52033	protein_coding
LTR:Gypsy:MamGypLTR2c	LTR:Gypsy:MamGypLTR2c	0.00355451	3.01394	TE
ENSG00000186603	HPDL	0.00361554	2.81838	protein_coding
ENSG00000116962	NID1	0.003658	4.54989	protein_coding
ENSG00000132698	RAB25	0.0036644	4.39415	protein_coding
ENSG00000137747	TMPRSS13	0.00367005	8.46186	protein_coding
ENSG00000136717	BIN1	0.0036715	4.60732	protein_coding
ENSG00000169710	FASN	0.0036715	2.74678	protein_coding
ENSG00000090861	AARS	0.0038265	2.52336	protein_coding
ENSG00000271810	AL603832.3	0.00386374	2.24392	lncRNA
ENSG00000231274	SBK3	0.0039192	3.65207	protein_coding
ENSG00000112992	NNT	0.00392701	5.78849	protein_coding
ENSG00000140950	MEAK7	0.00402461	7.0362	protein_coding
ENSG00000028116	VRK2	0.00409599	2.22282	protein_coding
ENSG00000241186	TDGF1	0.00424669	6.79626	protein_coding
ENSG00000171345	KRT19	0.0042983	5.61424	protein_coding
LTR:ERV1:MER57D	LTR:ERV1:MER57D	0.0043074	3.46921	TE
ENSG00000092421	SEMA6A	0.00437783	3.21994	protein_coding
ENSG00000135480	KRT7	0.00440164	4.64828	lncRNA
ENSG00000136068	FLNB	0.00447342	2.26627	protein_coding
ENSG00000141959	PFKL	0.00463916	2.24046	protein_coding
ENSG00000187664	HAPLN4	0.00486209	4.87634	protein_coding
ENSG00000172340	SUCLG2	0.00490043	4.48349	protein_coding
ENSG00000147614	ATP6V0D2	0.00502519	4.37721	protein_coding
ENSG00000119888	EPCAM	0.00522219	2.80978	protein_coding
ENSG00000152240	HAUS1	0.00524313	2.52838	protein_coding
ENSG00000100379	KCTD17	0.00527539	2.65208	protein_coding
LTR:Gypsy:MamGypLTR2b	LTR:Gypsy:MamGypLTR2b	0.00536817	2.91277	TE
ENSG00000127564	PKMYT1	0.00547006	2.04598	lncRNA
ENSG00000114021	NIT2	0.00547468	2.06963	protein_coding
ENSG00000275410	HNF1B	0.00550536	7.19757	protein_coding
ENSG00000130638	ATXN10	0.0055128	2.08537	protein_coding
DNA:hAT-Charlie:MER113B	DNA:hAT-Charlie:MER113B	0.00551747	2.4761	TE
ENSG00000059691	GATB	0.00569741	2.64721	protein_coding
ENSG00000122359	ANXA11	0.00570748	2.39681	protein_coding
LTR:ERV1:ERV24B_Prim-int	LTR:ERV1:ERV24B_Prim-int	0.00571422	3.37549	TE
ENSG00000127884	ECHS1	0.00578637	2.09368	protein_coding
ENSG00000021355	SERPINB1	0.00589914	8.28277	protein_coding
ENSG00000144744	UBA3	0.00597755	2.36204	protein_coding
ENSG00000167183	PRR15L	0.00609392	7.23591	protein_coding
ENSG00000105655	ISYNA1	0.00612892	2.64041	protein_coding
ENSG00000154059	IMPACT	0.0062737	2.98911	protein_coding
ENSG00000124257	NEURL2	0.00638401	2.76163	protein_coding
ENSG00000250782	TAF11L14	0.00643308	23.5617	protein_coding
ENSG00000122121	XPNPEP2	0.00667363	3.95727	protein_coding
ENSG00000158483	FAM86C1	0.0066979	2.28481	protein_coding
ENSG00000117054	ACADM	0.00672195	3.82151	protein_coding
ENSG00000145439	CBR4	0.00673746	2.6056	lncRNA
ENSG00000179348	GATA2	0.00676126	4.70651	protein_coding
ENSG00000001036	FUCA2	0.00679212	4.92303	protein_coding
ENSG00000135636	DYSF	0.00680646	4.6999	protein_coding
ENSG00000147256	ARHGAP36	0.00686345	4.33578	protein_coding
ENSG00000100385	IL2RB	0.00687033	4.04327	protein_coding
ENSG00000011009	LYPLA2	0.00692007	2.66009	protein_coding
ENSG00000197279	ZNF165	0.00714659	3.17649	protein_coding
ENSG00000133313	CNDP2	0.00714714	2.30607	protein_coding
ENSG00000213533	STIMATE	0.00725352	4.11958	protein_coding
ENSG00000003989	SLC7A2	0.00728247	3.60635	protein_coding
ENSG00000104835	SARS2	0.00728247	2.30331	protein_coding
ENSG00000100596	SPTLC2	0.00731516	2.45701	protein_coding
ENSG00000079950	STX7	0.00748636	2.26132	protein_coding
ENSG00000147592	LACTB2	0.0076228	4.99864	protein_coding
LTR:ERVL:HERVL32-int	LTR:ERVL:HERVL32-int	0.00770065	3.39018	TE
ENSG00000102893	PHKB	0.00784523	2.32762	protein_coding
ENSG00000147100	SLC16A2	0.00789691	4	protein_coding
ENSG00000155622	XAGE2	0.00808055	5.13515	protein_coding
ENSG00000164744	SUN3	0.00809065	3.30882	lncRNA
ENSG00000183688	RFLNB	0.008139	4.04813	protein_coding
ENSG00000119711	ALDH6A1	0.00823573	2.5282	protein_coding
DNA:hAT-Tip100:MamTip3	DNA:hAT-Tip100:MamTip3	0.0082698	2.55835	TE
DNA:hAT-Tip100:FordPrefect_a	DNA:hAT-Tip100:FordPrefect_a	0.00849025	2.42772	TE
ENSG00000124942	AHNAK	0.0088177	2.82111	protein_coding
ENSG00000198865	CCDC152	0.00922138	6.21611	protein_coding
ENSG00000240038	AMY2B	0.00922826	3.54223	protein_coding
ENSG00000185753	CXorf38	0.00935471	2.59446	protein_coding
LTR:ERV1:LTR43B	LTR:ERV1:LTR43B	0.00939929	4.17449	TE
ENSG00000184481	FOXO4	0.00950435	2.55943	protein_coding
ENSG00000257767	AC002996.1	0.00950923	3.93722	protein_coding
ENSG00000274276	CBSL	0.00987332	3.08927	protein_coding
ENSG00000008130	NADK	0.00992018	2.90652	protein_coding
ENSG00000112414	ADGRG6	0.00993801	7.31904	protein_coding

## Sheet: deseq.TypeRvsE4.dn
Ensembl Gene ID	Gene/TE Symbol	q-value	Log2(fold-change)	Gene type
ENSG00000142534	RPS11	3.18006e-247	-6.69861	protein_coding
ENSG00000198258	UBL5	2.04578e-192	-7.59749	protein_coding
ENSG00000231500	RPS18	1.52278e-157	-4.7699	protein_coding
ENSG00000125743	SNRPD2	1.45519e-148	-5.10788	protein_coding
ENSG00000108298	RPL19	7.80316e-144	-4.60715	protein_coding
ENSG00000159377	PSMB4	2.32634e-135	-5.28727	protein_coding
ENSG00000156411	ATP5MPL	2.40997e-135	-5.03377	protein_coding
ENSG00000063177	RPL18	4.84838e-133	-4.64478	protein_coding
ENSG00000130255	RPL36	1.11546e-127	-6.59425	protein_coding
ENSG00000160318	CLDND2	4.2822e-123	-24.3982	protein_coding
ENSG00000285625	AC117378.1	8.67808e-120	-4.96706	protein_coding
ENSG00000134809	TIMM10	3.05678e-119	-8.91232	protein_coding
ENSG00000197756	RPL37A	2.43239e-117	-7.06814	protein_coding
ENSG00000122026	RPL21	8.74778e-117	-5.06903	protein_coding
ENSG00000186468	RPS23	4.3213e-116	-6.28774	protein_coding
ENSG00000167088	SNRPD1	3.80215e-114	-4.8567	protein_coding
ENSG00000142541	RPL13A	1.98487e-113	-3.8143	protein_coding
ENSG00000156482	RPL30	1.54474e-111	-6.46405	lncRNA
ENSG00000062582	MRPS24	4.03989e-107	-10.1769	protein_coding
ENSG00000185960	SHOX	1.77723e-102	-21.7116	protein_coding
ENSG00000269028	MTRNR2L12	1.68483e-100	-12.1574	protein_coding
ENSG00000280571	AC006059.2	2.08707e-100	-5.3554	protein_coding
ENSG00000139343	SNRPF	1.87105e-98	-7.46067	protein_coding
ENSG00000165264	NDUFB6	6.39477e-98	-7.85926	protein_coding
ENSG00000131174	COX7B	1.05403e-95	-9.41104	protein_coding
ENSG00000123349	PFDN5	1.69397e-94	-4.4755	protein_coding
ENSG00000213741	RPS29	7.28968e-94	-5.96887	protein_coding
ENSG00000125691	RPL23	7.28968e-94	-4.69611	protein_coding
ENSG00000227488	GAGE12D	1.65884e-93	-22.843	protein_coding
ENSG00000174021	GNG5	2.44626e-93	-5.42283	lncRNA
ENSG00000169976	SF3B5	2.74397e-93	-5.49769	protein_coding
ENSG00000120533	ENY2	8.19909e-93	-6.52211	protein_coding
ENSG00000229117	RPL41	2.31492e-92	-5.29073	protein_coding
ENSG00000123975	CKS2	3.72506e-91	-8.05548	protein_coding
ENSG00000125356	NDUFA1	4.94039e-90	-7.3559	protein_coding
ENSG00000142168	SOD1	3.94927e-88	-6.11185	protein_coding
ENSG00000100142	POLR2F	6.99986e-87	-4.94654	lncRNA
ENSG00000103363	ELOB	1.13951e-85	-4.88404	protein_coding
ENSG00000256980	KHDC1L	5.57019e-84	-5.15527	protein_coding
ENSG00000136942	RPL35	2.81197e-83	-4.17817	protein_coding
ENSG00000110700	RPS13	4.03788e-83	-5.80391	protein_coding
ENSG00000177600	RPLP2	3.34281e-82	-6.09147	lncRNA
ENSG00000142937	RPS8	1.6518e-81	-3.99127	lncRNA
ENSG00000277791	PSMB3	1.6518e-81	-3.73624	protein_coding
ENSG00000241370	RPP21	1.71984e-81	-7.59334	protein_coding
ENSG00000198918	RPL39	4.01273e-78	-7.19154	lncRNA
ENSG00000196683	TOMM7	8.71389e-78	-4.47019	lncRNA
ENSG00000280778	AC243547.3	9.15609e-78	-6.69764	lncRNA
ENSG00000113387	SUB1	1.23287e-77	-5.54303	protein_coding
ENSG00000149806	FAU	1.23287e-77	-3.23013	protein_coding
ENSG00000171858	RPS21	1.23287e-77	-5.47424	protein_coding
ENSG00000172428	COPS9	1.37668e-77	-6.93137	protein_coding
ENSG00000126267	COX6B1	1.78601e-77	-4.17836	protein_coding
ENSG00000153037	SRP19	3.39605e-77	-6.14805	protein_coding
ENSG00000173915	ATP5MD	7.17165e-77	-5.58054	protein_coding
ENSG00000241343	RPL36A	1.84528e-75	-6.13068	protein_coding
ENSG00000100387	RBX1	6.72701e-75	-4.78683	protein_coding
ENSG00000178982	EIF3K	9.07414e-75	-3.11219	protein_coding
ENSG00000136918	WDR38	2.37395e-72	-8.00416	protein_coding
ENSG00000115268	RPS15	3.47211e-72	-2.74337	protein_coding
ENSG00000169100	SLC25A6	4.06614e-71	-4.54205	protein_coding
ENSG00000147586	MRPS28	5.15013e-71	-6.15913	protein_coding
ENSG00000241468	ATP5MF	9.04626e-71	-4.76423	lncRNA
ENSG00000069493	CLEC2D	9.51512e-70	-8.20999	lncRNA
ENSG00000130332	LSM7	1.35636e-69	-7.9532	protein_coding
ENSG00000184076	UQCR10	1.53477e-69	-4.98907	protein_coding
ENSG00000167552	TUBA1A	7.28042e-69	-4.59688	protein_coding
ENSG00000134825	TMEM258	8.01851e-69	-6.01737	lncRNA
ENSG00000124225	PMEPA1	1.73628e-68	-20.142	protein_coding
ENSG00000152348	ATG10	3.05699e-68	-4.28185	protein_coding
ENSG00000182899	RPL35A	3.83893e-68	-3.41642	protein_coding
ENSG00000129197	RPAIN	7.27736e-68	-5.98427	protein_coding
ENSG00000204435	CSNK2B	5.26708e-67	-3.34823	protein_coding
ENSG00000158042	MRPL17	5.88533e-67	-4.421	protein_coding
ENSG00000105372	RPS19	9.05909e-67	-4.94915	protein_coding
ENSG00000273088	AL713999.1	9.67843e-67	-6.10373	protein_coding
ENSG00000255823	MTRNR2L8	2.18887e-66	-16.0846	protein_coding
ENSG00000233954	UQCRHL	5.63202e-66	-8.14832	protein_coding
ENSG00000161970	RPL26	5.54432e-65	-3.44508	protein_coding
ENSG00000229833	PET100	8.79764e-64	-4.99912	protein_coding
ENSG00000269590	AC010422.5	1.13377e-63	-7.10767	protein_coding
ENSG00000184752	NDUFA12	4.18634e-63	-7.86443	lncRNA
ENSG00000147687	TATDN1	1.19233e-62	-6.20039	protein_coding
ENSG00000167283	ATP5MG	1.19233e-62	-4.44709	protein_coding
ENSG00000105640	RPL18A	5.43769e-62	-3.49963	protein_coding
ENSG00000150779	TIMM8B	5.70237e-62	-5.41662	protein_coding
ENSG00000171532	NEUROD2	9.24683e-62	-23.6813	protein_coding
ENSG00000139675	HNRNPA1L2	1.32818e-60	-3.23879	protein_coding
ENSG00000266472	MRPS21	7.65408e-60	-4.15751	protein_coding
ENSG00000065518	NDUFB4	1.4692e-59	-4.79505	protein_coding
ENSG00000178449	COX14	2.02741e-59	-5.79027	protein_coding
ENSG00000088986	DYNLL1	1.56012e-58	-5.07271	protein_coding
ENSG00000164346	NSA2	3.47827e-58	-4.76116	protein_coding
ENSG00000169139	UBE2V2	1.06492e-57	-5.83884	protein_coding
ENSG00000176731	RBIS	1.63593e-57	-6.42795	protein_coding
ENSG00000105193	RPS16	3.59038e-57	-2.96518	protein_coding
ENSG00000198818	SFT2D1	1.45242e-56	-8.04001	protein_coding
ENSG00000135940	COX5B	3.08615e-56	-3.30561	protein_coding
ENSG00000109270	LAMTOR3	1.16608e-55	-7.48789	protein_coding
ENSG00000172809	RPL38	3.76068e-55	-3.32815	protein_coding
ENSG00000170860	LSM3	5.47156e-55	-3.85736	protein_coding
ENSG00000166902	MRPL16	5.7444e-55	-3.7769	protein_coding
ENSG00000131143	COX4I1	9.03245e-55	-2.84478	protein_coding
ENSG00000125995	ROMO1	2.97681e-54	-4.10781	protein_coding
ENSG00000197540	GZMM	5.672e-54	-21.3994	protein_coding
LINE:CR1:X6B_LINE	LINE:CR1:X6B_LINE	8.60759e-54	-9.26809	TE
ENSG00000249915	PDCD6	4.15875e-53	-4.09573	protein_coding
ENSG00000106803	SEC61B	8.05177e-53	-3.40799	protein_coding
ENSG00000256045	MTRNR2L10	1.04328e-52	-14.6817	protein_coding
ENSG00000142507	PSMB6	1.11359e-52	-3.20238	protein_coding
ENSG00000079462	PAFAH1B3	6.1741e-52	-5.68137	protein_coding
ENSG00000100632	ERH	1.36762e-51	-5.95982	protein_coding
ENSG00000188163	FAM166A	4.25528e-51	-12.3756	protein_coding
ENSG00000232388	SMIM26	7.22498e-51	-8.43543	protein_coding
ENSG00000188375	H3F3C	7.82526e-51	-12.4586	protein_coding
ENSG00000177700	POLR2L	1.30312e-50	-3.20392	protein_coding
ENSG00000167272	POP5	1.56099e-50	-5.86541	protein_coding
ENSG00000106399	RPA3	2.58875e-50	-4.53201	protein_coding
ENSG00000163319	MRPS18C	3.50481e-50	-4.88823	protein_coding
ENSG00000270672	MTRNR2L6	3.882e-50	-14.3691	protein_coding
ENSG00000143450	OAZ3	9.65857e-50	-7.10347	protein_coding
ENSG00000270617	URGCP-MRPS24	9.73422e-50	-11.3983	protein_coding
ENSG00000232112	TMA7	1.21092e-49	-3.55791	protein_coding
ENSG00000131469	RPL27	1.88943e-49	-2.97559	protein_coding
ENSG00000171863	RPS7	2.06129e-49	-3.86096	protein_coding
ENSG00000175768	TOMM5	3.40074e-49	-3.1702	protein_coding
ENSG00000174917	MICOS13	1.149e-48	-6.48297	lncRNA
ENSG00000183336	BOLA2	1.23025e-48	-3.1363	protein_coding
ENSG00000177954	RPS27	2.29755e-48	-4.08575	protein_coding
ENSG00000173171	MTX1	2.99917e-48	-9.10021	protein_coding
ENSG00000128699	ORMDL1	6.27412e-48	-7.15578	protein_coding
ENSG00000248167	TRIM39-RPP21	1.27154e-47	-3.91858	protein_coding
ENSG00000138326	RPS24	1.33697e-47	-3.75479	protein_coding
ENSG00000147669	POLR2K	1.7394e-47	-12.2112	protein_coding
ENSG00000127184	COX7C	1.80874e-47	-5.82351	lncRNA
ENSG00000141378	PTRH2	2.41415e-47	-4.96456	lncRNA
ENSG00000161016	RPL8	2.80694e-47	-4.16666	lncRNA
ENSG00000256618	MTRNR2L1	3.14875e-47	-16.0612	protein_coding
ENSG00000122406	RPL5	3.92136e-47	-2.71318	protein_coding
ENSG00000148291	SURF2	9.00684e-47	-12.1547	protein_coding
ENSG00000203760	CENPW	1.14086e-46	-12.1674	protein_coding
ENSG00000186197	EDARADD	1.74493e-46	-4.6024	protein_coding
ENSG00000103121	CMC2	2.86048e-46	-3.68581	protein_coding
ENSG00000258102	MAP1LC3B2	3.67194e-46	-12.3629	lncRNA
ENSG00000263020	AL662899.2	6.96617e-46	-2.9484	protein_coding
ENSG00000183617	MRPL54	9.93093e-46	-4.59743	protein_coding
ENSG00000108107	RPL28	1.41566e-45	-3.69414	protein_coding
ENSG00000106355	LSM5	1.54395e-45	-5.30876	protein_coding
ENSG00000183134	PTGDR2	4.20118e-45	-6.98749	protein_coding
ENSG00000071082	RPL31	1.10338e-44	-4.75107	protein_coding
ENSG00000175414	ARL10	2.39654e-44	-4.38856	protein_coding
ENSG00000154582	ELOC	3.44395e-44	-4.15934	protein_coding
ENSG00000169627	BOLA2B	1.25467e-43	-3.46982	protein_coding
ENSG00000166136	NDUFB8	2.4886e-43	-3.18518	protein_coding
ENSG00000231767	AL136454.1	3.81935e-43	-11.8766	protein_coding
ENSG00000224578	HNRNPA1P48	1.03939e-42	-2.60351	protein_coding
ENSG00000108518	PFN1	1.48755e-42	-3.55959	protein_coding
ENSG00000147604	RPL7	1.87748e-42	-3.11784	protein_coding
ENSG00000255526	NEDD8-MDP1	2.32478e-42	-3.11153	protein_coding
ENSG00000168653	NDUFS5	2.41968e-42	-3.89098	protein_coding
ENSG00000128951	DUT	4.78935e-42	-4.2946	protein_coding
ENSG00000172590	MRPL52	1.06342e-41	-4.01583	protein_coding
ENSG00000124802	EEF1E1	2.59201e-41	-9.22537	protein_coding
ENSG00000158427	TMSB15B	5.87529e-41	-11.2526	protein_coding
ENSG00000286221	AC009070.1	5.87573e-41	-5.07265	lncRNA
ENSG00000105258	POLR2I	1.57873e-40	-3.4017	protein_coding
ENSG00000111817	DSE	2.45732e-40	-4.17555	protein_coding
ENSG00000120697	ALG5	3.76245e-40	-7.26717	protein_coding
ENSG00000125877	ITPA	7.53037e-40	-4.05698	lncRNA
ENSG00000215474	SKOR2	1.10321e-39	-18.3577	protein_coding
ENSG00000106591	MRPL32	1.9726e-39	-3.53134	protein_coding
ENSG00000285723	AL034430.2	2.13436e-38	-11.1609	protein_coding
ENSG00000253626	EIF5AL1	2.27734e-38	-11.2688	protein_coding
ENSG00000124614	RPS10	4.42616e-38	-2.30886	protein_coding
ENSG00000169020	ATP5ME	5.00515e-38	-3.87418	protein_coding
ENSG00000267157	AC011499.1	9.56386e-38	-5.4593	protein_coding
ENSG00000137038	DMAC1	2.32062e-37	-9.23765	protein_coding
ENSG00000145916	RMND5B	6.79693e-37	-2.77438	protein_coding
ENSG00000257529	RPL36A-HNRNPH2	1.77912e-36	-3.0179	protein_coding
ENSG00000122873	CISD1	1.78167e-36	-3.9069	protein_coding
ENSG00000226784	PGAM4	2.35034e-36	-10.5536	protein_coding
ENSG00000212993	POU5F1B	7.56033e-36	-10.6454	protein_coding
ENSG00000123144	TRIR	8.12663e-36	-5.24775	protein_coding
ENSG00000166797	CIAO2A	1.46068e-35	-3.84448	lncRNA
ENSG00000285827	AP001267.5	1.59191e-35	-3.71175	protein_coding
ENSG00000170906	NDUFA3	1.89168e-35	-3.44554	protein_coding
ENSG00000163156	SCNM1	1.18971e-34	-3.83586	protein_coding
ENSG00000163453	IGFBP7	1.76145e-34	-5.606	lncRNA
ENSG00000151846	PABPC3	2.54031e-34	-10.3076	protein_coding
ENSG00000105677	TMEM147	4.78547e-34	-5.6691	protein_coding
ENSG00000198841	KTI12	5.96571e-34	-4.19496	protein_coding
ENSG00000275379	HIST1H3I	7.49356e-34	-22.4108	protein_coding
ENSG00000236782	AL391650.1	9.10191e-34	-3.1263	protein_coding
ENSG00000111775	COX6A1	1.11475e-33	-2.5877	protein_coding
ENSG00000163322	ABRAXAS1	1.27043e-33	-3.97586	protein_coding
ENSG00000142684	ZNF593	1.39208e-33	-2.92047	protein_coding
ENSG00000165502	RPL36AL	1.41953e-33	-3.60959	protein_coding
ENSG00000077152	UBE2T	3.34646e-33	-3.86829	protein_coding
ENSG00000111780	AL021546.1	5.3133e-33	-2.60057	protein_coding
ENSG00000163463	KRTCAP2	5.32247e-33	-3.41981	lncRNA
ENSG00000087884	AAMDC	5.3666e-33	-6.02305	protein_coding
ENSG00000129460	NGDN	1.02665e-32	-3.32444	protein_coding
ENSG00000134419	RPS15A	1.08352e-32	-2.68464	protein_coding
ENSG00000180828	BHLHE22	1.46507e-32	-22.0547	protein_coding
ENSG00000100410	PHF5A	2.5554e-32	-3.59933	protein_coding
ENSG00000254598	CSNK2A3	1.18214e-31	-10.0378	protein_coding
ENSG00000134398	ERN2	2.4209e-31	-9.99015	protein_coding
ENSG00000145912	NHP2	2.47956e-31	-2.60894	protein_coding
ENSG00000256222	MTRNR2L3	2.94325e-31	-10.9229	protein_coding
ENSG00000182117	NOP10	3.36299e-31	-3.1536	protein_coding
ENSG00000163888	CAMK2N2	5.47437e-31	-22.2175	protein_coding
ENSG00000197245	FAM110D	5.50061e-31	-21.3579	protein_coding
ENSG00000137288	UQCC2	6.26348e-31	-10.1783	protein_coding
ENSG00000173465	ZNRD2	9.0388e-31	-3.4106	protein_coding
ENSG00000164167	LSM6	9.72182e-31	-4.9819	protein_coding
ENSG00000253506	NACA2	1.09719e-30	-9.61283	protein_coding
ENSG00000050130	JKAMP	1.46898e-30	-5.61326	protein_coding
ENSG00000133937	GSC	1.74967e-30	-22.498	protein_coding
ENSG00000167434	CA4	1.75435e-30	-24.1413	protein_coding
ENSG00000121073	SLC35B1	1.94283e-30	-3.24515	protein_coding
ENSG00000105255	FSD1	2.47864e-30	-19.2857	protein_coding
ENSG00000146282	RARS2	2.53381e-30	-4.466	protein_coding
ENSG00000115128	SF3B6	4.7227e-30	-4.31718	protein_coding
ENSG00000162642	C1orf52	4.83268e-30	-3.80502	protein_coding
ENSG00000130734	ATG4D	7.35817e-30	-7.15079	protein_coding
ENSG00000137547	MRPL15	1.16283e-29	-2.51182	protein_coding
ENSG00000233927	RPS28	1.62428e-29	-3.22859	protein_coding
ENSG00000108587	GOSR1	2.3707e-29	-4.062	protein_coding
ENSG00000127530	OR7C1	2.40019e-29	-9.83148	protein_coding
ENSG00000198225	FKBP1C	2.83307e-29	-9.5446	protein_coding
ENSG00000109475	RPL34	3.16021e-29	-3.19116	protein_coding
ENSG00000215126	CBWD6	1.01822e-28	-3.6877	protein_coding
ENSG00000145592	RPL37	2.64552e-28	-3.3649	protein_coding
ENSG00000196465	MYL6B	3.32854e-28	-2.25005	protein_coding
ENSG00000143977	SNRPG	3.49801e-28	-3.7694	protein_coding
ENSG00000172426	RSPH9	3.66896e-28	-2.74454	protein_coding
ENSG00000188342	GTF2F2	4.15086e-28	-3.65291	protein_coding
ENSG00000171202	TMEM126A	4.35648e-28	-4.69458	protein_coding
ENSG00000105617	LENG1	4.8793e-28	-5.58	protein_coding
ENSG00000171311	EXOSC1	8.74421e-28	-3.75752	protein_coding
ENSG00000163923	RPL39L	1.23836e-27	-3.71458	protein_coding
ENSG00000166595	CIAO2B	1.54376e-27	-2.30524	protein_coding
ENSG00000176261	ZBTB8OS	1.7693e-27	-4.56741	protein_coding
ENSG00000141759	TXNL4A	3.11388e-27	-5.55628	protein_coding
ENSG00000124172	ATP5F1E	3.12774e-27	-3.97663	protein_coding
ENSG00000170791	CHCHD7	4.14199e-27	-3.5574	protein_coding
ENSG00000146425	DYNLT1	4.77487e-27	-3.95586	protein_coding
ENSG00000180574	EIF2S3B	5.1803e-27	-9.56578	protein_coding
ENSG00000105968	H2AFV	5.63412e-27	-3.14546	protein_coding
ENSG00000157653	C9orf43	6.85756e-27	-5.3642	lncRNA
ENSG00000204595	DPRX	8.18764e-27	-12.8991	protein_coding
ENSG00000173812	EIF1	1.07908e-26	-2.66321	protein_coding
ENSG00000005075	POLR2J	1.18622e-26	-2.37909	protein_coding
ENSG00000250479	CHCHD10	1.18622e-26	-5.33708	protein_coding
ENSG00000237172	B3GNT9	1.2746e-26	-5.75078	protein_coding
ENSG00000214736	TOMM6	1.48059e-26	-2.26001	protein_coding
ENSG00000182004	SNRPE	1.73816e-26	-2.98503	protein_coding
ENSG00000173113	TRMT112	1.73816e-26	-2.24388	protein_coding
ENSG00000101082	SLA2	3.26321e-26	-9.24956	protein_coding
ENSG00000182890	GLUD2	4.6201e-26	-9.27184	protein_coding
ENSG00000161981	SNRNP25	5.40273e-26	-3.11816	protein_coding
ENSG00000130165	ELOF1	5.59991e-26	-2.88604	protein_coding
ENSG00000067066	SP100	7.06338e-26	-8.79226	protein_coding
ENSG00000174788	PCP2	7.09941e-26	-9.40239	protein_coding
ENSG00000263464	PPIAL4C	8.03402e-26	-8.85262	protein_coding
ENSG00000167526	RPL13	1.01836e-25	-2.04097	protein_coding
ENSG00000102978	POLR2C	1.54781e-25	-3.71556	lncRNA
ENSG00000132432	SEC61G	1.76646e-25	-3.31035	protein_coding
ENSG00000256060	TRAPPC2B	2.28398e-25	-6.10371	protein_coding
ENSG00000233087	RAB6D	2.37857e-25	-9.16473	protein_coding
ENSG00000272031	ANKRD34A	2.57434e-25	-21.7949	protein_coding
ENSG00000056050	HPF1	2.83709e-25	-5.35795	protein_coding
ENSG00000222014	RAB6C	3.02948e-25	-9.1	protein_coding
ENSG00000175701	MTLN	3.0384e-25	-6.3247	protein_coding
ENSG00000145860	RNF145	3.38264e-25	-7.10201	protein_coding
ENSG00000188243	COMMD6	4.05156e-25	-4.1919	protein_coding
ENSG00000182518	FAM104B	4.7904e-25	-8.42317	protein_coding
ENSG00000158747	NBL1	5.06199e-25	-3.99041	protein_coding
ENSG00000164162	ANAPC10	5.37121e-25	-4.69811	lncRNA
ENSG00000118181	RPS25	5.61109e-25	-2.21668	protein_coding
ENSG00000178125	PPP1R42	6.3064e-25	-9.30681	lncRNA
ENSG00000188846	RPL14	9.70965e-25	-2.0366	protein_coding
ENSG00000175390	EIF3F	1.0303e-24	-2.23808	protein_coding
ENSG00000106268	NUDT1	1.32579e-24	-2.91575	protein_coding
ENSG00000171530	TBCA	1.55789e-24	-3.48971	protein_coding
ENSG00000249222	ATP5MGL	1.8231e-24	-8.52658	protein_coding
ENSG00000236444	UBE2L5	2.40528e-24	-8.74416	protein_coding
ENSG00000129235	TXNDC17	2.66027e-24	-3.15115	lncRNA
ENSG00000175449	RFESD	2.81231e-24	-21.3826	protein_coding
ENSG00000156261	CCT8	2.97024e-24	-2.82666	protein_coding
ENSG00000155438	NIFK	2.99554e-24	-3.18571	protein_coding
ENSG00000164258	NDUFS4	3.02918e-24	-5.48534	protein_coding
ENSG00000138495	COX17	4.31141e-24	-3.61901	protein_coding
ENSG00000085276	MECOM	5.27045e-24	-19.3544	protein_coding
ENSG00000164615	CAMLG	5.3201e-24	-7.88848	protein_coding
ENSG00000100319	ZMAT5	5.52315e-24	-3.69703	protein_coding
ENSG00000146859	TMEM140	5.58943e-24	-7.4833	protein_coding
ENSG00000153485	TMEM251	6.69152e-24	-5.23876	protein_coding
ENSG00000260836	AC245033.1	6.73031e-24	-2.08488	protein_coding
ENSG00000182774	RPS17	1.90929e-23	-2.90989	protein_coding
ENSG00000175711	B3GNTL1	2.12637e-23	-4.49399	lncRNA
ENSG00000143669	LYST	2.18441e-23	-8.78469	protein_coding
ENSG00000101200	AVP	2.3042e-23	-9.04792	protein_coding
ENSG00000232593	KANTR	2.68602e-23	-6.91316	lncRNA
ENSG00000103495	MAZ	3.28636e-23	-3.15488	protein_coding
ENSG00000137801	THBS1	4.46142e-23	-23.3286	protein_coding
ENSG00000171421	MRPL36	5.03312e-23	-3.57652	protein_coding
ENSG00000108590	MED31	5.07768e-23	-9.91242	protein_coding
ENSG00000112695	COX7A2	5.12147e-23	-2.19117	protein_coding
ENSG00000268651	CTAG1A	5.84172e-23	-9.12195	protein_coding
ENSG00000178199	ZC3H12D	6.56825e-23	-21.115	protein_coding
ENSG00000104691	UBXN8	6.90982e-23	-6.64765	protein_coding
ENSG00000090060	PAPOLA	7.55424e-23	-3.40529	lncRNA
ENSG00000205309	NT5M	8.99862e-23	-21.6435	protein_coding
ENSG00000196834	POTEI	1.01828e-22	-4.41264	protein_coding
ENSG00000178460	MCMDC2	1.26351e-22	-6.3656	protein_coding
ENSG00000162910	MRPL55	1.55544e-22	-2.81365	protein_coding
ENSG00000019582	CD74	1.83041e-22	-8.97382	protein_coding
ENSG00000173262	SLC2A14	2.01185e-22	-3.77209	protein_coding
ENSG00000255432	AP001458.2	2.37057e-22	-2.56687	protein_coding
ENSG00000243710	CFAP57	3.16892e-22	-3.4172	protein_coding
ENSG00000121022	COPS5	3.26511e-22	-2.73346	lncRNA
ENSG00000186714	CCDC73	3.6011e-22	-2.55247	protein_coding
ENSG00000134716	CYP2J2	3.77428e-22	-24.261	protein_coding
ENSG00000215375	MYL5	3.91193e-22	-2.92551	protein_coding
ENSG00000213030	CGB8	4.04879e-22	-10.4571	protein_coding
ENSG00000259066	AL110118.2	4.33498e-22	-7.68354	lncRNA
ENSG00000184033	CTAG1B	4.5847e-22	-8.9448	protein_coding
ENSG00000178307	TMEM11	4.94021e-22	-2.6945	protein_coding
ENSG00000125954	CHURC1-FNTB	8.31193e-22	-2.31534	protein_coding
ENSG00000149735	GPHA2	9.99974e-22	-18.2151	protein_coding
ENSG00000234289	H2BFS	1.121e-21	-9.06512	protein_coding
ENSG00000197165	SULT1A2	1.28104e-21	-6.84591	protein_coding
ENSG00000267261	AC099811.2	1.47372e-21	-2.70024	protein_coding
ENSG00000133872	SARAF	1.68122e-21	-3.27925	protein_coding
ENSG00000228474	OST4	1.94648e-21	-2.80366	protein_coding
ENSG00000110717	NDUFS8	2.28096e-21	-2.56074	protein_coding
ENSG00000013297	CLDN11	2.43046e-21	-6.40335	protein_coding
ENSG00000275113	GAGE2E	3.52885e-21	-10.6576	protein_coding
ENSG00000186298	PPP1CC	4.10717e-21	-3.60688	protein_coding
ENSG00000236362	GAGE12F	4.68199e-21	-10.8059	protein_coding
ENSG00000058091	CDK14	5.31527e-21	-21.6281	protein_coding
ENSG00000274559	CU639417.1	5.44434e-21	-8.93707	protein_coding
ENSG00000186010	NDUFA13	5.66963e-21	-2.39689	protein_coding
ENSG00000119705	SLIRP	6.19928e-21	-2.24863	protein_coding
ENSG00000100307	CBX7	7.44451e-21	-5.92822	lncRNA
ENSG00000158428	CATIP	8.47718e-21	-21.8677	protein_coding
ENSG00000226685	CT47A12	1.2435e-20	-8.63459	protein_coding
ENSG00000170604	IRF2BP1	1.32755e-20	-6.21221	protein_coding
ENSG00000174886	NDUFA11	1.37836e-20	-2.04154	protein_coding
ENSG00000172803	SNX32	1.63485e-20	-7.99372	lncRNA
ENSG00000237671	GAGE12C	1.7301e-20	-10.5993	protein_coding
ENSG00000164898	FMC1	1.86734e-20	-7.16663	lncRNA
ENSG00000171135	JAGN1	2.03032e-20	-2.92068	protein_coding
ENSG00000054148	PHPT1	2.06466e-20	-4.09689	protein_coding
ENSG00000272047	GTF2H5	2.21386e-20	-3.67568	protein_coding
ENSG00000172172	MRPL13	2.6391e-20	-2.58118	protein_coding
ENSG00000215269	GAGE12G	2.68201e-20	-10.4536	protein_coding
ENSG00000258289	CHURC1	2.97228e-20	-3.15411	protein_coding
ENSG00000236334	PPIAL4G	3.09051e-20	-8.24978	protein_coding
ENSG00000226650	KIF4B	3.14389e-20	-8.48801	protein_coding
ENSG00000203909	DPPA5	3.43302e-20	-4.82695	protein_coding
ENSG00000132963	POMP	3.61905e-20	-2.89812	protein_coding
ENSG00000203907	OOEP	3.66459e-20	-3.8525	protein_coding
ENSG00000174628	IQCK	4.07976e-20	-4.52226	protein_coding
ENSG00000088992	TESC	5.56878e-20	-22.8594	protein_coding
ENSG00000224659	GAGE12J	7.08167e-20	-10.2634	protein_coding
ENSG00000132646	PCNA	7.37054e-20	-2.60872	protein_coding
ENSG00000183648	NDUFB1	7.63389e-20	-3.39871	protein_coding
ENSG00000216649	GAGE12E	7.72978e-20	-10.5162	protein_coding
ENSG00000111196	MAGOHB	7.82248e-20	-3.15518	protein_coding
ENSG00000156928	MALSU1	8.39998e-20	-3.14228	lncRNA
ENSG00000130383	FUT5	8.49987e-20	-10.4336	protein_coding
ENSG00000176386	CDC26	1.30512e-19	-3.27714	lncRNA
ENSG00000224902	GAGE12H	1.3826e-19	-10.3944	protein_coding
ENSG00000277150	F8A3	1.79402e-19	-8.43379	protein_coding
ENSG00000105472	CLEC11A	1.88741e-19	-9.23789	protein_coding
ENSG00000183011	NAA38	2.12676e-19	-2.57246	protein_coding
ENSG00000274791	F8A2	2.14783e-19	-8.4592	protein_coding
ENSG00000187193	MT1X	2.50729e-19	-4.74279	protein_coding
ENSG00000124787	RPP40	3.15263e-19	-5.24852	protein_coding
ENSG00000110711	AIP	3.35642e-19	-6.8606	protein_coding
ENSG00000164405	UQCRQ	3.76843e-19	-2.25974	protein_coding
ENSG00000197620	CXorf40A	5.04707e-19	-3.44972	protein_coding
ENSG00000139233	LLPH	5.63014e-19	-2.56372	protein_coding
ENSG00000278558	TMEM191B	6.11405e-19	-3.44745	protein_coding
ENSG00000204131	NHSL2	7.39149e-19	-3.86296	protein_coding
ENSG00000230667	SETSIP	7.95308e-19	-7.78946	protein_coding
ENSG00000286265	AC007244.1	7.98945e-19	-8.21213	protein_coding
ENSG00000128534	LSM8	8.50485e-19	-3.42193	protein_coding
ENSG00000104827	CGB3	1.12446e-18	-8.6454	protein_coding
ENSG00000117748	RPA2	1.15543e-18	-2.84452	protein_coding
ENSG00000165496	RPL10L	1.16706e-18	-4.92901	protein_coding
ENSG00000108849	PPY	1.37263e-18	-18.1618	protein_coding
ENSG00000102109	PCSK1N	1.79033e-18	-8.30276	protein_coding
ENSG00000100104	SRRD	2.05407e-18	-2.86757	protein_coding
ENSG00000023572	GLRX2	2.50196e-18	-8.89572	protein_coding
ENSG00000125148	MT2A	2.50284e-18	-8.80061	lncRNA
ENSG00000183155	RABIF	2.58269e-18	-3.31501	protein_coding
ENSG00000198783	ZNF830	2.64696e-18	-4.80254	protein_coding
ENSG00000102309	PIN4	2.74267e-18	-4.54532	protein_coding
ENSG00000165609	NUDT5	2.76559e-18	-2.27439	protein_coding
ENSG00000177556	ATOX1	3.01503e-18	-2.55613	protein_coding
ENSG00000150787	PTS	3.44057e-18	-3.6035	protein_coding
ENSG00000267335	AC008687.1	3.44057e-18	-9.11079	protein_coding
ENSG00000215274	GAGE10	3.50226e-18	-9.69211	protein_coding
ENSG00000128298	BAIAP2L2	4.28885e-18	-4.96298	protein_coding
ENSG00000277745	H2AFB3	4.3619e-18	-8.2257	protein_coding
ENSG00000241837	ATP5PO	4.42629e-18	-2.29581	protein_coding
ENSG00000187808	SOWAHD	4.44643e-18	-8.25438	protein_coding
ENSG00000277858	H2AFB2	4.50592e-18	-8.20319	protein_coding
ENSG00000126895	AVPR2	4.93954e-18	-8.15447	protein_coding
ENSG00000178741	COX5A	5.62228e-18	-2.27459	protein_coding
ENSG00000196866	HIST1H2AD	5.67594e-18	-12.6772	protein_coding
ENSG00000268133	AC003002.1	5.79533e-18	-3.95807	protein_coding
ENSG00000225110	PNMA6F	6.05841e-18	-8.13904	protein_coding
ENSG00000114956	DGUOK	6.35498e-18	-3.11009	protein_coding
ENSG00000140307	GTF2A2	7.35394e-18	-2.67627	protein_coding
ENSG00000105723	GSK3A	7.46425e-18	-5.37806	protein_coding
ENSG00000274183	H2AFB1	7.54968e-18	-8.20179	protein_coding
ENSG00000067840	PDZD4	7.73508e-18	-8.20319	protein_coding
ENSG00000064205	CCN5	9.58844e-18	-8.23066	protein_coding
ENSG00000104897	SF3A2	1.11584e-17	-3.96366	protein_coding
ENSG00000134595	SOX3	1.15288e-17	-8.09955	protein_coding
ENSG00000235961	PNMA6A	1.17971e-17	-8.10974	protein_coding
ENSG00000224531	SMIM13	1.20573e-17	-7.61723	protein_coding
ENSG00000256374	PPIAL4D	1.21644e-17	-7.5364	protein_coding
ENSG00000136950	ARPC5L	1.23498e-17	-2.49036	protein_coding
ENSG00000134597	RBMX2	1.28878e-17	-3.15419	protein_coding
ENSG00000197483	ZNF628	1.29023e-17	-5.57032	protein_coding
ENSG00000128322	IGLL1	1.36189e-17	-8.17004	protein_coding
ENSG00000265354	TIMM23	1.65954e-17	-2.14863	protein_coding
ENSG00000129484	PARP2	1.80842e-17	-2.78949	protein_coding
ENSG00000158874	APOA2	2.30644e-17	-19.6826	protein_coding
ENSG00000189227	C15orf61	2.33527e-17	-8.68962	protein_coding
ENSG00000130487	KLHDC7B	2.34158e-17	-8.02575	protein_coding
ENSG00000049768	FOXP3	2.55492e-17	-7.89083	protein_coding
ENSG00000172216	CEBPB	2.55586e-17	-8.35337	protein_coding
ENSG00000197903	HIST1H2BK	2.69585e-17	-9.37823	protein_coding
ENSG00000267631	CGB1	2.70296e-17	-8.91635	protein_coding
ENSG00000177989	ODF3B	2.86955e-17	-8.00501	protein_coding
LTR:ERVL:LTR41	LTR:ERVL:LTR41	3.05876e-17	-4.81485	TE
ENSG00000231989	PPP1R2B	3.1129e-17	-8.22598	protein_coding
ENSG00000286169	AHRR	3.24347e-17	-2.96522	protein_coding
ENSG00000258674	AC011448.1	3.33751e-17	-2.11355	protein_coding
ENSG00000160469	BRSK1	3.34664e-17	-8.488	protein_coding
ENSG00000143994	ABHD1	3.84114e-17	-7.87354	protein_coding
ENSG00000188263	IL17REL	4.44538e-17	-7.97054	protein_coding
ENSG00000215817	ZC3H11B	4.50648e-17	-7.69819	protein_coding
ENSG00000186184	POLR1D	4.74408e-17	-2.39398	lncRNA
ENSG00000243509	TNFRSF6B	4.78351e-17	-8.25384	protein_coding
ENSG00000185386	MAPK11	4.85031e-17	-8.00405	protein_coding
ENSG00000104852	SNRNP70	5.35268e-17	-3.98375	protein_coding
ENSG00000106400	ZNHIT1	5.53236e-17	-2.45217	protein_coding
ENSG00000184260	HIST2H2AC	5.75051e-17	-9.66338	protein_coding
ENSG00000205981	DNAJC19	7.41474e-17	-3.53744	protein_coding
ENSG00000128310	GALR3	8.37548e-17	-7.91312	protein_coding
ENSG00000153774	CFDP1	8.70187e-17	-3.18869	lncRNA
ENSG00000263353	PPIAL4A	9.12088e-17	-7.39149	protein_coding
ENSG00000126759	CFP	9.76911e-17	-8.12757	protein_coding
ENSG00000168273	SMIM4	1.00972e-16	-3.65019	lncRNA
ENSG00000133983	COX16	1.14348e-16	-2.35261	protein_coding
ENSG00000234965	SHISA8	1.21109e-16	-7.94329	protein_coding
ENSG00000090266	NDUFB2	1.23316e-16	-2.23455	protein_coding
SINE:Alu:AluSc8	SINE:Alu:AluSc8	1.24166e-16	-3.25576	TE
ENSG00000120860	WASHC3	1.25066e-16	-9.04119	protein_coding
ENSG00000183066	WBP2NL	1.35923e-16	-7.79839	lncRNA
ENSG00000155957	TMBIM4	1.49834e-16	-4.33306	protein_coding
ENSG00000143947	RPS27A	1.51717e-16	-2.55895	protein_coding
ENSG00000163295	ALPI	1.51717e-16	-7.84509	protein_coding
ENSG00000205704	LINC00634	1.74707e-16	-7.94731	protein_coding
ENSG00000169249	ZRSR2	1.85423e-16	-5.97934	protein_coding
ENSG00000100156	SLC16A8	2.21766e-16	-8.01558	protein_coding
ENSG00000099985	OSM	2.33913e-16	-7.81681	protein_coding
ENSG00000105427	CNFN	2.59327e-16	-8.3501	protein_coding
ENSG00000187595	ZNF385C	2.64107e-16	-8.13228	protein_coding
ENSG00000198498	TMA16	2.87044e-16	-2.90614	protein_coding
ENSG00000125870	SNRPB2	3.06328e-16	-2.41249	protein_coding
ENSG00000136810	TXN	3.2607e-16	-3.07422	protein_coding
SINE:Alu:AluYe5	SINE:Alu:AluYe5	3.62874e-16	-4.39028	TE
ENSG00000186998	EMID1	3.68279e-16	-7.83175	protein_coding
ENSG00000184058	TBX1	3.75439e-16	-7.8212	protein_coding
ENSG00000108515	ENO3	3.75519e-16	-2.0458	protein_coding
ENSG00000162298	SYVN1	4.19799e-16	-3.06532	protein_coding
ENSG00000286102	AP000552.4	5.05201e-16	-7.75165	protein_coding
ENSG00000198301	SDAD1	5.20858e-16	-2.70061	lncRNA
ENSG00000288053	AC231657.3	5.25357e-16	-3.8562	protein_coding
ENSG00000204540	PSORS1C1	5.58906e-16	-8.01967	lncRNA
ENSG00000225528	Z82206.1	5.74806e-16	-7.48663	protein_coding
ENSG00000152936	LMNTD1	5.80441e-16	-7.89	protein_coding
ENSG00000185608	MRPL40	6.1237e-16	-2.47138	protein_coding
ENSG00000184113	CLDN5	7.76979e-16	-7.81901	protein_coding
ENSG00000138385	SSB	8.14251e-16	-2.65564	protein_coding
ENSG00000148908	RGS10	8.14251e-16	-3.9083	protein_coding
ENSG00000156467	UQCRB	8.14575e-16	-2.54558	protein_coding
ENSG00000234409	CCDC188	8.21902e-16	-7.71911	protein_coding
ENSG00000222038	POTEJ	8.23723e-16	-5.7166	protein_coding
ENSG00000063515	GSC2	8.58786e-16	-7.76538	protein_coding
ENSG00000189052	CGB5	8.7055e-16	-6.43967	protein_coding
ENSG00000196421	C20orf204	9.07092e-16	-7.76765	protein_coding
ENSG00000157335	CLEC18C	9.14961e-16	-21.8253	protein_coding
ENSG00000025708	TYMP	9.59956e-16	-7.72508	protein_coding
ENSG00000176692	FOXC2	1.01635e-15	-21.1636	protein_coding
ENSG00000176209	SMIM19	1.11439e-15	-3.41108	protein_coding
ENSG00000268655	AC008687.4	1.35019e-15	-8.44416	protein_coding
ENSG00000100314	CABP7	1.35903e-15	-2.65538	protein_coding
ENSG00000285508	AL034430.1	1.38284e-15	-2.9798	protein_coding
ENSG00000163584	RPL22L1	1.38486e-15	-4.23693	protein_coding
ENSG00000168275	COA6	1.3853e-15	-2.74519	protein_coding
ENSG00000178809	TRIM73	1.46828e-15	-5.17685	protein_coding
ENSG00000129968	ABHD17A	1.58018e-15	-8.53411	protein_coding
ENSG00000286175	AC023490.5	1.64126e-15	-7.66359	protein_coding
ENSG00000130822	PNCK	1.80943e-15	-4.78555	protein_coding
ENSG00000165389	SPTSSA	2.0278e-15	-4.68152	protein_coding
ENSG00000163634	THOC7	2.40277e-15	-3.76746	protein_coding
ENSG00000197451	HNRNPAB	2.78123e-15	-2.58344	protein_coding
ENSG00000205439	KRTAP12-3	3.00732e-15	-7.60585	protein_coding
ENSG00000268643	AC006486.1	3.03981e-15	-8.74146	protein_coding
ENSG00000189169	KRTAP10-12	3.15827e-15	-7.65214	protein_coding
ENSG00000279782	PPIAL4F	3.20587e-15	-7.1261	protein_coding
ENSG00000212933	KRTAP12-4	3.24979e-15	-7.59948	protein_coding
ENSG00000241360	PDXP	3.26012e-15	-4.42533	protein_coding
ENSG00000175324	LSM1	3.2792e-15	-2.17862	protein_coding
ENSG00000182154	MRPL41	3.45174e-15	-2.67352	protein_coding
ENSG00000274274	GAGE13	3.51809e-15	-7.14462	protein_coding
ENSG00000261740	BOLA2-SMG1P6	3.53556e-15	-2.59744	protein_coding
ENSG00000213937	CLDN9	3.58837e-15	-5.89172	protein_coding
ENSG00000243489	KRTAP10-11	3.67549e-15	-7.6273	protein_coding
ENSG00000188155	KRTAP10-6	3.78065e-15	-7.73934	protein_coding
ENSG00000096080	MRPS18A	3.83976e-15	-2.14376	protein_coding
ENSG00000182379	NXPH4	3.93877e-15	-21.8155	protein_coding
ENSG00000183246	RIMBP3C	4.01063e-15	-7.47918	protein_coding
ENSG00000125144	MT1G	4.36354e-15	-8.0587	protein_coding
ENSG00000221859	KRTAP10-10	4.37226e-15	-7.63106	protein_coding
ENSG00000272804	KRTAP10-7	4.52868e-15	-7.61472	protein_coding
ENSG00000221837	KRTAP10-9	4.74775e-15	-7.59308	protein_coding
ENSG00000255393	OOSP4B	4.8538e-15	-21.1289	lncRNA
ENSG00000187766	KRTAP10-8	5.28531e-15	-7.5789	protein_coding
ENSG00000276368	HIST1H2AJ	5.44245e-15	-10.2912	protein_coding
ENSG00000212935	KRTAP10-3	5.61345e-15	-7.62521	protein_coding
ENSG00000215454	KRTAP10-4	6.02222e-15	-7.64968	protein_coding
ENSG00000100814	CCNB1IP1	7.58178e-15	-2.68809	protein_coding
ENSG00000241123	KRTAP10-5	7.72215e-15	-7.57024	protein_coding
ENSG00000143222	UFC1	9.2487e-15	-2.29302	lncRNA
ENSG00000273291	AC092042.3	1.01246e-14	-5.6642	lncRNA
ENSG00000167780	SOAT2	1.07248e-14	-4.96124	protein_coding
ENSG00000197061	HIST1H4C	1.0919e-14	-4.59843	protein_coding
ENSG00000099998	GGT5	1.14115e-14	-7.14829	protein_coding
ENSG00000089195	TRMT6	1.22762e-14	-2.66349	protein_coding
ENSG00000285304	Z83844.3	1.3168e-14	-4.15882	protein_coding
ENSG00000160202	CRYAA	1.38098e-14	-7.52658	protein_coding
ENSG00000173660	UQCRH	1.51094e-14	-2.10379	protein_coding
ENSG00000046647	GEMIN8	1.64998e-14	-6.30812	protein_coding
ENSG00000125863	MKKS	1.65358e-14	-2.95136	protein_coding
ENSG00000125522	NPBWR2	1.85079e-14	-7.47692	protein_coding
ENSG00000154237	LRRK1	1.99935e-14	-4.9116	protein_coding
ENSG00000271567	PPIAL4E	2.09234e-14	-6.99631	protein_coding
ENSG00000197982	C1orf122	2.11984e-14	-2.80824	protein_coding
ENSG00000171695	LKAAEAR1	2.216e-14	-7.46902	protein_coding
ENSG00000184221	OLIG1	2.216e-14	-7.61177	protein_coding
ENSG00000179085	DPM3	2.27205e-14	-7.37359	protein_coding
ENSG00000174236	REP15	2.48406e-14	-22.8798	protein_coding
ENSG00000173213	TUBB8P12	2.575e-14	-3.65852	protein_coding
ENSG00000109132	PHOX2B	2.69051e-14	-22.5836	protein_coding
ENSG00000172404	DNAJB7	2.71418e-14	-8.08958	protein_coding
ENSG00000217930	PAM16	2.94683e-14	-2.05913	protein_coding
ENSG00000205857	NANOGNB	3.13659e-14	-3.69866	protein_coding
ENSG00000215455	KRTAP10-1	3.46739e-14	-7.51804	protein_coding
ENSG00000171425	ZNF581	4.09854e-14	-2.56497	protein_coding
ENSG00000203883	SOX18	4.60944e-14	-7.46249	protein_coding
ENSG00000172058	SERF1A	4.73638e-14	-2.76779	protein_coding
ENSG00000109390	NDUFC1	4.85037e-14	-2.28908	protein_coding
ENSG00000101084	RAB5IF	5.04965e-14	-2.88451	protein_coding
ENSG00000128242	GAL3ST1	5.75537e-14	-7.56916	protein_coding
ENSG00000273155	AC092587.1	5.79947e-14	-3.89985	protein_coding
ENSG00000138709	LARP1B	5.95579e-14	-2.99761	protein_coding
ENSG00000100197	CYP2D6	6.01131e-14	-5.63624	protein_coding
ENSG00000152219	ARL14EP	6.04799e-14	-4.3176	protein_coding
ENSG00000205362	MT1A	6.05156e-14	-7.30381	protein_coding
ENSG00000148835	TAF5	6.75472e-14	-3.48463	protein_coding
ENSG00000131495	NDUFA2	6.87725e-14	-2.0111	lncRNA
ENSG00000212127	TAS2R14	6.97031e-14	-5.5428	protein_coding
ENSG00000196998	WDR45	7.55707e-14	-3.4086	protein_coding
ENSG00000205364	MT1M	7.59067e-14	-7.71832	protein_coding
ENSG00000125508	SRMS	8.71105e-14	-7.37666	protein_coding
ENSG00000101197	BIRC7	8.71225e-14	-7.34044	protein_coding
ENSG00000100341	PNPLA5	8.76931e-14	-7.11251	protein_coding
ENSG00000100092	SH3BP1	9.2393e-14	-4.9739	protein_coding
ENSG00000213551	DNAJC9	9.30686e-14	-2.44057	lncRNA
ENSG00000101188	NTSR1	1.04331e-13	-7.41683	protein_coding
ENSG00000226023	CT47A6	1.08017e-13	-7.38261	protein_coding
ENSG00000150756	ATPSCKMT	1.17925e-13	-8.46225	protein_coding
ENSG00000178934	LGALS7B	1.18325e-13	-8.27104	protein_coding
ENSG00000100121	GGTLC2	1.21304e-13	-7.70176	protein_coding
ENSG00000183773	AIFM3	1.27068e-13	-7.38433	protein_coding
ENSG00000236371	CT47A1	1.33425e-13	-7.36168	protein_coding
ENSG00000168101	NUDT16L1	1.40415e-13	-3.27789	protein_coding
ENSG00000084693	AGBL5	1.40485e-13	-2.3541	protein_coding
ENSG00000197734	C14orf178	1.42715e-13	-7.2138	protein_coding
ENSG00000179954	SSC5D	1.61078e-13	-7.91004	protein_coding
ENSG00000132821	VSTM2L	1.71917e-13	-7.34654	protein_coding
ENSG00000124227	ANKRD60	1.77943e-13	-7.27691	protein_coding
ENSG00000081870	HSPB11	1.78513e-13	-5.17167	protein_coding
ENSG00000226600	CT47A9	1.78513e-13	-7.33993	protein_coding
ENSG00000101180	HRH3	1.84588e-13	-7.46342	protein_coding
ENSG00000149609	C20orf144	1.89232e-13	-7.26569	protein_coding
ENSG00000152661	GJA1	1.92985e-13	-3.00266	protein_coding
ENSG00000125533	BHLHE23	1.93776e-13	-7.33329	protein_coding
ENSG00000146457	WTAP	1.9697e-13	-2.42198	protein_coding
ENSG00000186854	TRABD2A	1.9794e-13	-7.04339	protein_coding
ENSG00000103184	SEC14L5	1.98296e-13	-20.3312	protein_coding
ENSG00000278677	HIST1H2AM	2.03111e-13	-9.64266	protein_coding
ENSG00000205323	SARNP	2.0676e-13	-2.00645	protein_coding
ENSG00000168135	KCNJ4	2.10091e-13	-7.11453	protein_coding
ENSG00000120675	DNAJC15	2.21275e-13	-2.51828	lncRNA
ENSG00000184277	TM2D3	2.22078e-13	-4.84107	lncRNA
ENSG00000028137	TNFRSF1B	2.34458e-13	-21.4501	protein_coding
ENSG00000133112	TPT1	2.35908e-13	-2.05501	protein_coding
ENSG00000198768	APCDD1L	2.42198e-13	-7.42117	protein_coding
ENSG00000236126	CT47A3	2.42198e-13	-7.32507	protein_coding
ENSG00000101443	WFDC2	2.45249e-13	-4.69751	protein_coding
ENSG00000110107	PRPF19	2.55944e-13	-4.36371	protein_coding
ENSG00000226929	CT47A11	2.63644e-13	-7.36218	protein_coding
ENSG00000141736	ERBB2	2.76362e-13	-2.47652	protein_coding
ENSG00000101074	R3HDML	2.80845e-13	-7.98297	protein_coding
ENSG00000237957	CT47A5	2.90603e-13	-7.33021	protein_coding
ENSG00000149654	CDH22	2.93745e-13	-7.4008	protein_coding
ENSG00000240747	KRBOX1	3.04209e-13	-5.7625	protein_coding
ENSG00000242362	CT47A2	3.09238e-13	-7.34451	protein_coding
ENSG00000105509	HAS1	3.15672e-13	-7.39412	protein_coding
ENSG00000131055	COX4I2	3.45177e-13	-8.3338	protein_coding
ENSG00000204822	MRPL53	3.48996e-13	-2.12369	protein_coding
ENSG00000230347	CT47A8	3.48996e-13	-7.31733	protein_coding
ENSG00000073803	MAP3K13	3.51023e-13	-3.65946	protein_coding
ENSG00000156603	MED19	3.56515e-13	-2.20077	protein_coding
ENSG00000261456	TUBB8	4.0889e-13	-4.32289	protein_coding
ENSG00000205076	LGALS7	4.43151e-13	-8.19307	protein_coding
ENSG00000130592	LSP1	4.6293e-13	-6.40225	protein_coding
ENSG00000251246	AL691442.1	4.72502e-13	-4.54825	protein_coding
ENSG00000224712	NPIPA3	4.82069e-13	-6.9254	protein_coding
ENSG00000101222	SPEF1	4.82069e-13	-7.41345	lncRNA
ENSG00000159055	MIS18A	4.83597e-13	-2.37651	protein_coding
ENSG00000254852	NPIPA2	4.87434e-13	-6.88126	protein_coding
ENSG00000261832	AC138894.1	5.15338e-13	-3.39469	protein_coding
ENSG00000139168	ZCRB1	5.15872e-13	-2.18889	protein_coding
ENSG00000182310	SPACA6	5.20296e-13	-7.67414	protein_coding
ENSG00000204711	C9orf135	5.35358e-13	-17.8727	protein_coding
ENSG00000228517	CT47A7	5.62005e-13	-7.28275	protein_coding
ENSG00000244752	CRYBB2	5.65159e-13	-7.14896	protein_coding
ENSG00000224089	CT47A10	5.66835e-13	-7.30276	protein_coding
ENSG00000179772	FOXS1	6.83551e-13	-7.15766	protein_coding
ENSG00000130700	GATA5	6.84756e-13	-7.31163	protein_coding
ENSG00000120727	PAIP2	7.06203e-13	-2.02701	protein_coding
ENSG00000235376	RPEL1	7.26293e-13	-7.11064	protein_coding
ENSG00000132671	SSTR4	7.26293e-13	-7.15012	protein_coding
ENSG00000235453	SMIM27	7.60619e-13	-6.22937	protein_coding
ENSG00000169258	GPRIN1	9.76973e-13	-22.8757	protein_coding
ENSG00000008952	SEC62	9.847e-13	-2.33375	lncRNA
ENSG00000185808	PIGP	9.98104e-13	-6.57416	protein_coding
ENSG00000162825	NBPF20	1.04915e-12	-2.95533	protein_coding
ENSG00000177943	MAMDC4	1.27631e-12	-3.13434	lncRNA
ENSG00000010932	FMO1	1.51889e-12	-6.79319	protein_coding
ENSG00000198417	MT1F	1.54127e-12	-7.15244	protein_coding
ENSG00000125816	NKX2-4	1.54127e-12	-7.25384	protein_coding
ENSG00000160716	CHRNB2	1.61359e-12	-35.5328	protein_coding
ENSG00000101282	RSPO4	1.65977e-12	-7.09985	protein_coding
ENSG00000125861	GFRA4	1.74817e-12	-7.08046	protein_coding
ENSG00000196862	RGPD4	1.77354e-12	-6.5613	protein_coding
ENSG00000184857	TMEM186	2.02842e-12	-4.13445	lncRNA
ENSG00000284969	AL049629.2	2.06284e-12	-7.43672	protein_coding
ENSG00000125787	GNRH2	2.13982e-12	-7.51759	protein_coding
ENSG00000112305	SMAP1	2.20382e-12	-3.13635	protein_coding
ENSG00000113211	PCDHB6	2.32227e-12	-9.55714	protein_coding
ENSG00000132423	COQ3	2.36039e-12	-8.23047	protein_coding
ENSG00000088727	KIF9	2.51241e-12	-2.32206	protein_coding
ENSG00000151838	CCDC175	2.54118e-12	-7.19532	lncRNA
ENSG00000151131	C12orf45	2.62796e-12	-2.2348	protein_coding
ENSG00000124334	IL9R	2.66378e-12	-7.31733	protein_coding
ENSG00000100918	REC8	2.75732e-12	-4.58258	protein_coding
ENSG00000235034	C19orf81	2.85916e-12	-7.67656	protein_coding
ENSG00000259399	TGIF2-RAB5IF	3.1385e-12	-2.64704	protein_coding
ENSG00000141854	MISP3	3.25419e-12	-8.06503	protein_coding
ENSG00000133475	GGT2	3.25419e-12	-7.22708	protein_coding
ENSG00000167578	RAB4B	3.2922e-12	-8.11503	protein_coding
ENSG00000251192	ZNF674	3.37219e-12	-7.67414	protein_coding
ENSG00000100300	TSPO	3.47897e-12	-4.49289	protein_coding
ENSG00000267140	AC007998.2	3.57641e-12	-3.21373	protein_coding
ENSG00000187537	POTEG	3.62252e-12	-6.4102	protein_coding
ENSG00000130748	TMEM160	3.68831e-12	-3.58663	protein_coding
ENSG00000240445	FOXO3B	3.74813e-12	-4.01886	protein_coding
ENSG00000274290	HIST1H2BE	3.87014e-12	-8.01174	protein_coding
ENSG00000169314	C22orf15	3.95493e-12	-6.93218	protein_coding
ENSG00000115541	HSPE1	4.14046e-12	-2.74199	protein_coding
ENSG00000085871	MGST2	4.22629e-12	-4.3577	protein_coding
ENSG00000083807	SLC27A5	4.64675e-12	-7.72536	protein_coding
ENSG00000140941	MAP1LC3B	4.71956e-12	-2.47846	protein_coding
ENSG00000230626	AC011005.1	4.72532e-12	-7.15881	protein_coding
ENSG00000187735	TCEA1	5.17079e-12	-2.46843	protein_coding
ENSG00000166831	RBPMS2	5.45275e-12	-2.24799	protein_coding
ENSG00000174521	TTC9B	5.46153e-12	-7.98201	protein_coding
ENSG00000161243	FBXO27	5.62811e-12	-8.53126	protein_coding
ENSG00000230594	CT47A4	5.65385e-12	-6.97436	protein_coding
ENSG00000214253	FIS1	5.71331e-12	-2.41557	protein_coding
ENSG00000205572	SERF1B	5.8476e-12	-2.60547	protein_coding
ENSG00000129437	KLK14	5.96278e-12	-7.21935	protein_coding
ENSG00000165775	FUNDC2	6.41365e-12	-2.79772	lncRNA
ENSG00000099958	DERL3	6.68682e-12	-3.88679	lncRNA
ENSG00000196747	HIST1H2AI	6.90462e-12	-8.77671	protein_coding
ENSG00000132475	H3F3B	7.28473e-12	-2.13097	protein_coding
ENSG00000187754	SSX7	7.60595e-12	-7.15939	protein_coding
ENSG00000149435	GGTLC1	7.83612e-12	-7.43412	protein_coding
ENSG00000100564	PIGH	7.83837e-12	-3.13654	protein_coding
ENSG00000187550	SBK2	8.41679e-12	-6.9396	protein_coding
ENSG00000066379	ZNRD1	8.73404e-12	-2.25332	protein_coding
ENSG00000133773	CCDC59	9.01234e-12	-2.4975	protein_coding
LTR:ERV1:HERV-Fc1_LTR2	LTR:ERV1:HERV-Fc1_LTR2	9.36286e-12	-7.10225	TE
ENSG00000153006	SREK1IP1	9.47368e-12	-4.32307	protein_coding
ENSG00000277535	AL772284.2	9.47916e-12	-7.59093	protein_coding
ENSG00000151657	KIN	9.97427e-12	-3.73339	protein_coding
ENSG00000184619	KRBA2	1.00183e-11	-6.36575	protein_coding
ENSG00000178026	LRRC75B	1.02113e-11	-4.74132	protein_coding
ENSG00000233493	TMEM238	1.08521e-11	-7.05833	protein_coding
ENSG00000142544	CTU1	1.11617e-11	-4.40012	protein_coding
ENSG00000256537	SMIM10L1	1.13019e-11	-3.12324	protein_coding
ENSG00000125895	TMEM74B	1.18112e-11	-7.90259	protein_coding
ENSG00000164182	NDUFAF2	1.21554e-11	-3.8037	protein_coding
ENSG00000269855	RNF225	1.25222e-11	-7.01046	protein_coding
ENSG00000166897	ELFN2	1.25222e-11	-6.36967	protein_coding
ENSG00000270339	PPIAL4H	1.25382e-11	-6.49122	protein_coding
ENSG00000276076	CRYAA2	1.25653e-11	-6.68234	protein_coding
ENSG00000196502	SULT1A1	1.3281e-11	-2.73068	protein_coding
ENSG00000090013	BLVRB	1.40437e-11	-3.68665	protein_coding
ENSG00000153165	RGPD3	1.52993e-11	-6.20562	protein_coding
ENSG00000137285	TUBB2B	1.60547e-11	-2.2172	protein_coding
ENSG00000267318	AC005702.1	1.6869e-11	-4.41448	protein_coding
ENSG00000162676	GFI1	1.69492e-11	-20.2906	protein_coding
ENSG00000213022	KLK9	1.81886e-11	-7.0515	protein_coding
ENSG00000157426	AASDH	1.86854e-11	-5.35674	protein_coding
ENSG00000197405	C5AR1	2.05293e-11	-9.72594	lncRNA
ENSG00000170608	FOXA3	2.0776e-11	-7.60669	protein_coding
ENSG00000160124	CCDC58	2.18264e-11	-3.26838	protein_coding
ENSG00000109381	ELF2	2.19841e-11	-3.68725	lncRNA
ENSG00000183598	HIST2H3D	2.28129e-11	-8.91277	protein_coding
ENSG00000196275	GTF2IRD2	2.39168e-11	-4.74925	protein_coding
ENSG00000276180	HIST1H4I	2.56383e-11	-8.15011	protein_coding
ENSG00000105519	CAPS	2.67796e-11	-4.96292	protein_coding
ENSG00000119013	NDUFB3	2.74483e-11	-2.48545	protein_coding
ENSG00000285133	AC022506.1	2.7629e-11	-7.53817	protein_coding
ENSG00000273590	SMIM11B	2.80633e-11	-5.06863	protein_coding
ENSG00000180138	CSNK1A1L	3.20787e-11	-6.54083	protein_coding
ENSG00000163155	LYSMD1	3.33346e-11	-5.09081	protein_coding
ENSG00000255192	NANOGP8	3.44296e-11	-7.87954	protein_coding
ENSG00000067365	METTL22	3.65717e-11	-3.4967	protein_coding
ENSG00000189043	NDUFA4	3.70673e-11	-2.1005	protein_coding
ENSG00000167617	CDC42EP5	3.70673e-11	-6.89589	protein_coding
ENSG00000063244	U2AF2	3.70673e-11	-2.4405	protein_coding
ENSG00000170917	NUDT6	3.73177e-11	-9.14153	lncRNA
ENSG00000274252	GGTLC3	3.7723e-11	-7.04088	protein_coding
ENSG00000185942	NKAIN3	3.82583e-11	-6.64433	lncRNA
ENSG00000143156	NME7	4.38204e-11	-4.08696	lncRNA
ENSG00000204653	ASPDH	5.03718e-11	-6.75012	protein_coding
ENSG00000213889	PPM1N	5.09858e-11	-3.4827	protein_coding
ENSG00000171735	CAMTA1	5.25184e-11	-2.49703	lncRNA
ENSG00000270188	MTRNR2L11	5.51643e-11	-7.09019	protein_coding
ENSG00000139636	LMBR1L	5.58989e-11	-3.28389	protein_coding
ENSG00000163884	KLF15	5.64413e-11	-7.17548	protein_coding
ENSG00000103037	SETD6	6.01113e-11	-2.16775	protein_coding
ENSG00000173914	RBM4B	6.07538e-11	-2.03084	protein_coding
ENSG00000176182	MYPOP	6.18341e-11	-6.83787	protein_coding
ENSG00000215174	NLRP2B	6.71655e-11	-3.12014	protein_coding
ENSG00000243147	MRPL33	6.77626e-11	-2.62255	protein_coding
ENSG00000155868	MED7	6.84462e-11	-3.57788	protein_coding
ENSG00000130433	CACNG6	6.86674e-11	-6.80652	protein_coding
LTR:ERV1:HERV-Fc1_LTR3	LTR:ERV1:HERV-Fc1_LTR3	7.29664e-11	-6.64762	TE
ENSG00000143742	SRP9	7.44958e-11	-2.04456	protein_coding
ENSG00000161920	MED11	7.50748e-11	-2.87955	protein_coding
ENSG00000025423	HSD17B6	7.56113e-11	-3.06137	protein_coding
ENSG00000143499	SMYD2	7.71178e-11	-4.90992	lncRNA
ENSG00000278057	TEX28	7.83742e-11	-6.69274	protein_coding
ENSG00000125482	TTF1	7.89218e-11	-2.54663	protein_coding
ENSG00000125534	PPDPF	8.04954e-11	-3.20218	lncRNA
ENSG00000183260	ABHD16B	8.34995e-11	-5.41527	protein_coding
ENSG00000102128	RAB40AL	8.37742e-11	-6.68421	protein_coding
ENSG00000130032	PRRG3	8.5344e-11	-6.58152	protein_coding
ENSG00000159251	ACTC1	1.03159e-10	-6.70731	lncRNA
ENSG00000157152	SYN2	1.03804e-10	-5.31787	protein_coding
ENSG00000154781	CCDC174	1.12685e-10	-2.42865	protein_coding
ENSG00000124391	IL17C	1.15987e-10	-19.2718	protein_coding
ENSG00000176076	KCNE5	1.17412e-10	-7.04838	protein_coding
ENSG00000170961	HAS2	1.20718e-10	-17.4132	protein_coding
ENSG00000176909	MAMSTR	1.22379e-10	-7.11393	protein_coding
ENSG00000283567	C19orf85	1.24073e-10	-6.91655	protein_coding
ENSG00000251287	ALG1L2	1.28661e-10	-6.82921	protein_coding
ENSG00000105849	TWISTNB	1.28661e-10	-2.34024	protein_coding
ENSG00000188725	SMIM15	1.29454e-10	-2.95116	protein_coding
ENSG00000054690	PLEKHH1	1.295e-10	-3.14195	protein_coding
ENSG00000269026	AC003006.1	1.30567e-10	-7.23806	lncRNA
ENSG00000115318	LOXL3	1.32439e-10	-2.84003	protein_coding
ENSG00000137574	TGS1	1.34062e-10	-2.60564	protein_coding
ENSG00000196972	SMIM10L2B	1.44918e-10	-7.00849	protein_coding
ENSG00000185267	CDNF	1.64563e-10	-4.49536	protein_coding
ENSG00000286185	AC242842.3	1.69468e-10	-2.36086	protein_coding
ENSG00000161265	U2AF1L4	1.74672e-10	-3.70614	protein_coding
ENSG00000100429	HDAC10	2.03118e-10	-4.07165	protein_coding
LTR:ERV1:HERV-Fc2-int	LTR:ERV1:HERV-Fc2-int	2.08644e-10	-6.96691	TE
ENSG00000105516	DBP	2.11248e-10	-3.45639	protein_coding
ENSG00000074582	BCS1L	2.13338e-10	-2.41539	protein_coding
ENSG00000136045	PWP1	2.15139e-10	-2.03105	protein_coding
ENSG00000134057	CCNB1	2.17519e-10	-2.48824	protein_coding
ENSG00000167393	PPP2R3B	2.20809e-10	-3.83682	protein_coding
ENSG00000132446	FTHL17	2.34092e-10	-6.92744	protein_coding
ENSG00000100908	EMC9	2.54237e-10	-4.0787	protein_coding
ENSG00000196993	NPIPB9	2.81774e-10	-4.30359	protein_coding
ENSG00000123576	ESX1	2.83521e-10	-6.79468	protein_coding
ENSG00000146278	PNRC1	2.90139e-10	-4.2003	protein_coding
ENSG00000278803	AC236972.4	2.92494e-10	-6.6826	protein_coding
ENSG00000143553	SNAPIN	3.05292e-10	-3.28178	protein_coding
ENSG00000243317	STMP1	3.11537e-10	-2.54663	protein_coding
ENSG00000152086	TUBA3E	3.12439e-10	-5.52341	protein_coding
ENSG00000187260	WDR86	3.13267e-10	-9.0393	lncRNA
ENSG00000182492	BGN	3.36779e-10	-6.6954	protein_coding
ENSG00000181449	SOX2	3.59939e-10	-5.32862	protein_coding
ENSG00000270629	NBPF14	3.85088e-10	-2.45577	protein_coding
ENSG00000142233	NTN5	3.88503e-10	-6.77822	protein_coding
ENSG00000205445	KRTAP10-2	3.89985e-10	-5.91917	protein_coding
ENSG00000152433	ZNF547	4.11579e-10	-4.38652	protein_coding
ENSG00000130054	FAM155B	4.37974e-10	-6.9144	protein_coding
ENSG00000275520	FAM236A	4.50629e-10	-6.60839	protein_coding
ENSG00000068885	IFT80	4.61065e-10	-3.30412	protein_coding
ENSG00000268738	HSFX2	4.61065e-10	-6.61767	protein_coding
ENSG00000206432	TMEM200C	4.80064e-10	-8.0624	protein_coding
ENSG00000100246	DNAL4	4.8523e-10	-3.65305	protein_coding
ENSG00000101546	RBFA	4.85282e-10	-3.30783	lncRNA
ENSG00000171116	HSFX1	5.06475e-10	-6.59222	protein_coding
ENSG00000268994	FAM236B	5.1953e-10	-6.60755	protein_coding
ENSG00000197238	HIST1H4J	5.34858e-10	-7.06708	protein_coding
ENSG00000215251	FASTKD5	5.3852e-10	-2.54681	protein_coding
SINE:Alu:AluYa8	SINE:Alu:AluYa8	5.4391e-10	-3.64777	TE
ENSG00000188859	FAM78B	5.52618e-10	-22.782	protein_coding
ENSG00000074855	ANO8	5.55007e-10	-6.99242	protein_coding
ENSG00000104951	IL4I1	5.9304e-10	-2.36735	protein_coding
ENSG00000182993	C12orf60	6.02589e-10	-8.67897	lncRNA
ENSG00000085231	AK6	6.29847e-10	-2.08212	protein_coding
ENSG00000196507	TCEAL3	6.69955e-10	-6.56981	protein_coding
ENSG00000204511	MCCD1	6.76157e-10	-7.25869	protein_coding
ENSG00000123569	H2BFWT	6.89767e-10	-6.5203	protein_coding
ENSG00000143819	EPHX1	7.15455e-10	-5.22815	protein_coding
ENSG00000015285	WAS	7.20873e-10	-6.63605	protein_coding
ENSG00000151287	TEX30	7.31123e-10	-4.70388	protein_coding
ENSG00000087095	NLK	7.35142e-10	-5.0856	lncRNA
ENSG00000188937	NYX	7.39591e-10	-2.98615	protein_coding
ENSG00000197153	HIST1H3J	7.42222e-10	-6.47485	protein_coding
ENSG00000283594	FAM236C	7.51811e-10	-6.57587	protein_coding
ENSG00000008056	SYN1	7.58707e-10	-6.44932	protein_coding
ENSG00000142669	SH3BGRL3	7.62856e-10	-2.47895	protein_coding
ENSG00000225396	FAM236D	7.82953e-10	-6.56021	protein_coding
ENSG00000091947	TMEM101	8.49927e-10	-3.5955	protein_coding
ENSG00000166160	OPN1MW2	9.04312e-10	-6.40811	protein_coding
ENSG00000269433	OPN1MW3	9.04312e-10	-6.39738	protein_coding
ENSG00000186810	CXCR3	9.22626e-10	-6.54172	protein_coding
ENSG00000284773	AC114490.3	9.2518e-10	-7.33534	protein_coding
ENSG00000255524	NPIPB8	9.38795e-10	-4.07129	protein_coding
ENSG00000204165	CXorf65	9.97982e-10	-6.85257	protein_coding
ENSG00000103510	KAT8	1.06115e-09	-3.68251	protein_coding
LTR:ERV1:LTR7A	LTR:ERV1:LTR7A	1.07863e-09	-6.28858	TE
ENSG00000271383	NBPF19	1.10486e-09	-2.39475	protein_coding
ENSG00000182798	MAGEB17	1.10892e-09	-6.71832	protein_coding
ENSG00000183172	SMDT1	1.11151e-09	-6.88007	protein_coding
ENSG00000126953	TIMM8A	1.11819e-09	-2.73032	protein_coding
ENSG00000182628	SKA2	1.12142e-09	-2.13628	protein_coding
ENSG00000223591	CENPVL1	1.1456e-09	-6.55495	protein_coding
ENSG00000184897	H1FX	1.14919e-09	-5.29486	protein_coding
ENSG00000101331	CCM2L	1.16276e-09	-6.54129	protein_coding
ENSG00000204308	RNF5	1.17964e-09	-4.23925	protein_coding
ENSG00000268221	OPN1MW	1.19006e-09	-6.39345	protein_coding
ENSG00000104901	DKKL1	1.21942e-09	-7.63605	protein_coding
ENSG00000102076	OPN1LW	1.22839e-09	-6.37567	protein_coding
ENSG00000283093	CENPVL2	1.2331e-09	-6.54526	protein_coding
ENSG00000183208	GDPGP1	1.2581e-09	-2.33974	protein_coding
ENSG00000091513	TF	1.26538e-09	-6.76234	protein_coding
ENSG00000180616	SSTR2	1.29007e-09	-6.4857	protein_coding
ENSG00000031691	CENPQ	1.35337e-09	-3.43938	protein_coding
ENSG00000268629	TEX13A	1.35375e-09	-6.57933	protein_coding
ENSG00000101898	MCTS2P	1.36326e-09	-5.76165	protein_coding
ENSG00000183691	NOG	1.39428e-09	-7.89728	protein_coding
ENSG00000160013	PTGIR	1.46202e-09	-6.73857	protein_coding
ENSG00000102195	GPR50	1.51168e-09	-7.03732	protein_coding
ENSG00000142789	CELA3A	1.51275e-09	-7.79662	protein_coding
ENSG00000138814	PPP3CA	1.60363e-09	-7.72184	protein_coding
ENSG00000244486	SCARF2	1.61606e-09	-4.056	protein_coding
ENSG00000004776	HSPB6	1.70638e-09	-6.81901	protein_coding
ENSG00000105737	GRIK5	1.71785e-09	-6.85011	protein_coding
ENSG00000162222	TTC9C	1.78094e-09	-2.95124	protein_coding
ENSG00000102145	GATA1	1.82468e-09	-6.46249	protein_coding
ENSG00000100253	MIOX	1.89489e-09	-6.5031	protein_coding
ENSG00000240682	ISY1	1.93196e-09	-2.25323	protein_coding
ENSG00000108106	UBE2S	2.01111e-09	-2.14151	protein_coding
ENSG00000125744	RTN2	2.04275e-09	-3.06714	protein_coding
ENSG00000147378	FATE1	2.12028e-09	-6.29174	protein_coding
ENSG00000182584	ACTL10	2.19407e-09	-5.80212	protein_coding
ENSG00000126247	CAPNS1	2.1944e-09	-2.99156	protein_coding
ENSG00000204183	GDF5OS	2.23565e-09	-6.42166	lncRNA
ENSG00000269095	AC010646.1	2.26065e-09	-6.94228	protein_coding
ENSG00000213892	CEACAM16	2.29069e-09	-6.33329	protein_coding
ENSG00000125531	FNDC11	2.29821e-09	-4.69191	protein_coding
ENSG00000169239	CA5B	2.35327e-09	-4.18563	protein_coding
ENSG00000133124	IRS4	2.51382e-09	-6.4207	protein_coding
ENSG00000161860	SYCE2	2.62201e-09	-6.99695	protein_coding
ENSG00000143862	ARL8A	2.63485e-09	-7.53376	protein_coding
ENSG00000122122	SASH3	2.66655e-09	-6.28963	protein_coding
ENSG00000049167	ERCC8	2.73514e-09	-8.05025	protein_coding
ENSG00000121905	HPCA	2.79054e-09	-4.81025	lncRNA
SINE:Alu:AluYh9	SINE:Alu:AluYh9	2.85802e-09	-6.28082	TE
ENSG00000130283	GDF1	2.97379e-09	-7.20878	protein_coding
ENSG00000149483	TMEM138	3.00997e-09	-2.64196	protein_coding
ENSG00000163882	POLR2H	3.19815e-09	-2.27821	protein_coding
ENSG00000069667	RORA	3.35536e-09	-5.18474	protein_coding
ENSG00000236446	CT47B1	3.53467e-09	-6.20371	protein_coding
ENSG00000138892	TTLL8	3.56121e-09	-6.42934	protein_coding
ENSG00000280969	RPS4Y2	3.63836e-09	-6.70177	protein_coding
ENSG00000251322	SHANK3	3.6934e-09	-3.56114	lncRNA
LTR:ERVL:LTR47B2	LTR:ERVL:LTR47B2	3.8401e-09	-3.74708	TE
ENSG00000087250	MT3	3.92102e-09	-7.00598	protein_coding
ENSG00000274997	HIST1H2AH	3.94727e-09	-9.73429	protein_coding
ENSG00000215717	TMEM167B	4.08421e-09	-3.40878	protein_coding
ENSG00000228927	TSPY3	4.10091e-09	-6.37368	protein_coding
ENSG00000177752	YIPF7	4.13657e-09	-6.54084	protein_coding
ENSG00000204632	HLA-G	4.1471e-09	-6.17901	protein_coding
ENSG00000171388	APLN	4.24857e-09	-6.23588	protein_coding
ENSG00000197747	S100A10	4.42595e-09	-3.12516	protein_coding
ENSG00000123636	BAZ2B	4.48778e-09	-3.74529	protein_coding
ENSG00000227877	MRLN	4.53279e-09	-7.62073	protein_coding
ENSG00000233803	TSPY4	4.53691e-09	-6.40811	protein_coding
ENSG00000128346	C22orf23	4.64258e-09	-6.37602	protein_coding
ENSG00000157551	KCNJ15	4.65206e-09	-5.93337	lncRNA
ENSG00000203814	HIST2H2BF	4.81637e-09	-3.48999	protein_coding
ENSG00000285480	AC021097.2	4.95189e-09	-7.34501	protein_coding
ENSG00000188010	MORN2	4.95523e-09	-4.04645	protein_coding
ENSG00000205593	DENND6B	5.03464e-09	-6.41199	protein_coding
ENSG00000105672	ETV2	5.17177e-09	-6.6954	protein_coding
ENSG00000099889	ARVCF	5.26063e-09	-3.71956	protein_coding
ENSG00000229549	TSPY8	5.27947e-09	-6.32405	protein_coding
ENSG00000164404	GDF9	5.49676e-09	-2.56064	protein_coding
ENSG00000112306	RPS12	5.59345e-09	-2.06375	protein_coding
ENSG00000186073	C15orf41	5.74526e-09	-3.82263	protein_coding
DNA:hAT:MER96	DNA:hAT:MER96	5.81178e-09	-6.11839	TE
ENSG00000158373	HIST1H2BD	5.86865e-09	-7.23382	protein_coding
ENSG00000165478	HEPACAM	5.88105e-09	-6.8021	protein_coding
ENSG00000100373	UPK3A	5.93818e-09	-6.33227	protein_coding
ENSG00000283697	HSFX3	6.02344e-09	-3.52323	protein_coding
ENSG00000187045	TMPRSS6	6.04934e-09	-6.53283	protein_coding
ENSG00000110060	PUS3	6.11791e-09	-3.43531	protein_coding
ENSG00000215915	ATAD3C	6.16543e-09	-2.43592	protein_coding
ENSG00000283149	AC068631.2	6.17126e-09	-2.01371	protein_coding
ENSG00000184194	GPR173	6.17126e-09	-6.23697	protein_coding
ENSG00000008282	SYPL1	6.37127e-09	-2.95249	protein_coding
ENSG00000186732	MPPED1	6.46906e-09	-6.37268	protein_coding
ENSG00000125965	GDF5	6.59152e-09	-6.47089	protein_coding
ENSG00000102032	RENBP	6.61576e-09	-5.49095	protein_coding
ENSG00000229937	PRPS1L1	6.88939e-09	-6.39542	protein_coding
ENSG00000131732	ZCCHC9	7.18263e-09	-3.03242	protein_coding
ENSG00000269743	SLC25A53	7.3932e-09	-7.40859	protein_coding
ENSG00000167094	TTC16	7.62603e-09	-7.58148	protein_coding
ENSG00000235568	NFAM1	7.71713e-09	-6.38853	protein_coding
ENSG00000274944	AL139260.3	7.96159e-09	-2.17226	lncRNA
ENSG00000069974	RAB27A	7.96775e-09	-3.44992	protein_coding
ENSG00000100346	CACNA1I	8.06665e-09	-6.51127	protein_coding
ENSG00000105329	TGFB1	8.5873e-09	-3.53425	protein_coding
ENSG00000177688	SUMO4	9.14686e-09	-6.45967	protein_coding
ENSG00000067842	ATP2B3	9.20502e-09	-6.05869	protein_coding
ENSG00000170925	TEX13B	9.41685e-09	-6.20375	protein_coding
ENSG00000127588	GNG13	9.55443e-09	-7.72302	protein_coding
ENSG00000102003	SYP	9.57981e-09	-5.10522	protein_coding
ENSG00000198331	HYLS1	9.71225e-09	-3.04007	protein_coding
ENSG00000175854	SWI5	9.88725e-09	-3.28447	protein_coding
ENSG00000104818	CGB2	1.0035e-08	-4.23825	protein_coding
ENSG00000157514	TSC22D3	1.02986e-08	-5.45515	protein_coding
ENSG00000104894	CD37	1.05012e-08	-2.97169	lncRNA
ENSG00000261341	AC010325.1	1.06354e-08	-7.10525	protein_coding
ENSG00000133247	KMT5C	1.08993e-08	-3.62213	protein_coding
ENSG00000066855	MTFR1	1.11121e-08	-2.5958	lncRNA
ENSG00000144635	DYNC1LI1	1.15142e-08	-2.01904	protein_coding
ENSG00000281613	AL365214.3	1.15695e-08	-6.65402	lncRNA
ENSG00000167113	COQ4	1.15903e-08	-2.15635	protein_coding
ENSG00000214827	MTCP1	1.23028e-08	-6.31888	protein_coding
ENSG00000204673	AKT1S1	1.25076e-08	-2.15804	protein_coding
ENSG00000230510	PPP5D1	1.25206e-08	-6.37069	protein_coding
ENSG00000130066	SAT1	1.35659e-08	-4.84381	protein_coding
LTR:ERV1:MER50B	LTR:ERV1:MER50B	1.45437e-08	-3.43835	TE
ENSG00000100311	PDGFB	1.51764e-08	-6.23916	protein_coding
ENSG00000205670	SMIM11A	1.53024e-08	-3.74066	lncRNA
ENSG00000273542	HIST1H4K	1.59178e-08	-6.10196	protein_coding
ENSG00000100146	SOX10	1.67913e-08	-6.45403	protein_coding
ENSG00000072818	ACAP1	1.71029e-08	-7.98266	protein_coding
ENSG00000177932	ZNF354C	1.72818e-08	-5.92722	protein_coding
ENSG00000276903	HIST1H2AL	1.73233e-08	-7.88461	protein_coding
ENSG00000188677	PARVB	1.76648e-08	-6.14196	protein_coding
ENSG00000185453	ZSWIM9	1.801e-08	-6.19466	protein_coding
ENSG00000240344	PPIL3	1.80173e-08	-2.7906	protein_coding
ENSG00000255346	NOX5	1.8351e-08	-6.65583	protein_coding
ENSG00000221946	FXYD7	1.84959e-08	-6.23916	protein_coding
ENSG00000167371	PRRT2	1.86129e-08	-7.2138	lncRNA
ENSG00000181722	ZBTB20	1.8652e-08	-4.79209	protein_coding
ENSG00000225973	PIGBOS1	1.87244e-08	-2.44666	protein_coding
ENSG00000204577	LILRB3	1.89077e-08	-6.55231	protein_coding
ENSG00000146476	ARMT1	1.97467e-08	-2.33113	protein_coding
ENSG00000105261	OVOL3	1.99948e-08	-3.53379	protein_coding
ENSG00000167654	ATCAY	1.99989e-08	-6.61767	protein_coding
ENSG00000243749	TMEM35B	2.01158e-08	-5.14058	protein_coding
ENSG00000129451	KLK10	2.03498e-08	-5.35528	protein_coding
ENSG00000101190	TCFL5	2.05201e-08	-2.63605	protein_coding
ENSG00000274641	HIST1H2BO	2.0573e-08	-7.46248	protein_coding
ENSG00000162385	MAGOH	2.10818e-08	-2.13896	protein_coding
ENSG00000179922	ZNF784	2.14099e-08	-5.01886	protein_coding
ENSG00000162482	AKR7A3	2.1443e-08	-7.90866	protein_coding
LTR:ERV1:HERV-Fc2_LTR	LTR:ERV1:HERV-Fc2_LTR	2.14986e-08	-6.00726	TE
ENSG00000100368	CSF2RB	2.18307e-08	-6.15477	protein_coding
ENSG00000100055	CYTH4	2.21366e-08	-6.09684	protein_coding
ENSG00000266964	FXYD1	2.42252e-08	-6.19589	protein_coding
ENSG00000206418	RAB12	2.4706e-08	-5.62228	protein_coding
ENSG00000218891	ZNF579	2.4706e-08	-6.45498	protein_coding
ENSG00000161914	ZNF653	2.47133e-08	-6.86577	protein_coding
ENSG00000126890	CTAG2	2.5483e-08	-2.98835	protein_coding
ENSG00000105373	NOP53	2.63353e-08	-2.06409	protein_coding
ENSG00000128218	VPREB3	2.65525e-08	-6.28646	protein_coding
ENSG00000107175	CREB3	2.76584e-08	-2.32439	lncRNA
ENSG00000152467	ZSCAN1	2.78621e-08	-4.43772	protein_coding
ENSG00000274600	RIMBP3B	2.8167e-08	-3.24488	protein_coding
ENSG00000186395	KRT10	2.94568e-08	-2.8152	protein_coding
ENSG00000100053	CRYBB3	3.05698e-08	-6.20375	protein_coding
ENSG00000181392	SYNE4	3.05779e-08	-6.43126	protein_coding
ENSG00000185112	FAM43A	3.18321e-08	-18.6559	protein_coding
ENSG00000196860	TOMM20L	3.21165e-08	-4.83741	protein_coding
ENSG00000067113	PLPP1	3.23759e-08	-2.51735	protein_coding
ENSG00000104332	SFRP1	3.27295e-08	-15.1382	protein_coding
ENSG00000186523	FAM86B1	3.34686e-08	-3.34325	protein_coding
ENSG00000100302	RASD2	3.35843e-08	-6.1443	protein_coding
ENSG00000188672	RHCE	3.51075e-08	-6.35665	protein_coding
ENSG00000150456	EEF1AKMT1	3.53331e-08	-6.38713	protein_coding
ENSG00000256825	AC026786.1	3.68659e-08	-4.3124	protein_coding
ENSG00000176679	TGIF2LY	3.69214e-08	-6.18231	protein_coding
ENSG00000187049	TMEM216	3.69328e-08	-8.30954	protein_coding
ENSG00000143179	UCK2	3.72614e-08	-2.59199	protein_coding
ENSG00000094755	GABRP	3.78123e-08	-6.62939	protein_coding
ENSG00000119669	IRF2BPL	3.78953e-08	-2.46351	protein_coding
ENSG00000122481	RWDD3	3.87104e-08	-5.22159	protein_coding
ENSG00000100167	SEPTIN3	3.88275e-08	-6.54212	protein_coding
ENSG00000197380	DACT3	3.88384e-08	-6.00981	protein_coding
ENSG00000213221	DNLZ	3.90192e-08	-8.78215	protein_coding
ENSG00000214940	NPIPA8	3.90471e-08	-3.3944	protein_coding
ENSG00000198173	FAM47C	3.96457e-08	-6.07496	protein_coding
ENSG00000196433	ASMT	4.07676e-08	-6.68421	protein_coding
ENSG00000089820	ARHGAP4	4.08125e-08	-3.22722	protein_coding
ENSG00000134146	DPH6	4.08873e-08	-3.87503	lncRNA
ENSG00000166979	EVA1C	4.09511e-08	-6.17776	lncRNA
ENSG00000130173	ANGPTL8	4.21479e-08	-6.58759	protein_coding
ENSG00000169715	MT1E	4.34971e-08	-7.57975	protein_coding
ENSG00000140025	EFCAB11	4.35258e-08	-2.92551	protein_coding
ENSG00000137720	C11orf1	4.36832e-08	-7.70295	protein_coding
ENSG00000182162	P2RY8	4.39284e-08	-3.38169	protein_coding
ENSG00000214967	NPIPA7	4.42349e-08	-3.40805	protein_coding
ENSG00000214787	MS4A4E	4.48657e-08	-6.27265	protein_coding
ENSG00000126460	PRRG2	4.58044e-08	-6.88755	protein_coding
ENSG00000187905	LRRC74B	4.60978e-08	-6.00983	protein_coding
ENSG00000100427	MLC1	4.63311e-08	-6.04901	protein_coding
ENSG00000189420	ZFP92	4.63441e-08	-5.91723	protein_coding
ENSG00000101417	PXMP4	4.69333e-08	-2.52593	protein_coding
ENSG00000160961	ZNF333	4.74135e-08	-4.62077	protein_coding
ENSG00000254709	IGLL5	4.74135e-08	-6.07985	protein_coding
ENSG00000198156	NPIPB6	4.74497e-08	-3.51061	protein_coding
ENSG00000221932	HEPN1	4.79703e-08	-6.46343	protein_coding
ENSG00000099721	AMELY	4.82846e-08	-5.92812	protein_coding
ENSG00000171747	LGALS4	4.83095e-08	-4.02682	protein_coding
ENSG00000125510	OPRL1	4.86204e-08	-6.23149	protein_coding
ENSG00000146021	KLHL3	5.04629e-08	-17.2895	protein_coding
ENSG00000013619	MAMLD1	5.07267e-08	-5.9735	lncRNA
ENSG00000175106	TVP23C	5.20132e-08	-2.15095	protein_coding
ENSG00000115350	POLE4	5.58173e-08	-3.98752	protein_coding
ENSG00000167981	ZNF597	5.85219e-08	-6.16913	protein_coding
ENSG00000100276	RASL10A	6.06958e-08	-3.33025	protein_coding
ENSG00000163467	TSACC	6.09422e-08	-6.67597	protein_coding
ENSG00000144161	ZC3H8	6.16835e-08	-4.95501	protein_coding
ENSG00000153179	RASSF3	6.30211e-08	-3.85588	protein_coding
ENSG00000130522	JUND	6.43478e-08	-2.31728	protein_coding
ENSG00000163623	NKX6-1	6.52391e-08	-18.2555	protein_coding
ENSG00000174238	PITPNA	6.58526e-08	-2.10453	protein_coding
ENSG00000124251	TP53TG5	6.84335e-08	-6.03783	protein_coding
ENSG00000124575	HIST1H1D	6.89692e-08	-6.94648	protein_coding
ENSG00000165782	PIP4P1	6.94625e-08	-2.07905	protein_coding
ENSG00000167749	KLK4	7.16736e-08	-6.54967	protein_coding
ENSG00000100060	MFNG	7.16736e-08	-6.24461	protein_coding
ENSG00000183248	PRR36	7.24491e-08	-6.72458	protein_coding
ENSG00000174348	PODN	7.25138e-08	-7.12845	protein_coding
ENSG00000153902	LGI4	7.46145e-08	-5.95631	protein_coding
ENSG00000163530	DPPA2	7.79274e-08	-3.64214	protein_coding
ENSG00000142513	ACP4	7.83575e-08	-4.83534	protein_coding
ENSG00000163879	DNALI1	7.8959e-08	-5.16305	protein_coding
ENSG00000178966	RMI1	8.36976e-08	-3.55775	protein_coding
ENSG00000280789	PAGR1	8.47686e-08	-2.54573	protein_coding
ENSG00000204071	TCEAL6	8.63451e-08	-5.84869	protein_coding
ENSG00000258873	DUXA	8.63812e-08	-6.3218	protein_coding
ENSG00000100078	PLA2G3	8.88924e-08	-6.08594	protein_coding
ENSG00000205777	GAGE1	8.89186e-08	-5.20732	protein_coding
ENSG00000100365	NCF4	9.0162e-08	-5.82849	protein_coding
ENSG00000147262	GPR119	9.06095e-08	-5.91175	protein_coding
ENSG00000164241	C5orf63	9.40246e-08	-5.90816	protein_coding
ENSG00000250254	PTTG2	9.58062e-08	-6.14896	protein_coding
ENSG00000153779	TGIF2LX	9.58062e-08	-6.45403	protein_coding
ENSG00000070371	CLTCL1	9.58242e-08	-4.76106	protein_coding
ENSG00000134594	RAB33A	9.63932e-08	-5.81828	protein_coding
ENSG00000180596	HIST1H2BC	9.76402e-08	-5.42018	protein_coding
ENSG00000178700	DHFR2	9.83179e-08	-6.41005	lncRNA
ENSG00000124116	WFDC3	1.00357e-07	-6.61851	lncRNA
ENSG00000186103	ARGFX	1.02735e-07	-4.28887	protein_coding
ENSG00000206559	ZCWPW2	1.06643e-07	-6.46155	protein_coding
ENSG00000119661	DNAL1	1.07751e-07	-4.17857	protein_coding
ENSG00000186897	C1QL4	1.0965e-07	-21.2331	protein_coding
ENSG00000187902	SHISA7	1.10208e-07	-5.69152	protein_coding
ENSG00000130052	STARD8	1.10377e-07	-5.70024	lncRNA
ENSG00000286022	AL121899.2	1.10717e-07	-6.44174	protein_coding
ENSG00000137947	GTF2B	1.10903e-07	-2.52967	protein_coding
ENSG00000108559	NUP88	1.12645e-07	-2.10816	lncRNA
ENSG00000187175	KRTAP12-1	1.14237e-07	-5.92132	protein_coding
ENSG00000169297	NR0B1	1.16232e-07	-5.96427	protein_coding
ENSG00000204227	RING1	1.17449e-07	-7.28751	protein_coding
ENSG00000058866	DGKG	1.19985e-07	-7.09079	lncRNA
ENSG00000171119	NRTN	1.22123e-07	-6.52568	protein_coding
ENSG00000213920	MDP1	1.22737e-07	-6.85541	protein_coding
ENSG00000256977	LIMS3	1.25302e-07	-6.63687	protein_coding
DNA:PIF-Harbinger:Chompy-6_Croc	DNA:PIF-Harbinger:Chompy-6_Croc	1.25769e-07	-5.86152	TE
ENSG00000221864	KRTAP12-2	1.28396e-07	-5.91038	protein_coding
ENSG00000184207	PGP	1.28568e-07	-2.69947	protein_coding
ENSG00000221874	ZNF816-ZNF321P	1.34578e-07	-4.50045	protein_coding
ENSG00000147223	RIPPLY1	1.35212e-07	-5.77823	protein_coding
ENSG00000123179	EBPL	1.37856e-07	-3.49003	protein_coding
ENSG00000184924	PTRHD1	1.40109e-07	-2.48675	protein_coding
ENSG00000197565	COL4A6	1.43209e-07	-5.78423	protein_coding
ENSG00000100122	CRYBB1	1.44128e-07	-6.21713	protein_coding
ENSG00000250317	SMIM20	1.5096e-07	-2.49526	lncRNA
ENSG00000111644	ACRBP	1.5246e-07	-20.6158	lncRNA
ENSG00000169575	VPREB1	1.53173e-07	-6.02131	protein_coding
ENSG00000158623	COPG2	1.61861e-07	-6.21414	protein_coding
ENSG00000101198	NKAIN4	1.63109e-07	-5.90626	protein_coding
ENSG00000092969	TGFB2	1.65644e-07	-18.0662	protein_coding
ENSG00000165288	BRWD3	1.66509e-07	-3.15206	protein_coding
ENSG00000261652	C15orf65	1.66976e-07	-8.6332	protein_coding
ENSG00000139131	YARS2	1.72198e-07	-2.0322	lncRNA
ENSG00000118873	RAB3GAP2	1.76228e-07	-2.43159	protein_coding
ENSG00000125813	PAX1	1.79799e-07	-5.97087	protein_coding
ENSG00000269533	AC003002.3	1.79893e-07	-4.87975	protein_coding
ENSG00000184905	TCEAL2	1.79893e-07	-5.71204	protein_coding
ENSG00000105085	MED26	1.80469e-07	-3.01073	protein_coding
ENSG00000206140	TMEM191C	1.87422e-07	-2.45363	protein_coding
ENSG00000149657	LSM14B	1.88447e-07	-3.80773	protein_coding
ENSG00000267360	AC012309.1	1.90876e-07	-6.25977	protein_coding
ENSG00000102104	RS1	1.95944e-07	-6.56283	protein_coding
ENSG00000128285	MCHR1	1.9599e-07	-5.88375	protein_coding
ENSG00000269502	DMRTC1	2.04425e-07	-5.94564	protein_coding
ENSG00000232119	MCTS1	2.05072e-07	-2.02507	lncRNA
ENSG00000135045	C9orf40	2.08575e-07	-4.63838	protein_coding
ENSG00000177144	NUDT4B	2.08933e-07	-2.44379	protein_coding
ENSG00000215568	GAB4	2.1148e-07	-5.8415	protein_coding
ENSG00000287856	AL445524.2	2.21264e-07	-4.32094	protein_coding
ENSG00000099822	HCN2	2.21931e-07	-7.23038	protein_coding
ENSG00000184911	DMRTC1B	2.35185e-07	-5.96955	protein_coding
ENSG00000198832	SELENOM	2.37096e-07	-3.1154	protein_coding
ENSG00000101438	SLC32A1	2.39259e-07	-5.92947	protein_coding
ENSG00000251184	AL672142.1	2.47488e-07	-6.32816	protein_coding
ENSG00000198934	MAGEE1	2.52015e-07	-5.87142	protein_coding
ENSG00000141194	OR4D1	2.57515e-07	-5.65908	protein_coding
ENSG00000205457	TP53TG3C	2.6202e-07	-7.19645	protein_coding
ENSG00000181544	FANCB	2.63982e-07	-4.05669	protein_coding
ENSG00000198881	ASB12	2.70417e-07	-5.89936	protein_coding
ENSG00000102524	TNFSF13B	2.71128e-07	-6.69062	lncRNA
ENSG00000164609	SLU7	2.72173e-07	-2.19363	protein_coding
ENSG00000197429	IPP	2.81956e-07	-2.74726	protein_coding
ENSG00000101194	SLC17A9	2.84331e-07	-5.82849	protein_coding
ENSG00000102081	FMR1	2.90636e-07	-3.71188	protein_coding
ENSG00000146122	DAAM2	2.91156e-07	-3.7751	protein_coding
ENSG00000183513	COA5	2.94975e-07	-2.67472	protein_coding
LTR:ERVL:LTR21C	LTR:ERVL:LTR21C	2.96526e-07	-5.89936	TE
ENSG00000171873	ADRA1D	2.97225e-07	-3.67451	protein_coding
ENSG00000105696	TMEM59L	2.99263e-07	-5.87565	protein_coding
ENSG00000063180	CA11	3.0004e-07	-6.5776	protein_coding
ENSG00000154620	TMSB4Y	3.01161e-07	-5.9186	protein_coding
ENSG00000132005	RFX1	3.1066e-07	-2.82471	protein_coding
ENSG00000197223	C1D	3.1068e-07	-2.4886	protein_coding
ENSG00000238074	TSPY9P	3.12311e-07	-5.45002	protein_coding
ENSG00000102780	DGKH	3.12474e-07	-5.0961	protein_coding
ENSG00000183831	ANKRD45	3.12885e-07	-13.3671	protein_coding
ENSG00000170516	COX7B2	3.12885e-07	-3.0501	protein_coding
ENSG00000100938	GMPR2	3.12885e-07	-3.34172	protein_coding
ENSG00000087510	TFAP2C	3.13538e-07	-2.22054	protein_coding
ENSG00000104883	PEX11G	3.13729e-07	-7.06642	protein_coding
ENSG00000179751	SYCN	3.13929e-07	-5.94244	protein_coding
ENSG00000169562	GJB1	3.22752e-07	-5.73547	protein_coding
ENSG00000184634	MED12	3.25133e-07	-2.54158	protein_coding
ENSG00000275793	RIMBP3	3.29096e-07	-3.1545	protein_coding
ENSG00000006468	ETV1	3.35997e-07	-14.9921	protein_coding
ENSG00000170160	CCDC144A	3.38144e-07	-4.17475	lncRNA
ENSG00000196684	HSH2D	3.41421e-07	-3.57423	protein_coding
ENSG00000138685	FGF2	3.46334e-07	-7.41886	protein_coding
ENSG00000164330	EBF1	3.50524e-07	-6.7073	protein_coding
ENSG00000198003	CCDC151	3.52615e-07	-6.33124	protein_coding
ENSG00000224109	CENPVL3	3.60701e-07	-5.76462	protein_coding
ENSG00000101210	EEF1A2	3.67647e-07	-3.66408	protein_coding
ENSG00000156009	MAGEA8	3.71616e-07	-3.93875	protein_coding
ENSG00000206203	TSSK2	3.80604e-07	-6.164	protein_coding
ENSG00000268041	ERFL	3.88995e-07	-5.50849	protein_coding
ENSG00000205927	OLIG2	3.93399e-07	-5.88406	protein_coding
ENSG00000161681	SHANK1	3.93469e-07	-5.36613	protein_coding
ENSG00000100312	ACR	4.03559e-07	-5.90074	protein_coding
ENSG00000204538	PSORS1C2	4.0369e-07	-4.60211	protein_coding
ENSG00000236737	GAGE12B	4.0657e-07	-6.78648	protein_coding
LINE:L2:UCON86	LINE:L2:UCON86	4.0812e-07	-5.53283	TE
ENSG00000269035	AC010319.2	4.08203e-07	-5.82412	protein_coding
ENSG00000174279	EVX2	4.13095e-07	-19.4311	protein_coding
ENSG00000203812	HIST2H2AA3	4.16034e-07	-4.21585	protein_coding
ENSG00000258417	AC100868.1	4.16034e-07	-6.69779	protein_coding
ENSG00000164610	RP9	4.20801e-07	-2.7465	protein_coding
ENSG00000149634	SPATA25	4.20801e-07	-5.86294	protein_coding
ENSG00000118292	C1orf54	4.21149e-07	-6.08539	protein_coding
ENSG00000069956	MAPK6	4.29508e-07	-2.28012	lncRNA
ENSG00000171405	XAGE5	4.37913e-07	-6.22835	protein_coding
ENSG00000149635	OCSTAMP	4.38785e-07	-5.71989	protein_coding
ENSG00000126458	RRAS	4.39616e-07	-3.64547	protein_coding
ENSG00000160213	CSTB	4.52382e-07	-2.03953	protein_coding
ENSG00000267697	LUZP6	4.55805e-07	-6.22156	protein_coding
ENSG00000196338	NLGN3	4.58212e-07	-4.57544	protein_coding
ENSG00000183474	GTF2H2C	4.59767e-07	-2.61587	protein_coding
ENSG00000101213	PTK6	4.64448e-07	-5.96295	protein_coding
ENSG00000268902	CSAG2	4.71951e-07	-4.39737	lncRNA
ENSG00000203618	GP1BB	4.91214e-07	-3.3182	protein_coding
ENSG00000124243	BCAS4	5.06792e-07	-3.6817	protein_coding
ENSG00000262919	CCNQ	5.08324e-07	-2.45682	protein_coding
ENSG00000127533	F2RL3	5.18463e-07	-6.1766	protein_coding
ENSG00000105370	LIM2	5.24219e-07	-6.45403	protein_coding
ENSG00000273820	USP27X	5.40881e-07	-5.9254	protein_coding
ENSG00000253831	ETV3L	5.52416e-07	-7.02257	protein_coding
ENSG00000185896	LAMP1	5.56212e-07	-2.29687	protein_coding
ENSG00000212123	PRR22	5.65414e-07	-3.84742	protein_coding
ENSG00000168887	C2orf68	5.86349e-07	-2.08906	protein_coding
ENSG00000185155	MIXL1	5.92127e-07	-7.60973	protein_coding
ENSG00000135406	PRPH	5.92127e-07	-5.25869	lncRNA
LTR:ERV1:LTR06	LTR:ERV1:LTR06	6.00393e-07	-4.41076	TE
ENSG00000196431	CRYBA4	6.02743e-07	-5.96559	protein_coding
ENSG00000152133	GPATCH11	6.08113e-07	-3.99226	protein_coding
ENSG00000217442	SYCE3	6.16568e-07	-6.06389	protein_coding
ENSG00000159307	SCUBE1	7.09577e-07	-5.78725	protein_coding
ENSG00000205307	SAP25	7.12339e-07	-4.84673	protein_coding
ENSG00000174562	KLK15	7.23196e-07	-6.42454	protein_coding
ENSG00000269720	CCDC194	7.34855e-07	-5.88685	protein_coding
ENSG00000149646	CNBD2	7.44361e-07	-3.77116	protein_coding
ENSG00000149599	DUSP15	7.47463e-07	-3.69838	protein_coding
ENSG00000185177	ZNF479	7.52422e-07	-6.72145	protein_coding
ENSG00000221890	NPTXR	7.627e-07	-3.02311	protein_coding
ENSG00000274808	TBC1D3B	7.71087e-07	-6.68821	protein_coding
ENSG00000171773	NXNL1	7.7758e-07	-5.80505	protein_coding
LTR:ERVK:LTR22B2	LTR:ERVK:LTR22B2	7.81163e-07	-5.76614	TE
ENSG00000135974	C2orf49	7.83115e-07	-2.08408	protein_coding
ENSG00000151923	TIAL1	7.87449e-07	-2.02506	protein_coding
ENSG00000090659	CD209	7.88605e-07	-6.25438	protein_coding
ENSG00000160182	TFF1	8.03084e-07	-5.55583	protein_coding
ENSG00000132388	UBE2G1	8.07773e-07	-2.14543	protein_coding
ENSG00000156345	CDK20	8.19107e-07	-6.53154	protein_coding
ENSG00000105143	SLC1A6	8.20104e-07	-7.11361	protein_coding
LTR:ERV1:LTR1C3	LTR:ERV1:LTR1C3	8.22961e-07	-3.57586	TE
ENSG00000092377	TBL1Y	8.44801e-07	-5.65255	protein_coding
ENSG00000186980	KRTAP23-1	8.63718e-07	-5.56284	protein_coding
ENSG00000213231	TCL1B	8.69106e-07	-4.23896	protein_coding
ENSG00000179168	GGN	8.73849e-07	-5.83634	protein_coding
ENSG00000075043	KCNQ2	9.01403e-07	-3.85156	protein_coding
ENSG00000168286	THAP11	9.07609e-07	-2.64261	protein_coding
ENSG00000185614	INKA1	9.08115e-07	-22.2881	protein_coding
ENSG00000105369	CD79A	9.23898e-07	-6.70809	protein_coding
ENSG00000036054	TBC1D23	9.32299e-07	-2.28382	protein_coding
ENSG00000160180	TFF3	9.37502e-07	-5.50583	protein_coding
ENSG00000105605	CACNG7	9.63592e-07	-6.08472	lncRNA
ENSG00000232196	MTRNR2L4	9.69989e-07	-6.0639	protein_coding
ENSG00000170142	UBE2E1	9.70848e-07	-3.35309	protein_coding
ENSG00000186912	P2RY4	1.00276e-06	-5.29874	protein_coding
ENSG00000101203	COL20A1	1.01023e-06	-3.47344	protein_coding
ENSG00000275034	TP53TG3E	1.04095e-06	-6.92132	protein_coding
ENSG00000061656	SPAG4	1.04968e-06	-5.67858	protein_coding
ENSG00000185437	SH3BGR	1.06118e-06	-6.60245	protein_coding
ENSG00000221916	C19orf73	1.0631e-06	-3.42329	protein_coding
ENSG00000125998	FAM83C	1.08312e-06	-5.62772	protein_coding
ENSG00000118972	FGF23	1.08883e-06	-6.2928	protein_coding
ENSG00000180806	HOXC9	1.09995e-06	-6.06662	lncRNA
ENSG00000169184	MN1	1.13008e-06	-5.61423	protein_coding
ENSG00000181450	ZNF678	1.1416e-06	-5.05256	protein_coding
ENSG00000168803	ADAL	1.17278e-06	-3.9234	protein_coding
ENSG00000185133	INPP5J	1.32831e-06	-3.4569	lncRNA
ENSG00000139197	PEX5	1.35062e-06	-3.84337	protein_coding
ENSG00000197406	DIO3	1.39119e-06	-17.4448	protein_coding
ENSG00000215397	SCRT2	1.45654e-06	-3.59253	protein_coding
ENSG00000121413	ZSCAN18	1.49842e-06	-3.61096	protein_coding
ENSG00000141933	TPGS1	1.5221e-06	-6.84797	protein_coding
ENSG00000165097	KDM1B	1.53533e-06	-4.77688	protein_coding
ENSG00000102390	PBDC1	1.57437e-06	-2.68729	protein_coding
ENSG00000186190	BPIFB3	1.70585e-06	-5.56632	protein_coding
ENSG00000159261	CLDN14	1.71379e-06	-5.52926	protein_coding
ENSG00000163521	GLB1L	1.7357e-06	-2.997	protein_coding
ENSG00000214300	SPDYE3	1.74196e-06	-5.85583	protein_coding
ENSG00000166173	LARP6	1.75764e-06	-5.88603	protein_coding
ENSG00000164037	SLC9B1	1.7586e-06	-5.85154	protein_coding
ENSG00000130758	MAP3K10	1.7623e-06	-5.33157	protein_coding
ENSG00000238205	MPC1L	1.78959e-06	-4.36781	protein_coding
ENSG00000078898	BPIFB2	1.80511e-06	-5.56109	protein_coding
ENSG00000242616	GNG10	1.82893e-06	-2.86331	protein_coding
ENSG00000115163	CENPA	1.88341e-06	-2.61531	lncRNA
ENSG00000243811	APOBEC3D	1.91837e-06	-5.69302	protein_coding
ENSG00000184867	ARMCX2	1.98103e-06	-5.75234	protein_coding
ENSG00000241058	NSUN6	2.02689e-06	-5.44172	protein_coding
ENSG00000157837	SPPL3	2.0597e-06	-2.46845	protein_coding
ENSG00000183307	TMEM121B	2.06453e-06	-5.67495	protein_coding
ENSG00000112029	FBXO5	2.07428e-06	-2.33602	protein_coding
ENSG00000150773	PIH1D2	2.08073e-06	-6.17548	protein_coding
ENSG00000198021	SPANXA1	2.09397e-06	-5.36469	protein_coding
ENSG00000100478	AP4S1	2.11146e-06	-5.97612	protein_coding
ENSG00000183785	TUBA8	2.13471e-06	-3.97446	protein_coding
ENSG00000203811	HIST2H3C	2.17317e-06	-7.05149	protein_coding
ENSG00000142484	TM4SF5	2.20541e-06	-4.33097	protein_coding
ENSG00000198252	STYX	2.22651e-06	-2.51112	protein_coding
LTR:ERV1:HERV-Fc1_LTR1	LTR:ERV1:HERV-Fc1_LTR1	2.22671e-06	-3.24718	TE
ENSG00000283683	MYOCOS	2.25619e-06	-8.20922	protein_coding
ENSG00000147168	IL2RG	2.29004e-06	-6.05406	protein_coding
ENSG00000108094	CUL2	2.33529e-06	-2.40564	protein_coding
ENSG00000115274	INO80B	2.35101e-06	-3.32546	protein_coding
ENSG00000204851	PNMA8B	2.43273e-06	-4.6341	lncRNA
ENSG00000129990	SYT5	2.49137e-06	-5.80081	protein_coding
ENSG00000146707	POMZP3	2.49407e-06	-2.32458	protein_coding
ENSG00000142459	EVI5L	2.53615e-06	-5.90978	protein_coding
ENSG00000163864	NMNAT3	2.53955e-06	-5.69186	protein_coding
ENSG00000004848	ARX	2.57047e-06	-4.10065	protein_coding
ENSG00000205755	CRLF2	2.60423e-06	-5.53283	protein_coding
ENSG00000150201	FXYD4	2.65692e-06	-2.93061	protein_coding
ENSG00000241322	CDRT1	2.68568e-06	-5.25279	protein_coding
ENSG00000264364	DYNLL2	2.86486e-06	-2.11955	protein_coding
ENSG00000143110	C1orf162	2.98195e-06	-7.87458	protein_coding
ENSG00000217555	CKLF	3.04934e-06	-4.35663	protein_coding
ENSG00000136932	TRMO	3.05337e-06	-3.94531	protein_coding
ENSG00000166682	TMPRSS5	3.0769e-06	-19.5491	protein_coding
ENSG00000125820	NKX2-2	3.09602e-06	-5.71361	protein_coding
ENSG00000244482	LILRA6	3.10029e-06	-5.62939	protein_coding
ENSG00000101204	CHRNA4	3.16758e-06	-3.19725	protein_coding
ENSG00000198062	POTEH	3.25369e-06	-5.81974	protein_coding
ENSG00000125878	TCF15	3.26523e-06	-3.22698	protein_coding
ENSG00000163359	COL6A3	3.28786e-06	-17.6671	lncRNA
ENSG00000165175	MID1IP1	3.34614e-06	-4.06223	protein_coding
ENSG00000165702	GFI1B	3.4911e-06	-6.53811	lncRNA
ENSG00000185915	KLHL34	3.53635e-06	-5.24934	protein_coding
ENSG00000152404	CWF19L2	3.54146e-06	-2.40587	protein_coding
ENSG00000198586	TLK1	3.55712e-06	-2.34743	protein_coding
ENSG00000261509	TP53TG3B	3.57989e-06	-6.47256	protein_coding
ENSG00000225921	NOL7	3.63566e-06	-2.01485	protein_coding
ENSG00000185040	SPDYE16	3.63566e-06	-5.35999	protein_coding
LTR:ERVK:MER11B	LTR:ERVK:MER11B	3.63566e-06	-4.67499	TE
ENSG00000187682	ERAS	3.64301e-06	-4.85221	protein_coding
ENSG00000013441	CLK1	3.66375e-06	-2.36204	protein_coding
ENSG00000151665	PIGF	3.68818e-06	-2.86249	protein_coding
ENSG00000138468	SENP7	3.7838e-06	-3.9225	protein_coding
ENSG00000163060	TEKT4	3.7868e-06	-7.96591	protein_coding
ENSG00000219435	CATSPERZ	3.81008e-06	-8.19925	protein_coding
ENSG00000148950	IMMP1L	3.82099e-06	-2.15337	protein_coding
ENSG00000126243	LRFN3	3.82105e-06	-4.24414	lncRNA
ENSG00000166171	DPCD	3.85086e-06	-2.25744	lncRNA
ENSG00000134072	CAMK1	3.85791e-06	-5.66962	protein_coding
ENSG00000162814	SPATA17	3.9507e-06	-7.53994	protein_coding
ENSG00000169891	REPS2	3.96185e-06	-6.39443	protein_coding
ENSG00000158423	RIBC1	4.08193e-06	-6.01714	protein_coding
ENSG00000183632	TP53TG3	4.10262e-06	-6.48826	protein_coding
ENSG00000102181	CD99L2	4.12947e-06	-4.5308	protein_coding
ENSG00000163596	ICA1L	4.13806e-06	-3.25516	protein_coding
ENSG00000267179	AC008770.2	4.19323e-06	-5.84581	protein_coding
ENSG00000258713	C20orf141	4.20661e-06	-5.50401	protein_coding
ENSG00000088053	GP6	4.24456e-06	-6.26085	protein_coding
ENSG00000135211	TMEM60	4.30305e-06	-6.64514	protein_coding
ENSG00000088827	SIGLEC1	4.58004e-06	-5.51489	protein_coding
ENSG00000126246	IGFLR1	4.75359e-06	-2.73437	protein_coding
ENSG00000160185	UBASH3A	4.75359e-06	-5.16108	protein_coding
ENSG00000234719	NPIPB2	4.79693e-06	-2.55559	protein_coding
ENSG00000167766	ZNF83	4.88709e-06	-2.38737	protein_coding
ENSG00000278848	TP53TG3F	4.91011e-06	-6.37963	protein_coding
ENSG00000176635	HORMAD2	4.94917e-06	-5.60246	protein_coding
ENSG00000117481	NSUN4	5.00518e-06	-2.05239	protein_coding
ENSG00000262874	C19orf84	5.0485e-06	-5.9254	protein_coding
ENSG00000180011	ZADH2	5.09602e-06	-6.30955	protein_coding
ENSG00000135924	DNAJB2	5.57909e-06	-4.12118	protein_coding
ENSG00000099999	RNF215	5.63406e-06	-4.12894	protein_coding
ENSG00000185158	LRRC37B	6.13716e-06	-3.7991	protein_coding
ENSG00000181781	ODF3L2	6.43514e-06	-6.71988	protein_coding
ENSG00000170373	CST1	6.49837e-06	-5.61935	protein_coding
ENSG00000011422	PLAUR	6.50125e-06	-3.87326	protein_coding
ENSG00000167065	DUSP18	6.65502e-06	-2.76165	protein_coding
ENSG00000213999	MEF2B	6.70489e-06	-2.1569	protein_coding
ENSG00000011677	GABRA3	7.06638e-06	-5.80505	protein_coding
ENSG00000148153	INIP	7.10828e-06	-2.57989	protein_coding
ENSG00000099246	RAB18	7.42096e-06	-2.22932	protein_coding
ENSG00000115289	PCGF1	7.44245e-06	-2.72863	lncRNA
ENSG00000185291	IL3RA	7.45107e-06	-4.90903	protein_coding
ENSG00000198870	STKLD1	7.52464e-06	-2.92099	protein_coding
ENSG00000166948	TGM6	7.52464e-06	-5.48939	protein_coding
ENSG00000100987	VSX1	7.68994e-06	-5.33636	protein_coding
ENSG00000178149	DALRD3	7.8243e-06	-2.12466	protein_coding
ENSG00000187824	TMEM220	7.83108e-06	-7.13659	protein_coding
DNA:TcMar-Tigger:Tigger3d	DNA:TcMar-Tigger:Tigger3d	7.92259e-06	-2.48056	TE
ENSG00000284554	AL022318.4	7.97516e-06	-5.53283	protein_coding
ENSG00000004777	ARHGAP33	8.03393e-06	-4.41511	lncRNA
ENSG00000205544	TMEM256	8.09459e-06	-2.40059	protein_coding
ENSG00000139223	ANP32D	8.15181e-06	-5.32405	protein_coding
ENSG00000111850	SMIM8	8.17884e-06	-4.38928	protein_coding
ENSG00000104848	KCNA7	8.22097e-06	-5.64926	protein_coding
ENSG00000197976	AKAP17A	8.25132e-06	-2.47033	protein_coding
ENSG00000169083	AR	8.28364e-06	-5.51669	protein_coding
ENSG00000117174	ZNHIT6	8.49184e-06	-2.80804	protein_coding
ENSG00000269404	SPIB	8.60248e-06	-3.78637	protein_coding
ENSG00000162631	NTNG1	8.61514e-06	-7.96571	protein_coding
ENSG00000154930	ACSS1	8.67067e-06	-5.30329	protein_coding
ENSG00000156374	PCGF6	8.68308e-06	-2.39409	protein_coding
ENSG00000183397	C19orf71	8.74205e-06	-5.52209	protein_coding
ENSG00000163689	C3orf67	8.9429e-06	-6.59313	protein_coding
ENSG00000147432	CHRNB3	8.97602e-06	-6.34552	protein_coding
ENSG00000163781	TOPBP1	9.40015e-06	-2.16251	lncRNA
ENSG00000125629	INSIG2	9.55811e-06	-5.06933	protein_coding
ENSG00000244187	TMEM141	9.6319e-06	-2.39242	protein_coding
ENSG00000100473	COCH	9.6319e-06	-2.54361	protein_coding
ENSG00000256671	LIMS4	9.65919e-06	-5.40303	protein_coding
ENSG00000158825	CDA	9.73667e-06	-3.98527	lncRNA
ENSG00000128266	GNAZ	9.74209e-06	-5.45403	protein_coding
ENSG00000224916	APOC4-APOC2	9.91863e-06	-5.66553	protein_coding
ENSG00000104983	CCDC61	9.96834e-06	-4.85431	protein_coding
ENSG00000198354	DCAF12L2	1.02325e-05	-4.66481	protein_coding
ENSG00000177191	B3GNT8	1.02763e-05	-4.27436	protein_coding
ENSG00000133246	PRAM1	1.04357e-05	-5.61165	protein_coding
ENSG00000160179	ABCG1	1.04931e-05	-5.37467	protein_coding
ENSG00000196436	NPIPB15	1.06328e-05	-2.37623	protein_coding
ENSG00000119004	CYP20A1	1.06363e-05	-5.71372	protein_coding
ENSG00000104972	LILRB1	1.06546e-05	-5.57847	protein_coding
ENSG00000106692	FKTN	1.09578e-05	-6.58388	protein_coding
ENSG00000272196	HIST2H2AA4	1.11756e-05	-3.97003	protein_coding
ENSG00000130821	SLC6A8	1.12741e-05	-2.34254	protein_coding
LTR:ERVL:MER54A	LTR:ERVL:MER54A	1.13856e-05	-3.07355	TE
ENSG00000167037	SGSM1	1.14335e-05	-5.30926	protein_coding
ENSG00000161640	SIGLEC11	1.15266e-05	-5.62772	protein_coding
ENSG00000177683	THAP5	1.16646e-05	-4.39257	lncRNA
ENSG00000261949	GFY	1.16995e-05	-5.81094	protein_coding
ENSG00000221823	PPP3R1	1.18101e-05	-4.43679	protein_coding
ENSG00000155761	SPAG17	1.19635e-05	-5.67696	protein_coding
ENSG00000104826	LHB	1.22041e-05	-3.15862	protein_coding
ENSG00000149451	ADAM33	1.23631e-05	-3.50896	protein_coding
ENSG00000142303	ADAMTS10	1.24025e-05	-5.57846	protein_coding
ENSG00000165169	DYNLT3	1.25058e-05	-3.27781	protein_coding
ENSG00000128309	MPST	1.26775e-05	-2.31107	protein_coding
ENSG00000189064	GAGE2A	1.26827e-05	-3.95617	protein_coding
ENSG00000121897	LIAS	1.34064e-05	-2.28784	protein_coding
ENSG00000189144	ZNF573	1.40497e-05	-2.46377	lncRNA
ENSG00000273111	LYPD4	1.4242e-05	-6.36677	protein_coding
ENSG00000145824	CXCL14	1.44101e-05	-6.37963	protein_coding
ENSG00000167595	PROSER3	1.45568e-05	-3.79581	protein_coding
ENSG00000204060	FOXO6	1.47645e-05	-7.4783	lncRNA
ENSG00000156413	FUT6	1.48364e-05	-4.4348	protein_coding
ENSG00000108448	TRIM16L	1.48392e-05	-2.87205	lncRNA
ENSG00000138670	RASGEF1B	1.50277e-05	-6.05025	protein_coding
ENSG00000132467	UTP3	1.5191e-05	-2.74596	protein_coding
ENSG00000185130	HIST1H2BL	1.52492e-05	-6.77142	protein_coding
ENSG00000064489	BORCS8-MEF2B	1.55442e-05	-2.07676	protein_coding
ENSG00000147234	FRMPD3	1.55779e-05	-3.29068	protein_coding
ENSG00000198547	C20orf203	1.57346e-05	-5.35665	protein_coding
ENSG00000104899	AMH	1.57741e-05	-6.02639	lncRNA
ENSG00000164687	FABP5	1.60922e-05	-2.5661	protein_coding
ENSG00000165182	CXorf58	1.61605e-05	-5.48754	protein_coding
ENSG00000285891	AC113348.1	1.67465e-05	-7.63122	protein_coding
ENSG00000260170	AC090527.2	1.71287e-05	-3.45448	protein_coding
ENSG00000273047	AL121845.2	1.72325e-05	-2.77392	protein_coding
ENSG00000113272	THG1L	1.73261e-05	-2.72417	protein_coding
ENSG00000133740	E2F5	1.77654e-05	-4.28916	protein_coding
ENSG00000141437	SLC25A52	1.78372e-05	-5.61093	protein_coding
DNA:TcMar-Tigger:UCON55	DNA:TcMar-Tigger:UCON55	1.89161e-05	-2.88695	TE
ENSG00000124143	ARHGAP40	1.921e-05	-5.23915	protein_coding
ENSG00000011638	TMEM159	1.96228e-05	-3.15512	protein_coding
ENSG00000196415	PRTN3	2.0019e-05	-5.74397	protein_coding
ENSG00000147119	CHST7	2.03734e-05	-3.52893	protein_coding
ENSG00000162975	KCNF1	2.0713e-05	-21.5146	protein_coding
ENSG00000182827	ACBD3	2.13109e-05	-2.48742	protein_coding
ENSG00000185115	NSMCE3	2.17307e-05	-6.57763	protein_coding
ENSG00000076067	RBMS2	2.17343e-05	-3.25934	protein_coding
ENSG00000198326	TMEM239	2.17543e-05	-5.19251	protein_coding
ENSG00000167619	TMEM145	2.21775e-05	-5.62177	protein_coding
ENSG00000183793	NPIPA5	2.22124e-05	-2.96627	protein_coding
ENSG00000070501	POLB	2.27798e-05	-2.45184	protein_coding
ENSG00000166323	C11orf65	2.2935e-05	-7.25977	protein_coding
ENSG00000144445	KANSL1L	2.31609e-05	-5.23986	protein_coding
ENSG00000147206	NXF3	2.33437e-05	-5.2928	protein_coding
ENSG00000167281	RBFOX3	2.38855e-05	-6.28857	protein_coding
ENSG00000022267	FHL1	2.43105e-05	-4.66974	protein_coding
ENSG00000269313	MAGIX	2.43867e-05	-2.50787	protein_coding
ENSG00000132000	PODNL1	2.48434e-05	-5.3103	protein_coding
ENSG00000261787	TCF24	2.51373e-05	-6.63376	protein_coding
ENSG00000099364	FBXL19	2.5255e-05	-5.56754	protein_coding
ENSG00000162734	PEA15	2.53348e-05	-2.61448	protein_coding
ENSG00000180822	PSMG4	2.53816e-05	-2.0456	protein_coding
ENSG00000267710	EDDM13	2.55387e-05	-6.17775	protein_coding
ENSG00000123091	RNF11	2.59141e-05	-3.0297	protein_coding
ENSG00000160219	GAB3	2.59141e-05	-5.22599	protein_coding
ENSG00000087076	HSD17B14	2.62346e-05	-5.24536	protein_coding
ENSG00000029639	TFB1M	2.67404e-05	-2.07243	protein_coding
DNA:TcMar-Tigger:UCON39	DNA:TcMar-Tigger:UCON39	2.71739e-05	-5.1255	TE
ENSG00000131409	LRRC4B	2.73178e-05	-3.36987	protein_coding
ENSG00000161031	PGLYRP2	2.733e-05	-6.35362	protein_coding
ENSG00000162639	HENMT1	2.75139e-05	-2.18346	protein_coding
ENSG00000196139	AKR1C3	2.78667e-05	-7.33019	lncRNA
ENSG00000152082	MZT2B	2.80667e-05	-2.23625	protein_coding
ENSG00000034693	PEX3	2.85235e-05	-2.59168	protein_coding
ENSG00000181856	SLC2A4	2.85235e-05	-3.34236	protein_coding
ENSG00000188501	LCTL	2.88389e-05	-2.26531	protein_coding
ENSG00000170262	MRAP	2.94387e-05	-2.28024	protein_coding
ENSG00000083290	ULK2	2.95061e-05	-2.69135	protein_coding
ENSG00000277203	F8A1	2.95061e-05	-2.30212	protein_coding
ENSG00000078142	PIK3C3	2.99875e-05	-2.38692	protein_coding
ENSG00000129946	SHC2	3.02279e-05	-5.84888	protein_coding
ENSG00000105479	CCDC114	3.04442e-05	-5.48201	protein_coding
ENSG00000161609	CCDC155	3.13198e-05	-5.21692	protein_coding
ENSG00000124256	ZBP1	3.13715e-05	-5.16516	protein_coding
ENSG00000274736	CCL23	3.16814e-05	-6.42839	protein_coding
ENSG00000188828	GLRA4	3.17676e-05	-4.26651	protein_coding
ENSG00000184702	SEPTIN5	3.24541e-05	-4.76204	protein_coding
ENSG00000006047	YBX2	3.24755e-05	-4.21353	protein_coding
ENSG00000142235	LMTK3	3.29335e-05	-3.47972	protein_coding
ENSG00000166262	FAM227B	3.31147e-05	-4.83666	lncRNA
ENSG00000233232	NPIPB7	3.33181e-05	-2.41349	protein_coding
ENSG00000130590	SAMD10	3.34533e-05	-2.85143	protein_coding
ENSG00000145736	GTF2H2	3.4708e-05	-2.0894	protein_coding
ENSG00000186474	KLK12	3.47642e-05	-5.23478	protein_coding
ENSG00000113916	BCL6	3.53383e-05	-6.45498	protein_coding
ENSG00000162623	TYW3	3.54133e-05	-2.18963	protein_coding
ENSG00000125872	LRRN4	3.54133e-05	-2.97348	protein_coding
ENSG00000275221	HIST1H2AK	3.54592e-05	-7.75737	protein_coding
ENSG00000147251	DOCK11	3.5527e-05	-6.34043	protein_coding
ENSG00000283632	EXOC3L2	3.5653e-05	-3.60709	protein_coding
ENSG00000144840	RABL3	3.82712e-05	-3.34983	protein_coding
ENSG00000142538	PTH2	3.88231e-05	-3.40384	protein_coding
ENSG00000198930	CSAG1	3.90788e-05	-3.42856	protein_coding
ENSG00000152409	JMY	3.93682e-05	-2.65905	protein_coding
ENSG00000182308	DCAF4L1	3.94149e-05	-4.36515	protein_coding
ENSG00000111218	PRMT8	4.01025e-05	-5.2991	protein_coding
ENSG00000135100	HNF1A	4.08429e-05	-3.73573	protein_coding
ENSG00000104879	CKM	4.08991e-05	-5.74935	protein_coding
ENSG00000159224	GIP	4.09883e-05	-4.10867	protein_coding
ENSG00000140015	KCNH5	4.11938e-05	-7.87563	protein_coding
ENSG00000147231	RADX	4.15454e-05	-6.53106	protein_coding
ENSG00000172986	GXYLT2	4.36379e-05	-5.297	protein_coding
ENSG00000184831	APOO	4.36379e-05	-2.31729	protein_coding
ENSG00000112167	SAYSD1	4.47772e-05	-3.72089	protein_coding
ENSG00000159184	HOXB13	4.5315e-05	-7.22259	protein_coding
ENSG00000137434	C6orf52	4.5834e-05	-5.60672	protein_coding
ENSG00000100479	POLE2	4.64473e-05	-3.55691	lncRNA
ENSG00000205358	MT1H	4.72315e-05	-5.06545	protein_coding
ENSG00000188305	PEAK3	4.88529e-05	-5.62437	protein_coding
ENSG00000159640	ACE	4.99399e-05	-2.94404	lncRNA
ENSG00000162949	CAPN13	5.01073e-05	-7.87773	protein_coding
ENSG00000088882	CPXM1	5.05499e-05	-5.03001	protein_coding
ENSG00000129455	KLK8	5.05869e-05	-2.67133	protein_coding
ENSG00000100079	LGALS2	5.06661e-05	-5.52029	protein_coding
ENSG00000215845	TSTD1	5.06757e-05	-2.52418	protein_coding
ENSG00000047648	ARHGAP6	5.06757e-05	-5.24352	protein_coding
ENSG00000133710	SPINK5	5.06858e-05	-6.47701	protein_coding
ENSG00000131042	LILRB2	5.08487e-05	-5.11601	protein_coding
ENSG00000138175	ARL3	5.0881e-05	-2.44227	protein_coding
ENSG00000145002	FAM86B2	5.08841e-05	-3.86734	protein_coding
ENSG00000116668	SWT1	5.10343e-05	-4.59724	protein_coding
ENSG00000124159	MATN4	5.11427e-05	-2.69764	protein_coding
ENSG00000142227	EMP3	5.16852e-05	-3.63817	protein_coding
ENSG00000255561	FDXACB1	5.18221e-05	-6.18294	protein_coding
ENSG00000173432	SAA1	5.23324e-05	-7.82629	protein_coding
ENSG00000236699	ARHGEF38	5.44295e-05	-2.78305	protein_coding
ENSG00000137819	PAQR5	5.44295e-05	-7.06758	protein_coding
ENSG00000187416	LHFPL3	5.50122e-05	-6.33868	protein_coding
ENSG00000131398	KCNC3	5.52462e-05	-2.4013	protein_coding
ENSG00000168928	CTRB2	5.73645e-05	-5.64941	protein_coding
ENSG00000278139	AL358075.4	5.77456e-05	-6.33498	protein_coding
ENSG00000127528	KLF2	6.00204e-05	-4.31431	protein_coding
ENSG00000007129	CEACAM21	6.01461e-05	-5.94027	lncRNA
ENSG00000266074	BAHCC1	6.07572e-05	-6.17573	protein_coding
ENSG00000185905	C16orf54	6.1987e-05	-7.52163	protein_coding
ENSG00000113384	GOLPH3	6.31717e-05	-2.17835	protein_coding
ENSG00000154079	SDHAF4	6.38187e-05	-5.95897	lncRNA
ENSG00000138686	BBS7	6.49504e-05	-3.64467	protein_coding
ENSG00000105497	ZNF175	6.63754e-05	-4.26356	protein_coding
ENSG00000101290	CDS2	6.63754e-05	-2.25657	lncRNA
ENSG00000107864	CPEB3	6.64101e-05	-6.6185	protein_coding
ENSG00000105609	LILRB5	6.69599e-05	-5.09684	protein_coding
ENSG00000180964	TCEAL8	6.88086e-05	-3.47244	protein_coding
ENSG00000170946	DNAJC24	6.94494e-05	-2.41092	lncRNA
ENSG00000161281	COX7A1	7.00629e-05	-5.72614	protein_coding
ENSG00000204852	TCTN1	7.13665e-05	-4.69717	protein_coding
ENSG00000125388	GRK4	7.19026e-05	-5.6787	protein_coding
ENSG00000132570	PCBD2	7.21853e-05	-2.65445	protein_coding
LTR:ERVL:LTR62	LTR:ERVL:LTR62	7.25015e-05	-2.1281	TE
ENSG00000227234	SPANXB1	7.34444e-05	-5.03271	protein_coding
ENSG00000125931	CITED1	7.39083e-05	-3.64839	protein_coding
ENSG00000189152	GRAPL	7.69213e-05	-6.77142	protein_coding
ENSG00000162236	STX5	7.74753e-05	-2.20885	protein_coding
ENSG00000102313	ITIH6	7.77367e-05	-4.39838	protein_coding
ENSG00000176641	RNF152	7.80091e-05	-5.80652	protein_coding
ENSG00000189186	DCAF8L2	7.82948e-05	-5.3905	lncRNA
ENSG00000214753	HNRNPUL2	7.84673e-05	-2.78772	protein_coding
ENSG00000141542	RAB40B	7.94414e-05	-4.27202	protein_coding
ENSG00000167748	KLK1	7.98289e-05	-5.44269	protein_coding
ENSG00000185306	C12orf56	8.04858e-05	-3.31387	protein_coding
ENSG00000188611	ASAH2	8.1118e-05	-3.85772	protein_coding
ENSG00000138587	MNS1	8.20559e-05	-5.59088	lncRNA
ENSG00000198028	ZNF560	8.41689e-05	-4.08278	protein_coding
ENSG00000189269	DRICH1	8.60022e-05	-5.81682	protein_coding
ENSG00000172244	C5orf34	8.82676e-05	-4.05874	protein_coding
ENSG00000156639	ZFAND3	8.83919e-05	-2.55921	protein_coding
DNA:hAT-Charlie:Charlie10b	DNA:hAT-Charlie:Charlie10b	8.83919e-05	-3.17005	TE
ENSG00000164040	PGRMC2	8.9382e-05	-3.15665	protein_coding
ENSG00000171291	ZNF439	9.10744e-05	-6.45873	protein_coding
ENSG00000165462	PHOX2A	9.1684e-05	-6.90625	protein_coding
ENSG00000167757	KLK11	9.19225e-05	-3.74598	protein_coding
ENSG00000180953	AC015871.1	9.21971e-05	-2.85293	protein_coding
ENSG00000182636	NDN	9.23663e-05	-6.68523	protein_coding
ENSG00000196337	CGB7	9.37352e-05	-2.88052	protein_coding
ENSG00000123560	PLP1	9.41212e-05	-5.30329	protein_coding
ENSG00000096872	IFT74	9.50792e-05	-3.95774	protein_coding
ENSG00000141582	CBX4	9.71319e-05	-4.6171	protein_coding
ENSG00000171703	TCEA2	9.74813e-05	-3.59867	lncRNA
ENSG00000079691	CARMIL1	9.81419e-05	-2.16204	protein_coding
ENSG00000104892	KLC3	9.97374e-05	-2.64662	protein_coding
ENSG00000128383	APOBEC3A	0.000104113	-5.23916	lncRNA
ENSG00000053501	USE1	0.000105611	-2.25803	protein_coding
ENSG00000124209	RAB22A	0.000106637	-3.1328	protein_coding
ENSG00000188032	C19orf67	0.000107028	-6.21521	protein_coding
ENSG00000178342	KCNG2	0.000107549	-5.86151	protein_coding
ENSG00000198960	ARMCX6	0.000108172	-4.85579	lncRNA
ENSG00000173698	ADGRG2	0.000109798	-5.8544	protein_coding
ENSG00000152484	USP12	0.000109834	-3.6474	protein_coding
ENSG00000154721	JAM2	0.00011157	-5.52925	protein_coding
ENSG00000126821	SGPP1	0.00011475	-3.61356	protein_coding
ENSG00000187994	RINL	0.000114948	-4.22391	protein_coding
ENSG00000101230	ISM1	0.000115604	-5.18515	protein_coding
ENSG00000244115	DNAJC25-GNG10	0.000115846	-2.11012	protein_coding
ENSG00000138741	TRPC3	0.000117316	-5.94964	protein_coding
ENSG00000197696	NMB	0.000118351	-7.74473	protein_coding
ENSG00000177238	TRIM72	0.000126773	-6.05274	protein_coding
ENSG00000100379	KCTD17	0.000128179	-2.22334	protein_coding
ENSG00000147166	ITGB1BP2	0.000128793	-3.74821	protein_coding
ENSG00000064655	EYA2	0.000128803	-4.91609	protein_coding
ENSG00000187094	CCK	0.000129572	-8.02445	protein_coding
LTR:ERV1:HERV1_LTRa	LTR:ERV1:HERV1_LTRa	0.000133114	-5.07718	TE
ENSG00000213714	FAM209B	0.000133268	-5.42064	protein_coding
ENSG00000018189	RUFY3	0.000136168	-2.20688	protein_coding
ENSG00000119965	C10orf88	0.000137845	-3.76426	protein_coding
ENSG00000148935	GAS2	0.000142866	-6.21491	lncRNA
ENSG00000197928	ZNF677	0.000143614	-2.37959	protein_coding
ENSG00000167674	HDGFL2	0.000144392	-2.12932	protein_coding
ENSG00000125798	FOXA2	0.000144407	-5.26085	protein_coding
ENSG00000285218	AC026316.4	0.000146739	-7.43363	protein_coding
ENSG00000260371	AC026464.3	0.000147367	-2.57565	protein_coding
ENSG00000164113	ADAD1	0.000148066	-7.76952	protein_coding
ENSG00000135702	CHST5	0.000148066	-6.45499	protein_coding
ENSG00000159905	ZNF221	0.000148768	-5.30335	protein_coding
ENSG00000167554	ZNF610	0.000148768	-4.10168	protein_coding
ENSG00000212747	RTL8B	0.000151588	-2.39389	protein_coding
ENSG00000182400	TRAPPC6B	0.000156567	-2.32831	protein_coding
ENSG00000160233	LRRC3	0.000156694	-3.27518	protein_coding
ENSG00000197046	SIGLEC15	0.000157147	-5.93353	protein_coding
ENSG00000141570	CBX8	0.000157634	-3.48954	protein_coding
ENSG00000143622	RIT1	0.000159536	-3.98072	protein_coding
ENSG00000152700	SAR1B	0.000162962	-2.69553	protein_coding
ENSG00000172232	AZU1	0.00016352	-5.58708	protein_coding
ENSG00000229809	ZNF688	0.000165121	-3.77215	protein_coding
ENSG00000141255	SPATA22	0.00016517	-4.90372	protein_coding
ENSG00000172361	CFAP53	0.00016517	-5.8544	protein_coding
ENSG00000247595	SPTY2D1OS	0.00016705	-2.98677	lncRNA
ENSG00000188649	CC2D2B	0.000167257	-5.59393	protein_coding
ENSG00000183891	TTC32	0.000167531	-4.59268	protein_coding
ENSG00000256061	DNAAF4	0.000167531	-4.37449	protein_coding
ENSG00000102359	SRPX2	0.000167885	-4.24802	protein_coding
ENSG00000164332	UBLCP1	0.00016804	-3.18616	protein_coding
ENSG00000091583	APOH	0.000168804	-5.96295	protein_coding
ENSG00000186431	FCAR	0.000168804	-5.47646	protein_coding
ENSG00000079101	CLUL1	0.000169781	-5.30537	protein_coding
ENSG00000214309	MBLAC1	0.000169783	-8.76885	protein_coding
ENSG00000197054	ZNF763	0.000169847	-5.12597	protein_coding
ENSG00000188636	RTL6	0.00017031	-4.682	protein_coding
ENSG00000106526	ACTR3C	0.000170367	-5.59735	protein_coding
ENSG00000262484	CCER2	0.000170627	-3.58466	protein_coding
ENSG00000267467	APOC4	0.000170815	-4.2015	protein_coding
ENSG00000214491	SEC14L6	0.000171115	-5.01562	protein_coding
ENSG00000241563	CORT	0.000171352	-5.65165	protein_coding
ENSG00000132535	DLG4	0.000172987	-5.71675	protein_coding
ENSG00000086159	AQP6	0.000174706	-3.85673	protein_coding
ENSG00000112273	HDGFL1	0.000176391	-3.25315	protein_coding
ENSG00000198125	MB	0.000177248	-4.67962	protein_coding
ENSG00000180383	DEFB124	0.000180554	-3.80113	protein_coding
ENSG00000136870	ZNF189	0.000181774	-6.43213	protein_coding
ENSG00000026559	KCNG1	0.000183302	-2.81079	protein_coding
ENSG00000122432	SPATA1	0.000184307	-5.39605	lncRNA
ENSG00000239961	LILRA4	0.000185752	-4.92811	protein_coding
ENSG00000011600	TYROBP	0.000185777	-5.48754	protein_coding
ENSG00000198860	TSEN15	0.000188078	-2.50696	protein_coding
ENSG00000183476	SH2D7	0.000189214	-5.21692	protein_coding
ENSG00000086967	MYBPC2	0.000190382	-5.18002	protein_coding
ENSG00000170381	SEMA3E	0.000191272	-5.40617	protein_coding
ENSG00000090612	ZNF268	0.000192689	-2.44581	protein_coding
ENSG00000177732	SOX12	0.000192842	-2.75197	protein_coding
ENSG00000152969	JAKMIP1	0.000194721	-6.00469	protein_coding
ENSG00000101160	CTSZ	0.000196193	-3.44961	protein_coding
ENSG00000145014	TMEM44	0.000204338	-6.33123	protein_coding
ENSG00000198889	DCAF12L1	0.000204491	-4.97239	protein_coding
ENSG00000147650	LRP12	0.000206946	-6.33671	protein_coding
ENSG00000100299	ARSA	0.000206946	-2.02224	lncRNA
ENSG00000160678	S100A1	0.000208092	-6.45967	protein_coding
ENSG00000142178	SIK1	0.000208227	-2.50631	protein_coding
ENSG00000099804	CDC34	0.000208252	-2.16945	protein_coding
ENSG00000174428	GTF2IRD2B	0.000208999	-2.34126	protein_coding
ENSG00000170270	GON7	0.000211539	-2.25137	protein_coding
ENSG00000164105	SAP30	0.000212303	-4.03969	lncRNA
ENSG00000105771	SMG9	0.000213982	-2.03837	protein_coding
ENSG00000131831	RAI2	0.000214495	-4.30896	protein_coding
ENSG00000111837	MAK	0.000217284	-3.97746	protein_coding
ENSG00000186567	CEACAM19	0.000217813	-2.68483	protein_coding
ENSG00000178184	PARD6G	0.000218227	-5.01063	protein_coding
ENSG00000184788	SATL1	0.000218918	-4.24593	protein_coding
ENSG00000124249	KCNK15	0.000219144	-3.05053	protein_coding
ENSG00000277758	FO681492.1	0.000220719	-6.48661	protein_coding
ENSG00000183760	ACP7	0.000226371	-5.25004	protein_coding
ENSG00000143878	RHOB	0.000227449	-2.17935	protein_coding
ENSG00000104814	MAP4K1	0.000229809	-3.42287	lncRNA
ENSG00000089101	CFAP61	0.000230846	-5.21838	protein_coding
LTR:ERVK:LTR22	LTR:ERVK:LTR22	0.00023247	-3.98681	TE
ENSG00000182489	XKRX	0.000235911	-3.7807	protein_coding
ENSG00000105205	CLC	0.000237763	-5.54428	protein_coding
ENSG00000204176	SYT15	0.000238097	-5.66153	protein_coding
ENSG00000226742	HSBP1L1	0.000238097	-4.13877	protein_coding
ENSG00000277972	CISD3	0.000238351	-2.00053	protein_coding
ENSG00000172456	FGGY	0.000238997	-6.3111	protein_coding
ENSG00000147475	ERLIN2	0.000239261	-2.21393	protein_coding
ENSG00000154511	DIPK1A	0.000240508	-6.13021	protein_coding
ENSG00000164729	SLC35G3	0.000241306	-6.62775	protein_coding
ENSG00000105722	ERF	0.000247479	-2.11542	protein_coding
ENSG00000167751	KLK2	0.000251615	-5.67697	protein_coding
ENSG00000274611	TBC1D3	0.000252465	-4.25152	protein_coding
ENSG00000040608	RTN4R	0.000253079	-2.36562	protein_coding
ENSG00000112146	FBXO9	0.000253392	-2.45085	protein_coding
ENSG00000165449	SLC16A9	0.00025352	-5.34609	protein_coding
ENSG00000131400	NAPSA	0.000255868	-4.62012	protein_coding
ENSG00000173890	GPR160	0.000257836	-2.78668	protein_coding
ENSG00000176896	TCEANC	0.000259631	-5.19096	lncRNA
ENSG00000130176	CNN1	0.000260708	-5.58018	protein_coding
ENSG00000267173	AC245748.1	0.000261006	-5.34248	protein_coding
ENSG00000248487	ABHD14A	0.000261551	-2.99174	protein_coding
ENSG00000204147	ASAH2B	0.000262917	-3.51002	protein_coding
ENSG00000021488	SLC7A9	0.000264376	-6.22817	protein_coding
ENSG00000101440	ASIP	0.000264509	-4.40111	protein_coding
ENSG00000161013	MGAT4B	0.00026537	-5.89891	protein_coding
ENSG00000187140	FOXD3	0.000266589	-7.17227	protein_coding
ENSG00000132964	CDK8	0.000267852	-3.57547	protein_coding
ENSG00000214954	LRRC69	0.000268432	-6.05647	protein_coding
ENSG00000182712	CMC4	0.000270675	-3.66003	protein_coding
ENSG00000161929	SCIMP	0.000272764	-5.82557	protein_coding
ENSG00000204344	STK19	0.000277331	-2.54288	protein_coding
ENSG00000060069	CTDP1	0.00028076	-2.40894	protein_coding
ENSG00000186866	POFUT2	0.000281584	-2.05139	lncRNA
ENSG00000101342	TLDC2	0.00028257	-3.25886	protein_coding
ENSG00000118094	TREH	0.000286169	-6.35966	protein_coding
ENSG00000147117	ZNF157	0.000290186	-3.97101	protein_coding
ENSG00000223953	C1QTNF5	0.000293718	-28.3025	protein_coding
ENSG00000234465	PINLYP	0.000297588	-5.5698	protein_coding
ENSG00000131910	NR0B2	0.000302209	-17.4911	protein_coding
LTR:ERVL-MaLR:MLT1L-int	LTR:ERVL-MaLR:MLT1L-int	0.000304633	-5.25004	TE
ENSG00000260001	TGFBR3L	0.00030964	-3.55082	protein_coding
ENSG00000091262	ABCC6	0.000317379	-4.97461	protein_coding
ENSG00000079257	LXN	0.00031965	-4.572	protein_coding
ENSG00000100532	CGRRF1	0.000324114	-3.6543	protein_coding
ENSG00000138964	PARVG	0.000331158	-3.4747	protein_coding
ENSG00000185674	LYG2	0.000331215	-7.27	protein_coding
ENSG00000185250	PPIL6	0.000333016	-5.43889	protein_coding
ENSG00000131044	TTLL9	0.000338688	-4.75122	protein_coding
ENSG00000152926	ZNF117	0.000339741	-4.60382	protein_coding
ENSG00000177189	RPS6KA3	0.000343732	-3.07165	protein_coding
ENSG00000286070	GGT1	0.0003458	-2.65217	lncRNA
ENSG00000111077	TNS2	0.000346972	-6.6906	protein_coding
LTR:ERV1:LTR60	LTR:ERV1:LTR60	0.000348288	-4.56655	TE
ENSG00000139684	ESD	0.000365866	-3.86199	protein_coding
ENSG00000172578	KLHL6	0.000366739	-4.99437	protein_coding
ENSG00000100196	KDELR3	0.000366739	-2.86997	protein_coding
ENSG00000137331	IER3	0.000367698	-3.3859	protein_coding
ENSG00000100031	GGT1	0.00037052	-2.69173	protein_coding
ENSG00000204272	NBDY	0.00037348	-4.62282	protein_coding
ENSG00000273513	TBC1D3K	0.000380596	-4.00833	protein_coding
ENSG00000169918	OTUD7A	0.000381142	-6.77971	protein_coding
ENSG00000182118	FAM89A	0.00038251	-6.99004	protein_coding
ENSG00000143554	SLC27A3	0.000387087	-5.92274	protein_coding
ENSG00000105088	OLFM2	0.000390966	-5.98135	protein_coding
ENSG00000106410	NOBOX	0.000393271	-17.9542	protein_coding
ENSG00000196511	TPK1	0.000397492	-3.81842	protein_coding
ENSG00000254788	CKLF-CMTM1	0.000397492	-3.39163	protein_coding
ENSG00000147394	ZNF185	0.000397492	-4.22496	protein_coding
ENSG00000166482	MFAP4	0.000410246	-5.85439	protein_coding
ENSG00000125520	SLC2A4RG	0.000414586	-2.19796	protein_coding
ENSG00000170965	PLAC1	0.000419354	-5.57847	protein_coding
ENSG00000115457	IGFBP2	0.000419734	-5.44889	protein_coding
ENSG00000239998	LILRA2	0.000423589	-5.10885	lncRNA
ENSG00000168757	TSPY2	0.000426126	-3.12108	protein_coding
ENSG00000136158	SPRY2	0.000427045	-6.32492	protein_coding
ENSG00000167244	IGF2	0.000442235	-5.43096	protein_coding
ENSG00000149308	NPAT	0.000442889	-2.30331	protein_coding
ENSG00000178531	CTXN1	0.00044523	-3.20189	protein_coding
ENSG00000198053	SIRPA	0.000445904	-4.88963	protein_coding
ENSG00000166960	CCDC178	0.000448065	-5.40615	protein_coding
ENSG00000203778	FAM229B	0.0004507	-6.04372	protein_coding
ENSG00000204352	C9orf129	0.0004559	-5.02322	lncRNA
ENSG00000165359	INTS6L	0.000461589	-3.57744	protein_coding
ENSG00000237651	C2orf74	0.000466019	-3.18645	protein_coding
ENSG00000135643	KCNMB4	0.000467753	-4.34722	protein_coding
ENSG00000159556	ISL2	0.000468281	-8.24485	protein_coding
ENSG00000103023	PRSS54	0.00047294	-6.67211	protein_coding
ENSG00000162384	CZIB	0.000475637	-2.07405	protein_coding
ENSG00000153130	SCOC	0.000476199	-2.12804	protein_coding
ENSG00000119844	AFTPH	0.000477794	-2.29732	protein_coding
ENSG00000101850	GPR143	0.000478207	-2.75394	protein_coding
ENSG00000142751	GPN2	0.000480334	-2.02157	protein_coding
LTR:ERV1:MER51-int	LTR:ERV1:MER51-int	0.000481931	-3.35675	TE
ENSG00000070388	FGF22	0.000482511	-5.01749	protein_coding
ENSG00000240038	AMY2B	0.000483546	-2.57854	protein_coding
ENSG00000102230	PCYT1B	0.00048627	-4.96559	protein_coding
ENSG00000172458	IL17D	0.000491987	-6.10807	protein_coding
ENSG00000177599	ZNF491	0.000495188	-5.23039	lncRNA
ENSG00000282218	AL132671.2	0.000496883	-5.85439	protein_coding
ENSG00000171004	HS6ST2	0.00050105	-3.49892	protein_coding
ENSG00000161677	JOSD2	0.000501311	-2.35886	protein_coding
ENSG00000139537	CCDC65	0.000501403	-6.51591	protein_coding
ENSG00000142156	COL6A1	0.000501764	-2.34642	protein_coding
ENSG00000187243	MAGED4B	0.000504946	-2.85431	protein_coding
ENSG00000196132	MYT1	0.000510468	-3.31777	protein_coding
ENSG00000167969	ECI1	0.000510862	-2.0005	protein_coding
ENSG00000143315	PIGM	0.000512716	-4.33146	protein_coding
ENSG00000196470	SIAH1	0.000526929	-2.07106	lncRNA
ENSG00000197296	FITM2	0.000528887	-3.04505	protein_coding
ENSG00000174099	MSRB3	0.000530174	-6.51488	protein_coding
ENSG00000267881	AC243967.1	0.000531455	-4.77973	protein_coding
ENSG00000151687	ANKAR	0.000531789	-5.17433	lncRNA
DNA:TcMar-Tigger:MER6C	DNA:TcMar-Tigger:MER6C	0.000534126	-3.91169	TE
ENSG00000184571	PIWIL3	0.000534498	-5.06524	protein_coding
ENSG00000160145	KALRN	0.000539482	-4.74617	protein_coding
ENSG00000198910	L1CAM	0.000542349	-2.73017	protein_coding
ENSG00000115275	MOGS	0.000544115	-2.91983	protein_coding
ENSG00000129535	NRL	0.000547948	-6.9029	protein_coding
ENSG00000187516	HYPM	0.000551975	-4.91723	protein_coding
ENSG00000244509	APOBEC3C	0.000553936	-4.99696	protein_coding
ENSG00000130589	HELZ2	0.000563398	-2.32223	protein_coding
ENSG00000102897	LYRM1	0.000564179	-2.16172	lncRNA
ENSG00000112210	RAB23	0.00056499	-3.11951	protein_coding
ENSG00000101335	MYL9	0.000565135	-3.90992	protein_coding
ENSG00000198185	ZNF334	0.000568159	-5.65583	protein_coding
ENSG00000175806	MSRA	0.000574684	-4.83191	protein_coding
ENSG00000096996	IL12RB1	0.000576273	-5.23915	protein_coding
ENSG00000177398	UMODL1	0.000578619	-4.08141	protein_coding
ENSG00000188868	ZNF563	0.000584292	-4.97875	protein_coding
ENSG00000165164	CFAP47	0.00058501	-5.62102	protein_coding
ENSG00000234906	APOC2	0.00059615	-5.6818	protein_coding
ENSG00000205560	CPT1B	0.000599582	-2.78004	protein_coding
ENSG00000124232	RBPJL	0.000602584	-2.55663	protein_coding
ENSG00000203780	FANK1	0.000603326	-5.28516	protein_coding
ENSG00000196782	MAML3	0.000605101	-4.31859	protein_coding
ENSG00000103335	PIEZO1	0.000613487	-2.08497	protein_coding
ENSG00000155111	CDK19	0.00061353	-5.86009	protein_coding
ENSG00000112238	PRDM13	0.000615705	-19.9234	protein_coding
ENSG00000121900	TMEM54	0.000619685	-2.55813	lncRNA
ENSG00000268434	AC011530.1	0.000637344	-2.33596	protein_coding
ENSG00000151773	CCDC122	0.000637528	-6.22818	lncRNA
ENSG00000214274	ANG	0.000646312	-7.4999	protein_coding
DNA:Merlin:Merlin1_HS	DNA:Merlin:Merlin1_HS	0.000650012	-5.06513	TE
ENSG00000134371	CDC73	0.000655386	-2.22164	protein_coding
ENSG00000179846	NKPD1	0.000655386	-2.85147	protein_coding
ENSG00000100271	TTLL1	0.000655386	-4.04661	protein_coding
ENSG00000090554	FLT3LG	0.000664296	-2.40803	protein_coding
ENSG00000123219	CENPK	0.000671828	-2.27655	protein_coding
ENSG00000156427	FGF18	0.000672105	-6.58018	protein_coding
ENSG00000174233	ADCY6	0.000679889	-6.31991	protein_coding
ENSG00000182557	SPNS3	0.000694709	-8.30509	protein_coding
ENSG00000170558	CDH2	0.000699284	-4.34374	protein_coding
ENSG00000168060	NAALADL1	0.000702309	-6.33123	protein_coding
ENSG00000147059	SPIN2A	0.000721667	-4.44573	protein_coding
ENSG00000185220	PGBD2	0.000729063	-4.30213	protein_coding
ENSG00000120833	SOCS2	0.000729063	-3.63786	protein_coding
ENSG00000165376	CLDN2	0.000739102	-4.36586	protein_coding
ENSG00000188716	DUPD1	0.000739619	-19.6808	protein_coding
ENSG00000104723	TUSC3	0.000756029	-4.28189	lncRNA
ENSG00000221994	ZNF630	0.000759587	-5.73856	protein_coding
ENSG00000163132	MSX1	0.000761775	-6.75774	protein_coding
ENSG00000132026	RTBDN	0.000763717	-3.59212	protein_coding
ENSG00000065717	TLE2	0.000763717	-4.18897	protein_coding
ENSG00000161921	CXCL16	0.000767973	-2.17879	protein_coding
ENSG00000179363	TMEM31	0.000772818	-5.15586	protein_coding
ENSG00000277075	HIST1H2AE	0.000781742	-7.1148	protein_coding
ENSG00000128564	VGF	0.000787468	-7.12102	protein_coding
ENSG00000167483	NIBAN3	0.000790642	-3.34341	protein_coding
ENSG00000141376	BCAS3	0.000794697	-2.71394	protein_coding
ENSG00000169750	RAC3	0.000798376	-4.96295	protein_coding
ENSG00000130988	RGN	0.000818667	-4.72458	protein_coding
ENSG00000124469	CEACAM8	0.000823766	-4.82121	protein_coding
ENSG00000151470	C4orf33	0.000825834	-4.13501	protein_coding
ENSG00000144134	RABL2A	0.00083839	-2.66855	protein_coding
ENSG00000161682	FAM171A2	0.000841336	-6.65991	protein_coding
ENSG00000177689	MAGEB10	0.000841336	-4.59505	protein_coding
ENSG00000179242	CDH4	0.00084986	-3.3384	protein_coding
ENSG00000130701	RBBP8NL	0.000860063	-2.33527	protein_coding
ENSG00000272104	Z84492.1	0.000880168	-2.13507	protein_coding
ENSG00000106772	PRUNE2	0.000880217	-6.17964	protein_coding
ENSG00000213967	ZNF726	0.000881415	-2.8114	protein_coding
ENSG00000173976	RAX2	0.00088176	-4.55377	protein_coding
ENSG00000243646	IL10RB	0.000903484	-2.85334	protein_coding
ENSG00000282936	AC004706.3	0.00091035	-6.16453	protein_coding
ENSG00000112309	B3GAT2	0.000913235	-2.46103	protein_coding
ENSG00000186638	KIF24	0.000923459	-2.2375	protein_coding
ENSG00000278588	HIST1H2BI	0.000936578	-6.05894	protein_coding
ENSG00000270394	MTRNR2L13	0.00094367	-4.74628	protein_coding
ENSG00000119125	GDA	0.000944551	-5.28222	protein_coding
ENSG00000214654	B3GNT10	0.000947603	-2.92674	protein_coding
ENSG00000187323	DCC	0.000948325	-5.94964	protein_coding
ENSG00000159082	SYNJ1	0.000958006	-2.20458	protein_coding
ENSG00000148459	PDSS1	0.000959152	-3.32222	protein_coding
ENSG00000100206	DMC1	0.000962547	-4.93623	protein_coding
ENSG00000013563	DNASE1L1	0.000970916	-2.36944	protein_coding
ENSG00000126010	GRPR	0.00097113	-5.55056	protein_coding
ENSG00000174749	FAM241A	0.000976259	-6.63104	protein_coding
ENSG00000141298	SSH2	0.000976259	-2.21732	protein_coding
ENSG00000125726	CD70	0.000976259	-5.74165	protein_coding
ENSG00000162039	MEIOB	0.000978733	-6.88754	protein_coding
ENSG00000284779	AC132217.2	0.000981975	-5.11043	protein_coding
ENSG00000166762	CATSPER2	0.000990963	-6.02003	protein_coding
ENSG00000197385	ZNF860	0.0010012	-4.83785	protein_coding
ENSG00000109705	NKX3-2	0.00100728	-18.7782	protein_coding
ENSG00000142347	MYO1F	0.00101585	-5.42021	protein_coding
ENSG00000135437	RDH5	0.00101896	-7.16836	lncRNA
ENSG00000078795	PKD2L2	0.00102924	-5.05273	protein_coding
ENSG00000158445	KCNB1	0.00103699	-3.1415	lncRNA
ENSG00000099715	PCDH11Y	0.00107152	-4.90349	protein_coding
ENSG00000172519	OR10H5	0.0010725	-5.07985	protein_coding
ENSG00000094661	OR1I1	0.00107307	-5.23697	protein_coding
ENSG00000111224	PARP11	0.00107568	-5.11656	protein_coding
ENSG00000157470	FAM81A	0.00107658	-5.02855	protein_coding
ENSG00000145022	TCTA	0.00110456	-2.76067	protein_coding
ENSG00000173406	DAB1	0.0011228	-2.31889	protein_coding
ENSG00000175575	PAAF1	0.0011228	-2.16538	protein_coding
ENSG00000137275	RIPK1	0.00113029	-3.75388	lncRNA
ENSG00000154545	MAGED4	0.00113283	-2.68251	protein_coding
ENSG00000069764	PLA2G10	0.00113443	-5.47831	protein_coding
ENSG00000275954	TBC1D3F	0.00113652	-3.7147	protein_coding
ENSG00000188295	ZNF669	0.00113714	-3.46344	protein_coding
ENSG00000163481	RNF25	0.00113793	-2.35387	protein_coding
LTR:ERV1:LTR59	LTR:ERV1:LTR59	0.00114323	-4.45358	TE
ENSG00000167755	KLK6	0.00114438	-4.84725	protein_coding
ENSG00000128313	APOL5	0.00114633	-3.78329	protein_coding
ENSG00000179981	TSHZ1	0.00115216	-5.95648	protein_coding
ENSG00000128335	APOL2	0.00115235	-4.67697	protein_coding
ENSG00000125675	GRIA3	0.00115235	-4.96295	protein_coding
ENSG00000003436	TFPI	0.00115377	-5.06664	protein_coding
ENSG00000159200	RCAN1	0.00115646	-3.87653	lncRNA
ENSG00000078814	MYH7B	0.00116552	-2.18288	protein_coding
ENSG00000085514	PILRA	0.00117755	-2.77498	protein_coding
ENSG00000176842	IRX5	0.00117755	-4.94706	protein_coding
ENSG00000172014	ANKRD20A4	0.001185	-5.10405	protein_coding
ENSG00000161082	CELF5	0.00118825	-5.4081	protein_coding
ENSG00000176920	FUT2	0.00119081	-4.1238	protein_coding
ENSG00000124449	IRGC	0.00119184	-2.68871	protein_coding
ENSG00000102387	TAF7L	0.00119603	-5.23377	protein_coding
ENSG00000175938	ORAI3	0.00120799	-7.00017	protein_coding
ENSG00000171984	SHLD1	0.0012086	-2.0811	protein_coding
ENSG00000132003	ZSWIM4	0.00121023	-2.71999	protein_coding
ENSG00000106686	SPATA6L	0.0012209	-5.65909	protein_coding
ENSG00000145687	SSBP2	0.00123152	-6.58878	protein_coding
ENSG00000186806	VSIG10L	0.00124287	-3.50989	lncRNA
ENSG00000115145	STAM2	0.0012465	-2.2053	protein_coding
ENSG00000104964	TLE5	0.00125182	-2.80239	protein_coding
ENSG00000159588	CCDC17	0.0012589	-6.17349	protein_coding
ENSG00000183837	PNMA3	0.00126332	-2.82246	protein_coding
ENSG00000184270	HIST2H2AB	0.00126413	-6.34247	protein_coding
ENSG00000105538	RASIP1	0.00127078	-2.64666	protein_coding
LTR:ERV1:LTR58	LTR:ERV1:LTR58	0.0012852	-3.12236	TE
ENSG00000184949	FAM227A	0.00129211	-4.8212	protein_coding
ENSG00000261609	GAN	0.00130598	-3.5918	protein_coding
ENSG00000156804	FBXO32	0.00133079	-3.86766	protein_coding
ENSG00000154146	NRGN	0.00133248	-5.37594	protein_coding
ENSG00000157399	ARSE	0.00134502	-3.39737	protein_coding
ENSG00000149089	APIP	0.00135982	-2.41928	protein_coding
ENSG00000149743	TRPT1	0.001373	-2.5968	protein_coding
ENSG00000131094	C1QL1	0.00139424	-6.28962	protein_coding
ENSG00000166478	ZNF143	0.00140296	-2.22081	protein_coding
ENSG00000185272	RBM11	0.00140598	-5.4746	lncRNA
ENSG00000122643	NT5C3A	0.00141328	-2.29104	protein_coding
ENSG00000142046	TMEM91	0.00142803	-2.31501	protein_coding
ENSG00000181626	ANKRD62	0.00143164	-4.98135	protein_coding
ENSG00000203852	HIST2H3A	0.00143238	-4.00771	protein_coding
ENSG00000146054	TRIM7	0.001447	-6.62352	protein_coding
[truncated: 361 more rows]

## Sheet: deseq.TypeRvsE4.up
Ensembl Gene ID	Gene/TE Symbol	q-value	Log2(fold-change)	Gene type
ENSG00000196188	CTSE	1.9538e-42	35.3279	protein_coding
ENSG00000115596	WNT6	3.61005e-39	34.2687	protein_coding
ENSG00000109686	SH3D19	8.51476e-38	3.13308	lncRNA
LTR:ERVL-MaLR:THE1D-int	LTR:ERVL-MaLR:THE1D-int	6.732e-35	3.76996	TE
ENSG00000164488	DACT2	1.43103e-27	36.1386	protein_coding
ENSG00000113722	CDX1	2.44408e-26	29.0086	protein_coding
ENSG00000188984	AADACL3	4.6201e-26	26.539	protein_coding
ENSG00000167460	TPM4	1.02138e-24	8.13689	protein_coding
ENSG00000079215	SLC1A3	2.4992e-24	10.1249	protein_coding
ENSG00000177156	TALDO1	8.47998e-24	3.20345	protein_coding
LTR:ERVL:LTR33	LTR:ERVL:LTR33	2.25565e-23	2.36577	TE
LTR:ERVL-MaLR:THE1C-int	LTR:ERVL-MaLR:THE1C-int	1.23915e-22	4.5256	TE
LTR:ERVL-MaLR:MSTA-int	LTR:ERVL-MaLR:MSTA-int	2.88539e-17	3.18319	TE
ENSG00000167995	BEST1	5.42549e-17	2.38511	protein_coding
LTR:ERV1:LTR10C	LTR:ERV1:LTR10C	5.20622e-16	3.78422	TE
ENSG00000132763	MMACHC	9.38207e-16	2.2721	protein_coding
ENSG00000167996	FTH1	9.8461e-16	2.22377	protein_coding
ENSG00000204370	SDHD	9.98175e-16	2.38614	protein_coding
LTR:ERV1:MER92-int	LTR:ERV1:MER92-int	2.58948e-15	3.93737	TE
ENSG00000125166	GOT2	4.14498e-15	2.71087	protein_coding
ENSG00000163931	TKT	6.00866e-15	2.98982	protein_coding
LTR:ERVL-MaLR:THE1B-int	LTR:ERVL-MaLR:THE1B-int	6.184e-15	2.75309	TE
LTR:ERVL-MaLR:MLT1J1	LTR:ERVL-MaLR:MLT1J1	1.20666e-14	2.47268	TE
ENSG00000165507	DEPP1	1.37843e-14	9.57998	lncRNA
LINE:L1:L1HS	LINE:L1:L1HS	1.45489e-14	2.8529	TE
ENSG00000184350	MRGPRE	1.577e-14	51.7214	protein_coding
ENSG00000189143	CLDN4	1.97387e-14	6.00603	lncRNA
LTR:ERVL-MaLR:THE1C	LTR:ERVL-MaLR:THE1C	2.11984e-14	2.40145	TE
LTR:ERVL:MLT2B1	LTR:ERVL:MLT2B1	3.28253e-14	3.15906	TE
DNA:TcMar-Tigger:MER6B	DNA:TcMar-Tigger:MER6B	3.84799e-14	2.81148	TE
ENSG00000179091	CYC1	4.45747e-14	3.45567	protein_coding
LTR:ERV1:LTR49	LTR:ERV1:LTR49	4.80645e-14	3.8776	TE
LTR:ERV1:MER52A	LTR:ERV1:MER52A	6.73851e-14	2.81116	TE
ENSG00000165280	VCP	1.01176e-13	2.21144	protein_coding
ENSG00000171314	PGAM1	1.05526e-13	2.03231	protein_coding
LINE:L1:L1PA3	LINE:L1:L1PA3	1.78496e-13	2.41248	TE
ENSG00000119888	EPCAM	1.82771e-13	4.7692	protein_coding
LTR:ERVL:LTR16E1	LTR:ERVL:LTR16E1	2.37488e-13	2.54123	TE
ENSG00000142599	RERE	6.95012e-13	3.45751	protein_coding
ENSG00000160789	LMNA	7.22373e-13	3.08151	lncRNA
ENSG00000120279	MYCT1	7.86044e-13	9.53273	protein_coding
LTR:ERVL-MaLR:MSTB	LTR:ERVL-MaLR:MSTB	8.3659e-13	2.01742	TE
ENSG00000248329	APELA	9.65571e-13	8.42402	protein_coding
ENSG00000158710	TAGLN2	1.19255e-12	2.61327	protein_coding
ENSG00000179348	GATA2	1.3978e-12	7.89884	protein_coding
LTR:ERV1:HERV9-int	LTR:ERV1:HERV9-int	1.73624e-12	4.00806	TE
ENSG00000172053	QARS	1.74817e-12	2.94746	protein_coding
LTR:ERVL:LTR84a	LTR:ERVL:LTR84a	1.94413e-12	4.03099	TE
ENSG00000285283	AL035078.4	1.97698e-12	6.83925	protein_coding
ENSG00000127884	ECHS1	2.27489e-12	3.42852	protein_coding
LTR:ERVL:MLT2D	LTR:ERVL:MLT2D	3.71429e-12	2.47523	TE
ENSG00000144381	HSPD1	3.87285e-12	2.54722	protein_coding
LINE:L1:L1P1	LINE:L1:L1P1	3.95493e-12	2.22979	TE
ENSG00000118777	ABCG2	7.02011e-12	9.57948	protein_coding
ENSG00000099960	SLC7A4	7.55148e-12	4.65928	protein_coding
ENSG00000130513	GDF15	8.24355e-12	7.52403	protein_coding
LTR:ERVL-MaLR:MSTB2	LTR:ERVL-MaLR:MSTB2	2.01573e-11	2.4359	TE
ENSG00000271810	AL603832.3	2.86867e-11	3.3742	lncRNA
LTR:ERV1:LTR24C	LTR:ERV1:LTR24C	3.02855e-11	4.72407	TE
ENSG00000049449	RCN1	3.62998e-11	5.91435	protein_coding
ENSG00000145907	G3BP1	4.71151e-11	2.13969	protein_coding
ENSG00000155366	RHOC	7.34037e-11	3.25722	protein_coding
ENSG00000117450	PRDX1	7.39077e-11	2.55276	protein_coding
ENSG00000085733	CTTN	7.40769e-11	2.60054	protein_coding
ENSG00000100979	PLTP	9.86984e-11	2.70143	protein_coding
ENSG00000013588	GPRC5A	1.11613e-10	5.20398	protein_coding
DNA:hAT-Tip100:Arthur1	DNA:hAT-Tip100:Arthur1	1.22627e-10	2.74148	TE
ENSG00000198576	ARC	1.30998e-10	48.5617	protein_coding
LTR:ERVL:LTR50	LTR:ERVL:LTR50	1.35636e-10	2.0169	TE
LTR:ERV1:LTR8A	LTR:ERV1:LTR8A	1.47138e-10	2.33341	TE
DNA:TcMar-Mariner:MADE1	DNA:TcMar-Mariner:MADE1	1.55584e-10	2.10538	TE
ENSG00000105220	GPI	1.61845e-10	2.33262	protein_coding
LTR:ERVL:MER76	LTR:ERVL:MER76	1.82791e-10	2.91284	TE
LTR:ERVL:LTR16E2	LTR:ERVL:LTR16E2	1.89958e-10	2.34923	TE
ENSG00000156110	ADK	2.04482e-10	3.96623	protein_coding
ENSG00000167461	RAB8A	2.1848e-10	2.2763	protein_coding
LTR:ERV1:LTR2C	LTR:ERV1:LTR2C	2.1848e-10	2.85629	TE
ENSG00000250722	SELENOP	2.80981e-10	9.68066	protein_coding
ENSG00000111057	KRT18	2.96648e-10	4.39076	protein_coding
LTR:ERVL:LTR16	LTR:ERVL:LTR16	3.21901e-10	2.3404	TE
ENSG00000001630	CYP51A1	3.63598e-10	4.71546	protein_coding
LTR:ERVL:MLT2C1	LTR:ERVL:MLT2C1	3.81177e-10	2.49664	TE
ENSG00000125733	TRIP10	4.24625e-10	2.65927	protein_coding
ENSG00000285772	AC000120.2	4.46919e-10	3.87795	lncRNA
DNA:hAT-Tip100:Arthur1B	DNA:hAT-Tip100:Arthur1B	4.50629e-10	3.15052	TE
DNA:hAT-Charlie:MER102a	DNA:hAT-Charlie:MER102a	5.08067e-10	2.0964	TE
ENSG00000138792	ENPEP	5.0813e-10	8.82651	lncRNA
ENSG00000113658	SMAD5	6.07517e-10	2.96832	protein_coding
ENSG00000147614	ATP6V0D2	7.12831e-10	6.26847	protein_coding
LTR:ERV1:MER41B	LTR:ERV1:MER41B	7.88759e-10	2.11749	TE
LTR:ERV1:MER39	LTR:ERV1:MER39	8.03948e-10	2.32453	TE
ENSG00000117394	SLC2A1	9.04312e-10	3.81879	protein_coding
LTR:ERVL:LTR16C	LTR:ERVL:LTR16C	9.96907e-10	2.55573	TE
ENSG00000166165	CKB	1.21217e-09	2.7532	protein_coding
ENSG00000065154	OAT	1.79729e-09	3.89968	protein_coding
LTR:ERV1:MER52-int	LTR:ERV1:MER52-int	2.00069e-09	4.02469	TE
ENSG00000088305	DNMT3B	2.55389e-09	3.8806	protein_coding
ENSG00000105438	KDELR1	2.96976e-09	2.23298	protein_coding
ENSG00000081479	LRP2	3.59049e-09	7.22085	protein_coding
LINE:L1:L1P2	LINE:L1:L1P2	3.59917e-09	2.49016	TE
LTR:ERVL:ERVL-B4-int	LTR:ERVL:ERVL-B4-int	3.95311e-09	2.6738	TE
LTR:ERVL:LTR40a	LTR:ERVL:LTR40a	5.40544e-09	2.92852	TE
ENSG00000213977	TAX1BP3	6.7972e-09	4.38423	protein_coding
LTR:ERV1:LTR78	LTR:ERV1:LTR78	7.81405e-09	2.19454	TE
ENSG00000105655	ISYNA1	7.8429e-09	3.62085	protein_coding
ENSG00000124942	AHNAK	8.74717e-09	4.00524	protein_coding
LTR:ERV1:MER49	LTR:ERV1:MER49	9.55443e-09	2.79201	TE
ENSG00000092068	SLC7A8	1.02667e-08	3.86594	protein_coding
ENSG00000106105	GARS	1.09025e-08	2.22236	protein_coding
ENSG00000072110	ACTN1	1.28237e-08	3.31043	protein_coding
ENSG00000120162	MOB3B	1.35139e-08	5.17677	protein_coding
LTR:ERVL-MaLR:MLT1E1A	LTR:ERVL-MaLR:MLT1E1A	1.44571e-08	2.01777	TE
LINE:L1:L1P3	LINE:L1:L1P3	1.57043e-08	2.37457	TE
LTR:ERVL-MaLR:MLT1A1-int	LTR:ERVL-MaLR:MLT1A1-int	1.65357e-08	3.03665	TE
ENSG00000077942	FBLN1	2.38185e-08	3.88953	protein_coding
ENSG00000101846	STS	2.39238e-08	5.57176	protein_coding
ENSG00000158050	DUSP2	2.42766e-08	29.2851	protein_coding
LTR:ERVL-MaLR:MSTB1	LTR:ERVL-MaLR:MSTB1	2.4834e-08	2.03305	TE
LTR:ERVL-MaLR:MLT1J-int	LTR:ERVL-MaLR:MLT1J-int	2.61981e-08	4.06733	TE
ENSG00000173638	SLC19A1	2.63353e-08	3.48102	protein_coding
LTR:ERVL-MaLR:MSTB-int	LTR:ERVL-MaLR:MSTB-int	2.84391e-08	3.15288	TE
ENSG00000286268	AF196969.1	3.09048e-08	2.36014	protein_coding
LTR:ERV1:MER101-int	LTR:ERV1:MER101-int	3.4352e-08	2.36854	TE
LTR:ERVL-MaLR:MLT1E	LTR:ERVL-MaLR:MLT1E	4.37781e-08	3.32828	TE
LTR:ERV1:LTR12E	LTR:ERV1:LTR12E	4.88734e-08	2.15358	TE
LTR:ERV1:LTR71B	LTR:ERV1:LTR71B	5.63589e-08	3.38573	TE
ENSG00000163283	ALPP	6.45099e-08	2.90784	protein_coding
ENSG00000106853	PTGR1	7.59679e-08	4.91269	protein_coding
LTR:ERV1:LTR19-int	LTR:ERV1:LTR19-int	8.85108e-08	4.10215	TE
ENSG00000100292	HMOX1	8.91215e-08	3.39177	protein_coding
LTR:ERVL-MaLR:MSTA1	LTR:ERVL-MaLR:MSTA1	9.32784e-08	3.41048	TE
LTR:ERVL:LTR16B	LTR:ERVL:LTR16B	9.88525e-08	2.58645	TE
ENSG00000198911	SREBF2	1.0107e-07	3.23576	protein_coding
LTR:ERVL-MaLR:THE1A-int	LTR:ERVL-MaLR:THE1A-int	1.10208e-07	2.05686	TE
LTR:ERVL:LTR16B2	LTR:ERVL:LTR16B2	1.12881e-07	2.14787	TE
ENSG00000117592	PRDX6	1.28714e-07	2.52208	lncRNA
ENSG00000091136	LAMB1	1.40518e-07	2.98339	protein_coding
LTR:ERV1:MER4B	LTR:ERV1:MER4B	1.43209e-07	2.45665	TE
ENSG00000138336	TET1	1.5684e-07	3.21938	protein_coding
ENSG00000116133	DHCR24	1.67775e-07	2.94275	protein_coding
LINE:L1:L1PA11	LINE:L1:L1PA11	1.86042e-07	2.30476	TE
ENSG00000053254	FOXN3	2.12795e-07	3.52	protein_coding
LTR:ERV1:HERVS71-int	LTR:ERV1:HERVS71-int	2.15078e-07	2.88988	TE
DNA:hAT-Tip100:MamTip3	DNA:hAT-Tip100:MamTip3	2.16181e-07	3.26925	TE
ENSG00000136068	FLNB	2.71046e-07	2.71799	protein_coding
ENSG00000156675	RAB11FIP1	2.8539e-07	2.70836	protein_coding
ENSG00000197622	CDC42SE1	3.02223e-07	2.5674	protein_coding
LTR:ERV1:MER89	LTR:ERV1:MER89	3.12885e-07	2.4272	TE
ENSG00000052344	PRSS8	3.35997e-07	6.95233	protein_coding
ENSG00000135679	MDM2	3.58199e-07	2.73651	protein_coding
ENSG00000164054	SHISA5	3.82868e-07	2.92629	protein_coding
LTR:Gypsy:MamGypsy2-I	LTR:Gypsy:MamGypsy2-I	3.92093e-07	2.99642	TE
LTR:ERVL:LTR52	LTR:ERVL:LTR52	4.00018e-07	2.19818	TE
LINE:L1:L1MCc	LINE:L1:L1MCc	4.56001e-07	2.31637	TE
DNA:hAT-Tip100:MamTip2	DNA:hAT-Tip100:MamTip2	4.65457e-07	2.0144	TE
ENSG00000184292	TACSTD2	5.30696e-07	7.77972	protein_coding
LTR:ERV1:MER90a	LTR:ERV1:MER90a	5.43023e-07	2.26798	TE
LTR:ERV1:LTR28	LTR:ERV1:LTR28	6.35291e-07	3.00375	TE
ENSG00000198898	CAPZA2	6.53459e-07	2.95859	protein_coding
DNA:hAT-Tip100:MER45A	DNA:hAT-Tip100:MER45A	6.66382e-07	2.02885	TE
ENSG00000123609	NMI	7.20121e-07	7.68114	protein_coding
LINE:L1:L1PA15-16	LINE:L1:L1PA15-16	7.43368e-07	2.8287	TE
ENSG00000166598	HSP90B1	7.87449e-07	2.57619	protein_coding
ENSG00000138772	ANXA3	8.07773e-07	3.19625	protein_coding
ENSG00000143376	SNX27	8.1164e-07	2.66147	protein_coding
LTR:LTR:MamRep1527	LTR:LTR:MamRep1527	8.26269e-07	2.66998	TE
ENSG00000060971	ACAA1	9.18679e-07	2.80562	lncRNA
LTR:ERV1:MER34	LTR:ERV1:MER34	9.39076e-07	2.54203	TE
ENSG00000160200	CBS	9.41703e-07	3.70342	protein_coding
LTR:ERV1:MER31A	LTR:ERV1:MER31A	9.92266e-07	2.20165	TE
LTR:ERV1:MER4E1	LTR:ERV1:MER4E1	1.01238e-06	2.09532	TE
ENSG00000160783	PMF1	1.14519e-06	3.66185	protein_coding
ENSG00000104812	GYS1	1.20829e-06	2.32363	protein_coding
ENSG00000264230	ANXA8L1	1.22169e-06	5.46412	protein_coding
LTR:ERVL-MaLR:MLT1E1	LTR:ERVL-MaLR:MLT1E1	1.29743e-06	2.07759	TE
LTR:ERV1:MER34A	LTR:ERV1:MER34A	1.31605e-06	2.18632	TE
SINE:Alu:AluYi6_4d	SINE:Alu:AluYi6_4d	1.3513e-06	2.07409	TE
ENSG00000168938	PPIC	1.53665e-06	3.26775	protein_coding
LTR:ERV1:MER66-int	LTR:ERV1:MER66-int	1.56823e-06	2.62517	TE
ENSG00000167004	PDIA3	1.61249e-06	2.05667	lncRNA
LTR:ERV1:MER31-int	LTR:ERV1:MER31-int	1.70927e-06	2.08599	TE
ENSG00000157654	PALM2-AKAP2	1.76462e-06	2.17153	protein_coding
ENSG00000135111	TBX3	1.76798e-06	3.59399	protein_coding
ENSG00000274276	CBSL	1.85634e-06	3.72025	protein_coding
ENSG00000132698	RAB25	1.91569e-06	4.81921	protein_coding
ENSG00000147155	EBP	2.06138e-06	2.03327	lncRNA
ENSG00000178150	ZNF114	2.17652e-06	2.48986	protein_coding
ENSG00000182583	VCX	2.31096e-06	3.92687	protein_coding
LINE:L1:L1PB	LINE:L1:L1PB	2.37858e-06	2.0206	TE
ENSG00000103966	EHD4	2.43271e-06	2.98604	protein_coding
LTR:ERV1:HERV35I-int	LTR:ERV1:HERV35I-int	2.53955e-06	2.45467	TE
ENSG00000087842	PIR	2.70171e-06	3.97068	lncRNA
LINE:L1:L1M3b	LINE:L1:L1M3b	2.80305e-06	2.99016	TE
ENSG00000133835	HSD17B4	2.87064e-06	5.32994	protein_coding
LTR:ERVK:MER11D	LTR:ERVK:MER11D	2.94451e-06	3.64232	TE
ENSG00000196562	SULF2	2.95287e-06	2.89121	lncRNA
ENSG00000133026	MYH10	3.23237e-06	2.70928	protein_coding
ENSG00000152137	HSPB8	3.24776e-06	10.6301	protein_coding
LTR:ERV1:ERV24B_Prim-int	LTR:ERV1:ERV24B_Prim-int	3.28082e-06	3.76174	TE
ENSG00000143119	CD53	3.34614e-06	3.61298	protein_coding
LTR:ERV1:LTR78B	LTR:ERV1:LTR78B	3.48612e-06	2.18767	TE
LTR:ERV1:MER4D	LTR:ERV1:MER4D	3.60232e-06	2.28974	TE
ENSG00000115884	SDC1	3.64301e-06	9.7728	protein_coding
ENSG00000023909	GCLM	3.76016e-06	4.62511	protein_coding
ENSG00000260238	PMF1-BGLAP	3.8485e-06	3.88564	protein_coding
ENSG00000135678	CPM	3.87697e-06	2.83291	protein_coding
ENSG00000167315	ACAA2	3.91149e-06	2.1381	protein_coding
ENSG00000003989	SLC7A2	3.97191e-06	4.09202	protein_coding
DNA:MULE-MuDR:Ricksha_c	DNA:MULE-MuDR:Ricksha_c	4.10159e-06	2.45834	TE
ENSG00000116039	ATP6V1B1	4.10262e-06	5.22915	protein_coding
ENSG00000171631	P2RY6	4.23494e-06	6.83661	protein_coding
ENSG00000130164	LDLR	4.29927e-06	3.77892	protein_coding
ENSG00000142409	ZNF787	4.30305e-06	2.32612	protein_coding
ENSG00000124299	PEPD	4.48837e-06	2.14935	protein_coding
ENSG00000107438	PDLIM1	4.5089e-06	2.00892	protein_coding
ENSG00000127903	ZNF835	4.6391e-06	3.87908	protein_coding
LTR:ERV1:LTR37B	LTR:ERV1:LTR37B	4.67615e-06	2.23121	TE
ENSG00000072274	TFRC	4.92878e-06	2.50111	protein_coding
ENSG00000134873	CLDN10	4.98083e-06	4.75762	protein_coding
ENSG00000172239	PAIP1	5.10262e-06	2.322	protein_coding
ENSG00000177106	EPS8L2	5.25078e-06	5.96488	protein_coding
ENSG00000131620	ANO1	5.2711e-06	7.41519	protein_coding
ENSG00000064195	DLX3	5.30114e-06	5.6325	protein_coding
ENSG00000130234	ACE2	5.95115e-06	5.46791	protein_coding
ENSG00000130055	GDPD2	6.00305e-06	3.24146	protein_coding
ENSG00000160973	FOXH1	6.25083e-06	2.53957	protein_coding
LTR:ERV1:LTR1B	LTR:ERV1:LTR1B	6.29651e-06	2.11063	TE
LTR:ERVK:MER11C	LTR:ERVK:MER11C	6.32317e-06	2.32589	TE
ENSG00000138119	MYOF	6.45722e-06	3.84853	protein_coding
ENSG00000175489	LRRC25	6.81355e-06	5.14767	protein_coding
ENSG00000116675	DNAJC6	7.52992e-06	6.20144	lncRNA
ENSG00000129538	RNASE1	8.02416e-06	7.51649	protein_coding
ENSG00000135862	LAMC1	8.19501e-06	2.41428	protein_coding
ENSG00000148154	UGCG	8.21312e-06	2.68976	protein_coding
ENSG00000067082	KLF6	8.99101e-06	4.46473	lncRNA
ENSG00000100033	PRODH	9.01763e-06	2.22507	protein_coding
LTR:ERVL:MLT2C2	LTR:ERVL:MLT2C2	9.1065e-06	2.46348	TE
ENSG00000159388	BTG2	1.01641e-05	6.2234	protein_coding
ENSG00000109062	SLC9A3R1	1.02004e-05	2.15027	protein_coding
DNA:hAT-Blackjack:BLACKJACK	DNA:hAT-Blackjack:BLACKJACK	1.05112e-05	2.14831	TE
LTR:ERV1:MER4D0	LTR:ERV1:MER4D0	1.08272e-05	2.93086	TE
ENSG00000155465	SLC7A7	1.08675e-05	2.16898	protein_coding
ENSG00000170545	SMAGP	1.1061e-05	2.47803	protein_coding
ENSG00000186193	SAPCD2	1.12412e-05	4.80922	protein_coding
LTR:ERV1:HERV9N-int	LTR:ERV1:HERV9N-int	1.12412e-05	2.8449	TE
ENSG00000067064	IDI1	1.12741e-05	2.44158	protein_coding
ENSG00000137747	TMPRSS13	1.16727e-05	8.27964	protein_coding
ENSG00000169059	VCX3A	1.19971e-05	3.16557	protein_coding
ENSG00000121769	FABP3	1.24029e-05	5.50111	protein_coding
ENSG00000117984	CTSD	1.30607e-05	2.99472	protein_coding
ENSG00000001036	FUCA2	1.32184e-05	5.24266	protein_coding
ENSG00000169756	LIMS1	1.41431e-05	2.67625	protein_coding
ENSG00000049860	HEXB	1.4155e-05	3.1769	protein_coding
ENSG00000241186	TDGF1	1.41846e-05	6.85042	protein_coding
ENSG00000173801	JUP	1.43463e-05	3.31321	protein_coding
LTR:ERVL:LTR101_Mam	LTR:ERVL:LTR101_Mam	1.45681e-05	2.28982	TE
ENSG00000105929	ATP6V0A4	1.47235e-05	5.27769	protein_coding
ENSG00000168769	TET2	1.5678e-05	3.52626	protein_coding
ENSG00000141959	PFKL	1.63968e-05	2.29349	protein_coding
ENSG00000115159	GPD2	1.80279e-05	2.22062	protein_coding
ENSG00000152818	UTRN	1.80938e-05	2.479	protein_coding
ENSG00000198865	CCDC152	1.85685e-05	6.72419	protein_coding
ENSG00000120837	NFYB	1.86226e-05	2.12529	protein_coding
LTR:Gypsy:MamGypLTR1b	LTR:Gypsy:MamGypLTR1b	1.89261e-05	2.21493	TE
ENSG00000057294	PKP2	2.04746e-05	4.32692	protein_coding
DNA:hAT-Tip100:ORSL	DNA:hAT-Tip100:ORSL	2.1709e-05	2.3448	TE
LINE:L1:L1PB2	LINE:L1:L1PB2	2.17891e-05	2.02064	TE
ENSG00000120549	KIAA1217	2.18666e-05	6.69579	protein_coding
ENSG00000182871	COL18A1	2.28575e-05	2.64323	protein_coding
LTR:ERV1:LTR1D	LTR:ERV1:LTR1D	2.36851e-05	2.20486	TE
LTR:ERV1:LTR1D1	LTR:ERV1:LTR1D1	2.37493e-05	2.18719	TE
ENSG00000130203	APOE	2.37749e-05	3.01006	protein_coding
ENSG00000111275	ALDH2	2.4336e-05	3.58835	protein_coding
DNA:hAT-Charlie:MER5C1	DNA:hAT-Charlie:MER5C1	2.66172e-05	2.40594	TE
ENSG00000104549	SQLE	2.7651e-05	4.38728	protein_coding
ENSG00000167680	SEMA6B	2.8826e-05	3.77654	protein_coding
LTR:ERV1:MER72	LTR:ERV1:MER72	2.99751e-05	2.24645	TE
LTR:ERVL:LTR40c	LTR:ERVL:LTR40c	2.99875e-05	2.16684	TE
ENSG00000163545	NUAK2	3.02279e-05	5.73419	protein_coding
LTR:ERVK:LTR13_	LTR:ERVK:LTR13_	3.42394e-05	2.75725	TE
ENSG00000205642	VCX3B	3.56911e-05	3.0079	protein_coding
ENSG00000164916	FOXK1	3.77249e-05	2.21182	protein_coding
ENSG00000116171	SCP2	3.85489e-05	2.1506	protein_coding
ENSG00000165556	CDX2	3.91216e-05	4.93026	protein_coding
ENSG00000113140	SPARC	4.02448e-05	3.40772	protein_coding
ENSG00000136717	BIN1	4.0506e-05	4.41651	protein_coding
ENSG00000163251	FZD5	4.0512e-05	2.63129	protein_coding
LTR:ERVL:LTR33C	LTR:ERVL:LTR33C	4.12184e-05	2.1794	TE
ENSG00000082438	COBLL1	4.37318e-05	4.51513	lncRNA
ENSG00000113739	STC2	4.52837e-05	6.66361	protein_coding
ENSG00000139324	TMTC3	4.72031e-05	2.094	protein_coding
ENSG00000197586	ENTPD6	4.82165e-05	2.73556	protein_coding
ENSG00000109854	HTATIP2	5.09484e-05	5.09477	protein_coding
ENSG00000117054	ACADM	5.36869e-05	3.79161	protein_coding
ENSG00000070915	SLC12A3	5.38692e-05	3.54912	protein_coding
ENSG00000122786	CALD1	6.09699e-05	5.15333	protein_coding
ENSG00000103485	QPRT	6.1884e-05	4.88172	protein_coding
ENSG00000158014	SLC30A2	6.49504e-05	5.57642	protein_coding
ENSG00000272398	CD24	6.55711e-05	5.49542	protein_coding
LTR:ERV1:MER67D	LTR:ERV1:MER67D	6.58079e-05	2.81975	TE
DNA:hAT-Tip100:MER96B	DNA:hAT-Tip100:MER96B	6.635e-05	2.01637	TE
ENSG00000115738	ID2	6.74659e-05	4.28732	protein_coding
ENSG00000171246	NPTX1	7.08261e-05	4.83901	protein_coding
ENSG00000116353	MECR	7.82918e-05	2.20079	protein_coding
ENSG00000109790	KLHL5	7.84673e-05	7.32429	protein_coding
LTR:ERV1:MER39B	LTR:ERV1:MER39B	7.90728e-05	2.01377	TE
ENSG00000182963	GJC1	8.12556e-05	2.80185	protein_coding
ENSG00000102312	PORCN	8.33308e-05	2.83597	protein_coding
ENSG00000116962	NID1	8.39808e-05	4.18437	protein_coding
ENSG00000172594	SMPDL3A	8.42354e-05	2.81476	protein_coding
ENSG00000091483	FH	8.4436e-05	2.03599	protein_coding
LTR:ERV1:LTR60B	LTR:ERV1:LTR60B	8.48207e-05	3.17871	TE
LINE:L1:L1P4a	LINE:L1:L1P4a	9.68049e-05	2.61063	TE
LTR:Gypsy:MamGypLTR1a	LTR:Gypsy:MamGypLTR1a	9.71319e-05	2.13199	TE
LTR:ERV1:PABL_A-int	LTR:ERV1:PABL_A-int	0.000100411	2.18047	TE
ENSG00000104763	ASAH1	0.000101046	2.95912	protein_coding
ENSG00000182372	CLN8	0.000104113	2.27989	protein_coding
ENSG00000106066	CPVL	0.000105952	3.77004	protein_coding
LTR:ERVL:MER21-int	LTR:ERVL:MER21-int	0.00011026	2.35182	TE
ENSG00000120937	NPPB	0.000113591	7.91142	protein_coding
ENSG00000164120	HPGD	0.000125395	3.68052	protein_coding
ENSG00000161533	ACOX1	0.000126669	2.74866	protein_coding
ENSG00000183688	RFLNB	0.000128304	3.90649	protein_coding
ENSG00000196924	FLNA	0.000130876	2.26294	protein_coding
ENSG00000143375	CGN	0.000131686	3.21358	protein_coding
ENSG00000089060	SLC8B1	0.00013831	2.60717	protein_coding
ENSG00000070669	ASNS	0.000141014	5.50123	protein_coding
LINE:L1:L1M3d	LINE:L1:L1M3d	0.00014117	2.89406	TE
ENSG00000148344	PTGES	0.000141287	3.57384	lncRNA
LTR:ERV1:LTR45C	LTR:ERV1:LTR45C	0.000148314	2.50547	TE
ENSG00000170421	KRT8	0.000148768	2.45689	protein_coding
LTR:Gypsy:MamGypLTR2c	LTR:Gypsy:MamGypLTR2c	0.000153506	2.65467	TE
LTR:ERVL-MaLR:MSTD-int	LTR:ERVL-MaLR:MSTD-int	0.00016032	2.37361	TE
ENSG00000245848	CEBPA	0.000160363	3.0351	protein_coding
ENSG00000177380	PPFIA3	0.000167456	2.37552	protein_coding
ENSG00000103257	SLC7A5	0.000170035	2.32823	protein_coding
LTR:ERVL:ERVL-int	LTR:ERVL:ERVL-int	0.000171727	2.25685	TE
LTR:Gypsy:LTR81B	LTR:Gypsy:LTR81B	0.000184126	2.67431	TE
ENSG00000171345	KRT19	0.000185139	5.01242	protein_coding
LTR:ERV1:MER4C	LTR:ERV1:MER4C	0.000186716	2.36736	TE
ENSG00000149300	C11orf52	0.000190748	6.66993	protein_coding
ENSG00000157601	MX1	0.000199201	2.46868	lncRNA
ENSG00000187664	HAPLN4	0.000199909	4.28834	protein_coding
LTR:Gypsy:MamGypLTR2b	LTR:Gypsy:MamGypLTR2b	0.00021466	2.60786	TE
ENSG00000005893	LAMP2	0.000218714	2.37632	protein_coding
ENSG00000113249	HAVCR1	0.000221212	2.01126	protein_coding
ENSG00000105289	TJP3	0.000224595	3.28467	protein_coding
ENSG00000127125	PPCS	0.000224844	2.02357	protein_coding
ENSG00000177058	SLC38A9	0.000227449	3.17837	protein_coding
LTR:ERV1:MER34B	LTR:ERV1:MER34B	0.000227449	2.23163	TE
ENSG00000092421	SEMA6A	0.000228885	2.84597	protein_coding
ENSG00000233802	TRIM49D2	0.000248638	5.75773	protein_coding
LTR:ERVL-MaLR:MLT1D-int	LTR:ERVL-MaLR:MLT1D-int	0.000254159	2.07747	TE
ENSG00000223417	TRIM49D1	0.000259226	5.86293	protein_coding
ENSG00000169710	FASN	0.000263128	2.37229	protein_coding
ENSG00000074964	ARHGEF10L	0.000271115	25.7168	protein_coding
ENSG00000123843	C4BPB	0.000280613	6.10185	protein_coding
ENSG00000105707	HPN	0.000289032	2.86407	protein_coding
LTR:ERVL:MER88	LTR:ERVL:MER88	0.00028946	2.60471	TE
DNA:hAT-Tip100:Zaphod3	DNA:hAT-Tip100:Zaphod3	0.000300176	2.02712	TE
ENSG00000140284	SLC27A2	0.000306983	5.64407	protein_coding
ENSG00000112419	PHACTR2	0.00032441	3.6628	protein_coding
ENSG00000161513	FDXR	0.000334079	2.29895	protein_coding
ENSG00000178445	GLDC	0.000334682	3.05699	protein_coding
ENSG00000134779	TPGS2	0.000348189	2.814	protein_coding
ENSG00000162909	CAPN2	0.000366739	3.03748	protein_coding
ENSG00000164574	GALNT10	0.000390966	3.90363	protein_coding
ENSG00000131080	EDA2R	0.000392956	3.56853	protein_coding
ENSG00000168930	TRIM49	0.000397024	7.16448	protein_coding
ENSG00000169738	DCXR	0.000404834	2.74396	protein_coding
ENSG00000100154	TTC28	0.000418062	2.50451	protein_coding
ENSG00000115641	FHL2	0.000422005	3.32318	protein_coding
ENSG00000163362	INAVA	0.000429839	3.82619	protein_coding
ENSG00000156966	B3GNT7	0.0004507	2.88064	protein_coding
DNA:hAT-Tip100:MER45B	DNA:hAT-Tip100:MER45B	0.000461023	2.11556	TE
ENSG00000004939	SLC4A1	0.000467549	5.44902	protein_coding
ENSG00000039560	RAI14	0.000467753	3.19087	protein_coding
ENSG00000169242	EFNA1	0.000495476	4.01551	protein_coding
ENSG00000163993	S100P	0.000496503	4.85517	protein_coding
ENSG00000104783	KCNN4	0.000521549	3.84429	protein_coding
ENSG00000140416	TPM1	0.000529232	2.20875	protein_coding
ENSG00000135269	TES	0.000534037	2.5962	protein_coding
ENSG00000161180	CCDC116	0.000535118	2.98806	protein_coding
ENSG00000184557	SOCS3	0.000537837	3.9577	protein_coding
ENSG00000145703	IQGAP2	0.000542349	2.78055	protein_coding
ENSG00000169213	RAB3B	0.000548576	4.69716	protein_coding
LTR:ERV1:MER65C	LTR:ERV1:MER65C	0.000556645	2.0877	TE
LTR:ERV1:HERVP71A-int	LTR:ERV1:HERVP71A-int	0.000557116	2.6183	TE
ENSG00000090661	CERS4	0.000565153	3.04705	protein_coding
ENSG00000223638	RFPL4A	0.000569629	4.53215	protein_coding
ENSG00000137441	FGFBP2	0.000576204	2.45294	protein_coding
ENSG00000079459	FDFT1	0.000594661	2.17362	protein_coding
ENSG00000111144	LTA4H	0.000599582	3.30136	protein_coding
ENSG00000112759	SLC29A1	0.000622491	2.46532	protein_coding
ENSG00000119314	PTBP3	0.00062793	2.64042	protein_coding
ENSG00000229292	RFPL4AL1	0.000643929	4.60697	protein_coding
ENSG00000128011	LRFN1	0.000672734	2.60527	protein_coding
ENSG00000157765	SLC34A2	0.000676091	2.77875	protein_coding
ENSG00000171206	TRIM8	0.000688669	2.45637	protein_coding
ENSG00000134755	DSC2	0.00069303	3.21882	protein_coding
ENSG00000160224	AIRE	0.000707059	2.11939	protein_coding
ENSG00000204592	HLA-E	0.000733238	2.0185	protein_coding
ENSG00000162407	PLPP3	0.000754971	3.76135	protein_coding
ENSG00000153113	CAST	0.00077789	2.94002	lncRNA
ENSG00000160410	SHKBP1	0.000793406	2.3097	protein_coding
ENSG00000138413	IDH1	0.000804239	2.03309	protein_coding
DNA:hAT-Charlie:Charlie17b	DNA:hAT-Charlie:Charlie17b	0.000856573	2.34881	TE
ENSG00000189051	RNF222	0.000861396	7.62598	protein_coding
LTR:ERVL-MaLR:MLT1I-int	LTR:ERVL-MaLR:MLT1I-int	0.000900985	2.23967	TE
ENSG00000177469	CAVIN1	0.00090883	2.71093	protein_coding
ENSG00000077097	TOP2B	0.000923459	3.08045	protein_coding
ENSG00000198753	PLXNB3	0.000924664	2.1983	protein_coding
ENSG00000178209	PLEC	0.000929184	2.34365	protein_coding
DNA:TcMar-Tigger:MER6	DNA:TcMar-Tigger:MER6	0.000931428	2.11217	TE
LTR:ERV1:HUERS-P2-int	LTR:ERV1:HUERS-P2-int	0.000932258	2.25354	TE
ENSG00000135480	KRT7	0.00093743	3.70062	lncRNA
ENSG00000198715	GLMP	0.000958043	2.06948	lncRNA
ENSG00000128591	FLNC	0.000992066	4.58189	protein_coding
ENSG00000135069	PSAT1	0.000995056	3.53877	protein_coding
LTR:ERVL:LTR102_Mam	LTR:ERVL:LTR102_Mam	0.0010725	2.79233	TE
ENSG00000014216	CAPN1	0.00111066	2.63429	protein_coding
ENSG00000127074	RGS13	0.00113443	7.27502	protein_coding
ENSG00000163898	LIPH	0.00117572	3.88359	protein_coding
ENSG00000140836	ZFHX3	0.00117709	2.00577	protein_coding
ENSG00000024526	DEPDC1	0.00117755	3.9023	protein_coding
ENSG00000101997	CCDC22	0.00119224	2.03343	protein_coding
ENSG00000281039	AC005154.5	0.00123565	3.16122	protein_coding
ENSG00000180190	TDRP	0.00123778	4.30643	protein_coding
ENSG00000125657	TNFSF9	0.00131959	2.83508	protein_coding
ENSG00000139116	KIF21A	0.00132369	4.22118	protein_coding
ENSG00000196743	GM2A	0.0013352	2.81968	protein_coding
ENSG00000125089	SH3TC1	0.00135982	4.49659	lncRNA
ENSG00000198223	CSF2RA	0.00139356	2.94528	protein_coding
ENSG00000173391	OLR1	0.00140271	3.98	protein_coding
ENSG00000180353	HCLS1	0.00143164	4.01449	protein_coding
ENSG00000198833	UBE2J1	0.00148463	7.20802	protein_coding
ENSG00000214534	ZNF705E	0.00148592	5.5983	protein_coding
ENSG00000135932	CAB39	0.00148796	2.89608	protein_coding
ENSG00000185813	PCYT2	0.00149181	2.07588	protein_coding
ENSG00000184012	TMPRSS2	0.00151295	3.36992	protein_coding
ENSG00000140022	STON2	0.00152911	2.42786	protein_coding
ENSG00000088387	DOCK9	0.0015551	4.1661	protein_coding
ENSG00000011021	CLCN6	0.00157239	4.16408	protein_coding
ENSG00000159166	LAD1	0.00160202	3.23	protein_coding
LINE:L1:L1M3de	LINE:L1:L1M3de	0.00167266	2.49645	TE
ENSG00000152492	CCDC50	0.00173263	3.52606	protein_coding
ENSG00000143401	ANP32E	0.00176798	2.6209	protein_coding
ENSG00000119471	HSDL2	0.00178123	3.63097	protein_coding
ENSG00000183779	ZNF703	0.00183527	2.46724	protein_coding
ENSG00000087053	MTMR2	0.00186806	2.58451	protein_coding
LINE:L1:L1PBb	LINE:L1:L1PBb	0.00187106	2.60385	TE
ENSG00000282815	TEX13C	0.0018977	3.11472	protein_coding
ENSG00000140600	SH3GL3	0.00193694	4.23244	protein_coding
ENSG00000123104	ITPR2	0.00196315	6.2275	protein_coding
ENSG00000042493	CAPG	0.0020911	3.92502	protein_coding
ENSG00000065882	TBC1D1	0.00210778	2.13311	protein_coding
ENSG00000164684	ZNF704	0.00210961	4.92477	protein_coding
ENSG00000164211	STARD4	0.00212179	5.58664	protein_coding
ENSG00000110244	APOA4	0.00217056	8.55421	protein_coding
ENSG00000122042	UBL3	0.00218106	3.4683	protein_coding
LINE:L1:L1M3e	LINE:L1:L1M3e	0.00222823	2.63334	TE
ENSG00000109756	RAPGEF2	0.00225114	2.10078	protein_coding
ENSG00000153093	ACOXL	0.00225846	3.68084	protein_coding
ENSG00000021355	SERPINB1	0.00226651	6.10616	protein_coding
ENSG00000164744	SUN3	0.00236376	2.58627	lncRNA
ENSG00000122299	ZC3H7A	0.00238228	2.29335	protein_coding
ENSG00000171295	ZNF440	0.00238981	3.38605	protein_coding
ENSG00000257767	AC002996.1	0.00239178	3.1227	protein_coding
ENSG00000131389	SLC6A6	0.00240198	3.37843	lncRNA
ENSG00000100439	ABHD4	0.00245069	5.83524	protein_coding
ENSG00000184343	SRPK3	0.00245069	2.46345	protein_coding
ENSG00000169692	AGPAT2	0.00253748	2.56924	protein_coding
ENSG00000101347	SAMHD1	0.00254338	2.49906	protein_coding
ENSG00000156453	PCDH1	0.00256819	3.12253	protein_coding
ENSG00000004864	SLC25A13	0.00257963	3.14003	protein_coding
ENSG00000241839	PLEKHO2	0.00261555	4.03399	protein_coding
ENSG00000135636	DYSF	0.00264035	3.59384	protein_coding
ENSG00000144010	TRIM43B	0.00267313	8.34731	protein_coding
ENSG00000182534	MXRA7	0.00267948	2.24477	protein_coding
LTR:Gypsy:LTR81A	LTR:Gypsy:LTR81A	0.00270442	2.14235	TE
ENSG00000188157	AGRN	0.0027669	4.40682	protein_coding
ENSG00000196352	CD55	0.00302136	2.28401	protein_coding
ENSG00000113196	HAND1	0.00303221	6.55818	protein_coding
ENSG00000197355	UAP1L1	0.00303721	3.54131	protein_coding
ENSG00000151348	EXT2	0.00304838	2.21461	protein_coding
LINE:L1:L1P4e	LINE:L1:L1P4e	0.00312479	2.80122	TE
ENSG00000204510	PRAMEF7	0.00315184	4.97158	protein_coding
ENSG00000102096	PIM2	0.00320413	2.17194	protein_coding
ENSG00000123384	LRP1	0.00321932	2.34835	protein_coding
ENSG00000285382	FO393400.1	0.00327282	2.0753	protein_coding
ENSG00000083307	GRHL2	0.00338785	3.07611	protein_coding
ENSG00000162493	PDPN	0.00341172	2.66663	protein_coding
ENSG00000268940	CT45A1	0.00343348	3.58251	protein_coding
ENSG00000068615	REEP1	0.00345822	2.52644	protein_coding
ENSG00000137872	SEMA6D	0.0034709	4.06574	protein_coding
ENSG00000079739	PGM1	0.00365208	3.32686	protein_coding
ENSG00000134152	KATNBL1	0.0037884	2.9137	protein_coding
ENSG00000152284	TCF7L1	0.00379585	2.79468	protein_coding
LTR:ERV1:MER57D	LTR:ERV1:MER57D	0.00383836	2.41736	TE
ENSG00000137962	ARHGAP29	0.00387374	2.67762	protein_coding
ENSG00000164695	CHMP4C	0.00396361	5.41007	protein_coding
ENSG00000144791	LIMD1	0.00401431	2.1873	lncRNA
LTR:ERV1:HERVI-int	LTR:ERV1:HERVI-int	0.00409292	2.89421	TE
ENSG00000166825	ANPEP	0.00412165	2.41068	protein_coding
ENSG00000147592	LACTB2	0.00421331	3.67943	protein_coding
ENSG00000151948	GLT1D1	0.0042423	4.29432	protein_coding
ENSG00000153071	DAB2	0.00425156	2.01169	protein_coding
ENSG00000275410	HNF1B	0.00427793	4.89847	protein_coding
ENSG00000132196	HSD17B7	0.00435556	4.06415	lncRNA
ENSG00000117525	F3	0.00444894	3.28435	protein_coding
ENSG00000175318	GRAMD2A	0.00446666	4.31162	protein_coding
ENSG00000070882	OSBPL3	0.00456313	2.51526	protein_coding
ENSG00000095596	CYP26A1	0.00458029	4.01127	protein_coding
ENSG00000119139	TJP2	0.00461822	2.16224	protein_coding
ENSG00000163430	FSTL1	0.00477597	5.32321	protein_coding
ENSG00000139372	TDG	0.00509703	2.07227	protein_coding
ENSG00000158234	FAIM	0.00511649	3.75626	protein_coding
ENSG00000172340	SUCLG2	0.00513083	3.11141	protein_coding
ENSG00000211584	SLC48A1	0.00515977	3.29562	protein_coding
ENSG00000008517	IL32	0.00519229	6.17115	protein_coding
ENSG00000196586	MYO6	0.00536405	2.38206	protein_coding
ENSG00000012124	CD22	0.00542132	3.35978	protein_coding
ENSG00000166961	MS4A15	0.00543541	3.92419	protein_coding
ENSG00000118418	HMGN3	0.00545645	3.52664	protein_coding
ENSG00000077616	NAALAD2	0.00548604	3.17082	protein_coding
ENSG00000109255	NMU	0.00556575	2.79998	protein_coding
ENSG00000107485	GATA3	0.00563351	2.69146	protein_coding
ENSG00000138193	PLCE1	0.00564893	2.08909	protein_coding
ENSG00000167508	MVD	0.00569687	2.27586	protein_coding
ENSG00000162496	DHRS3	0.00584312	2.70065	protein_coding
ENSG00000008130	NADK	0.0062847	2.1286	protein_coding
ENSG00000196937	FAM3C	0.00646125	2.2123	protein_coding
LTR:ERV1:LTR51	LTR:ERV1:LTR51	0.00656596	2.31758	TE
ENSG00000144596	GRIP2	0.00674806	4.29995	protein_coding
ENSG00000143061	IGSF3	0.00686948	3.52415	protein_coding
ENSG00000269586	CT45A10	0.00688134	2.96172	protein_coding
ENSG00000175895	PLEKHF2	0.00693426	2.9907	protein_coding
ENSG00000183605	SFXN4	0.00701714	2.30811	protein_coding
ENSG00000158055	GRHL3	0.00702784	3.8498	protein_coding
ENSG00000182330	PRAMEF8	0.00711436	4.65324	protein_coding
ENSG00000066557	LRRC40	0.00712122	2.88271	protein_coding
ENSG00000104419	NDRG1	0.00714395	3.49066	protein_coding
ENSG00000134030	CTIF	0.00715421	2.7981	protein_coding
ENSG00000134243	SORT1	0.00731979	3.14209	protein_coding
ENSG00000147548	NSD3	0.00744238	2.10557	protein_coding
ENSG00000157181	ODR4	0.00752399	2.53489	protein_coding
ENSG00000106789	CORO2A	0.00755914	2.62909	protein_coding
ENSG00000176092	CRYBG2	0.00768415	4.06735	protein_coding
ENSG00000213533	STIMATE	0.00786489	2.85031	protein_coding
ENSG00000197043	ANXA6	0.00790926	2.91017	protein_coding
ENSG00000172893	DHCR7	0.00794556	2.92141	protein_coding
ENSG00000166340	TPP1	0.00798274	4.07141	protein_coding
ENSG00000123146	ADGRE5	0.00815081	2.29218	lncRNA
ENSG00000108039	XPNPEP1	0.00821441	2.624	protein_coding
ENSG00000126752	SSX1	0.00824861	2.59295	protein_coding
LTR:ERV1:LTR73	LTR:ERV1:LTR73	0.00840146	2.07233	TE
ENSG00000135750	KCNK1	0.00841725	2.09066	protein_coding
ENSG00000158486	DNAH3	0.00842883	3.29268	protein_coding
ENSG00000108813	DLX4	0.008582	3.89935	lncRNA
ENSG00000115657	ABCB6	0.00865036	2.38807	protein_coding
ENSG00000181019	NQO1	0.00886599	2.50893	protein_coding
ENSG00000270299	AL121758.1	0.00900691	2.05887	protein_coding
ENSG00000271303	SRXN1	0.00930939	2.05985	protein_coding
ENSG00000132589	FLOT2	0.00997019	2.1917	protein_coding

## Sheet: deseq.TypeRvsE5.dn
Ensembl Gene ID	Gene/TE Symbol	q-value	Log2(fold-change)	Gene type
ENSG00000142534	RPS11	3.51197e-215	-6.16371	protein_coding
ENSG00000198258	UBL5	3.09726e-162	-6.90711	protein_coding
ENSG00000159377	PSMB4	1.77876e-147	-5.44579	protein_coding
ENSG00000231500	RPS18	1.89065e-134	-4.33907	protein_coding
ENSG00000156411	ATP5MPL	2.52192e-133	-4.92572	protein_coding
ENSG00000108298	RPL19	4.50947e-132	-4.34517	protein_coding
ENSG00000160318	CLDND2	3.72318e-124	-24.3409	protein_coding
ENSG00000125743	SNRPD2	5.44404e-121	-4.53869	protein_coding
ENSG00000186468	RPS23	1.6829e-113	-6.12712	protein_coding
ENSG00000165264	NDUFB6	9.1533e-112	-8.33594	protein_coding
ENSG00000122026	RPL21	1.50576e-111	-4.88084	protein_coding
ENSG00000134809	TIMM10	3.08599e-110	-8.51696	protein_coding
ENSG00000269028	MTRNR2L12	1.84715e-109	-12.5462	protein_coding
ENSG00000285625	AC117378.1	1.09128e-108	-4.66397	protein_coding
ENSG00000131174	COX7B	2.08474e-107	-9.88272	protein_coding
ENSG00000185960	SHOX	6.04623e-106	-21.9329	protein_coding
ENSG00000142168	SOD1	1.6779e-105	-6.60442	protein_coding
ENSG00000227488	GAGE12D	1.15134e-104	-23.9794	protein_coding
ENSG00000197756	RPL37A	2.46261e-104	-6.56462	protein_coding
ENSG00000126267	COX6B1	3.7056e-103	-4.75239	protein_coding
ENSG00000167552	TUBA1A	1.45547e-102	-5.53039	protein_coding
ENSG00000167088	SNRPD1	3.4969e-101	-4.50227	protein_coding
ENSG00000169100	SLC25A6	7.49277e-100	-5.30211	protein_coding
ENSG00000139343	SNRPF	9.45168e-99	-7.37785	protein_coding
ENSG00000063177	RPL18	1.44609e-98	-3.93073	protein_coding
ENSG00000062582	MRPS24	1.8449e-97	-9.66804	protein_coding
ENSG00000277791	PSMB3	4.03665e-97	-4.01706	protein_coding
ENSG00000167283	ATP5MG	6.45146e-97	-5.45178	protein_coding
ENSG00000123975	CKS2	3.57081e-96	-8.17491	protein_coding
ENSG00000125691	RPL23	3.04226e-94	-4.63013	protein_coding
ENSG00000241468	ATP5MF	4.78728e-94	-5.41659	lncRNA
ENSG00000131143	COX4I1	2.91377e-92	-3.63795	protein_coding
ENSG00000142541	RPL13A	5.94117e-92	-3.37701	protein_coding
ENSG00000173915	ATP5MD	4.92714e-89	-5.91943	protein_coding
ENSG00000125356	NDUFA1	8.37422e-87	-7.1284	protein_coding
ENSG00000169976	SF3B5	1.08233e-86	-5.224	protein_coding
ENSG00000156482	RPL30	1.42178e-86	-5.60262	lncRNA
ENSG00000184752	NDUFA12	8.68524e-85	-9.0534	lncRNA
ENSG00000229117	RPL41	9.00771e-85	-4.98991	protein_coding
ENSG00000130255	RPL36	1.30051e-84	-5.27467	protein_coding
ENSG00000120533	ENY2	4.10542e-84	-6.12308	protein_coding
ENSG00000184076	UQCR10	3.54721e-83	-5.37769	protein_coding
ENSG00000134825	TMEM258	4.36949e-83	-6.53638	lncRNA
ENSG00000127184	COX7C	1.90919e-82	-7.57632	lncRNA
ENSG00000065518	NDUFB4	1.48949e-79	-5.47531	protein_coding
ENSG00000233954	UQCRHL	2.58922e-79	-8.88839	protein_coding
ENSG00000241370	RPP21	4.88409e-79	-7.41727	protein_coding
ENSG00000147687	TATDN1	1.1435e-78	-6.87015	protein_coding
ENSG00000280571	AC006059.2	3.69291e-78	-4.67232	protein_coding
ENSG00000256980	KHDC1L	1.39788e-77	-4.87277	protein_coding
ENSG00000166136	NDUFB8	7.18214e-77	-4.18593	protein_coding
ENSG00000130332	LSM7	2.73193e-75	-8.21914	protein_coding
ENSG00000213741	RPS29	5.51829e-75	-5.24736	protein_coding
ENSG00000136942	RPL35	2.21172e-74	-3.88373	protein_coding
ENSG00000123349	PFDN5	2.83593e-74	-3.90492	protein_coding
ENSG00000255823	MTRNR2L8	1.15386e-72	-16.7578	protein_coding
ENSG00000124225	PMEPA1	2.08119e-72	-20.525	protein_coding
ENSG00000178982	EIF3K	1.58505e-70	-2.9748	protein_coding
ENSG00000269590	AC010422.5	3.70513e-70	-7.43542	protein_coding
ENSG00000172428	COPS9	2.33161e-69	-6.47134	protein_coding
ENSG00000142937	RPS8	1.08105e-68	-3.6039	lncRNA
ENSG00000196683	TOMM7	1.21835e-67	-4.10264	lncRNA
ENSG00000135940	COX5B	1.57217e-67	-3.56739	protein_coding
ENSG00000273088	AL713999.1	9.3215e-67	-6.03655	protein_coding
ENSG00000106355	LSM5	9.97838e-67	-6.34963	protein_coding
ENSG00000171858	RPS21	1.64299e-66	-4.98618	protein_coding
ENSG00000153037	SRP19	7.0367e-66	-5.61112	protein_coding
ENSG00000285827	AP001267.5	3.58695e-65	-4.96017	protein_coding
ENSG00000100142	POLR2F	1.24356e-64	-4.19677	lncRNA
ENSG00000100387	RBX1	1.24356e-64	-4.38274	protein_coding
ENSG00000280778	AC243547.3	8.54581e-64	-6.0144	lncRNA
ENSG00000069493	CLEC2D	8.54581e-64	-7.81452	lncRNA
ENSG00000158042	MRPL17	1.69707e-63	-4.24253	protein_coding
ENSG00000174917	MICOS13	3.57674e-63	-7.32109	lncRNA
ENSG00000169139	UBE2V2	4.30637e-63	-6.02992	protein_coding
ENSG00000198918	RPL39	9.36348e-63	-6.34543	lncRNA
ENSG00000136918	WDR38	2.78051e-61	-7.3317	protein_coding
ENSG00000103363	ELOB	2.94214e-61	-4.06031	protein_coding
ENSG00000125995	ROMO1	4.13751e-61	-4.29295	protein_coding
ENSG00000110700	RPS13	4.77335e-61	-4.8896	protein_coding
ENSG00000171532	NEUROD2	6.38378e-61	-23.2563	protein_coding
ENSG00000150779	TIMM8B	6.94918e-61	-5.29332	protein_coding
ENSG00000170860	LSM3	7.09339e-61	-3.99778	protein_coding
ENSG00000182899	RPL35A	1.02336e-60	-3.17232	protein_coding
ENSG00000178449	COX14	4.26128e-60	-5.75743	protein_coding
ENSG00000168653	NDUFS5	5.30763e-60	-4.5659	protein_coding
ENSG00000241343	RPL36A	8.33129e-60	-5.36969	protein_coding
ENSG00000113387	SUB1	3.20106e-59	-4.76228	protein_coding
ENSG00000147586	MRPS28	1.04704e-58	-5.53113	protein_coding
ENSG00000161016	RPL8	4.08044e-57	-4.50954	lncRNA
ENSG00000204435	CSNK2B	2.21479e-56	-3.02274	protein_coding
ENSG00000198818	SFT2D1	4.20842e-56	-7.94658	protein_coding
ENSG00000169020	ATP5ME	8.76341e-56	-4.62641	protein_coding
ENSG00000176731	RBIS	1.34247e-55	-6.24334	protein_coding
ENSG00000256045	MTRNR2L10	5.32947e-55	-14.9229	protein_coding
ENSG00000174021	GNG5	1.2844e-54	-4.0803	lncRNA
ENSG00000177600	RPLP2	5.51609e-54	-4.85127	lncRNA
ENSG00000186197	EDARADD	5.98588e-54	-4.89478	protein_coding
ENSG00000152348	ATG10	1.16814e-53	-3.73534	protein_coding
ENSG00000161970	RPL26	4.5427e-53	-3.06291	protein_coding
ENSG00000122406	RPL5	6.23867e-53	-2.83121	protein_coding
ENSG00000270672	MTRNR2L6	1.06862e-52	-14.6585	protein_coding
ENSG00000105193	RPS16	1.14963e-52	-2.79973	protein_coding
ENSG00000105677	TMEM147	2.12642e-52	-6.95295	protein_coding
ENSG00000106399	RPA3	8.37886e-52	-4.53789	protein_coding
LINE:CR1:X6B_LINE	LINE:CR1:X6B_LINE	1.0075e-51	-8.94158	TE
ENSG00000188163	FAM166A	1.13122e-51	-12.4304	protein_coding
ENSG00000175414	ARL10	2.00976e-51	-4.66366	protein_coding
ENSG00000241837	ATP5PO	4.40021e-51	-3.82574	protein_coding
ENSG00000188375	H3F3C	1.21695e-50	-12.4171	protein_coding
ENSG00000149806	FAU	7.99939e-50	-2.54291	protein_coding
ENSG00000129197	RPAIN	7.48123e-49	-5.00286	protein_coding
ENSG00000173171	MTX1	8.01613e-49	-9.11422	protein_coding
ENSG00000105258	POLR2I	1.8154e-48	-3.66552	protein_coding
ENSG00000232388	SMIM26	4.35977e-48	-8.17103	protein_coding
ENSG00000137038	DMAC1	5.74986e-48	-10.4129	protein_coding
ENSG00000138326	RPS24	8.22289e-48	-3.70407	protein_coding
ENSG00000115268	RPS15	1.36357e-47	-2.18911	protein_coding
ENSG00000166797	CIAO2A	2.10899e-47	-4.37752	lncRNA
ENSG00000229833	PET100	3.58549e-47	-4.23884	protein_coding
ENSG00000164346	NSA2	4.94625e-47	-4.21475	protein_coding
ENSG00000172809	RPL38	5.0917e-47	-3.02265	protein_coding
ENSG00000232593	KANTR	7.35629e-47	-9.74691	lncRNA
ENSG00000167434	CA4	4.02596e-46	-29.2734	protein_coding
ENSG00000256618	MTRNR2L1	5.94608e-46	-15.7222	protein_coding
ENSG00000139675	HNRNPA1L2	8.14834e-46	-2.77477	protein_coding
ENSG00000270617	URGCP-MRPS24	1.09929e-45	-10.9108	protein_coding
ENSG00000131469	RPL27	1.17652e-45	-2.81306	protein_coding
ENSG00000105640	RPL18A	1.83328e-45	-2.94619	protein_coding
ENSG00000248167	TRIM39-RPP21	2.34465e-45	-3.77068	protein_coding
ENSG00000249915	PDCD6	2.95551e-45	-3.72043	protein_coding
ENSG00000170906	NDUFA3	6.18364e-45	-3.82235	protein_coding
ENSG00000148291	SURF2	1.29621e-44	-11.8496	protein_coding
ENSG00000100632	ERH	1.60805e-44	-5.44848	protein_coding
ENSG00000143450	OAZ3	2.56659e-44	-6.65893	protein_coding
ENSG00000141378	PTRH2	2.99532e-44	-4.73039	lncRNA
ENSG00000079462	PAFAH1B3	4.12423e-44	-5.15971	protein_coding
ENSG00000203760	CENPW	5.28755e-44	-11.7915	protein_coding
ENSG00000166902	MRPL16	5.87419e-44	-3.32337	protein_coding
ENSG00000171530	TBCA	6.79926e-44	-4.60872	protein_coding
ENSG00000129235	TXNDC17	1.07357e-43	-4.17336	lncRNA
ENSG00000197540	GZMM	1.48047e-43	-19.0064	protein_coding
ENSG00000147604	RPL7	1.51566e-43	-3.10725	protein_coding
ENSG00000253626	EIF5AL1	1.53243e-43	-11.9776	protein_coding
ENSG00000250479	CHCHD10	2.50448e-43	-6.73655	protein_coding
ENSG00000147669	POLR2K	2.94822e-43	-11.629	protein_coding
ENSG00000090266	NDUFB2	3.10024e-43	-3.57467	protein_coding
ENSG00000174886	NDUFA11	3.22817e-43	-2.92439	protein_coding
ENSG00000128699	ORMDL1	4.84197e-43	-6.70475	protein_coding
ENSG00000196834	POTEI	3.0403e-42	-5.98596	protein_coding
ENSG00000177700	POLR2L	9.84079e-42	-2.86034	protein_coding
ENSG00000071082	RPL31	1.33765e-41	-4.50981	protein_coding
ENSG00000109270	LAMTOR3	1.35187e-41	-6.39435	protein_coding
ENSG00000124802	EEF1E1	2.51387e-41	-9.17886	protein_coding
ENSG00000231767	AL136454.1	6.57063e-41	-11.5357	protein_coding
ENSG00000106803	SEC61B	9.98665e-41	-2.94356	protein_coding
ENSG00000158747	NBL1	1.14344e-40	-5.03836	protein_coding
ENSG00000122873	CISD1	1.32448e-40	-4.0612	protein_coding
ENSG00000183336	BOLA2	1.46068e-40	-2.81646	protein_coding
ENSG00000215474	SKOR2	1.5972e-40	-18.3393	protein_coding
ENSG00000106591	MRPL32	1.65049e-40	-3.52473	protein_coding
ENSG00000183617	MRPL54	1.65049e-40	-4.25929	protein_coding
ENSG00000105372	RPS19	1.87479e-40	-3.78322	protein_coding
ENSG00000171863	RPS7	1.91638e-40	-3.43446	protein_coding
ENSG00000088986	DYNLL1	2.49141e-40	-4.14358	protein_coding
ENSG00000120697	ALG5	4.82304e-40	-7.18688	protein_coding
ENSG00000111817	DSE	6.84278e-40	-4.10467	protein_coding
ENSG00000196465	MYL6B	1.20218e-39	-2.62828	protein_coding
ENSG00000226784	PGAM4	1.72268e-39	-10.9823	protein_coding
ENSG00000215375	MYL5	1.77044e-39	-3.85894	protein_coding
ENSG00000163319	MRPS18C	1.94913e-39	-4.2612	protein_coding
ENSG00000249209	AP000311.1	2.36659e-39	-3.04914	protein_coding
ENSG00000167272	POP5	3.87806e-39	-5.09183	protein_coding
ENSG00000267740	AC024592.3	3.87806e-39	-2.78268	protein_coding
ENSG00000142507	PSMB6	1.35614e-38	-2.69329	protein_coding
ENSG00000151846	PABPC3	2.31955e-38	-10.8787	protein_coding
ENSG00000266472	MRPS21	3.53017e-38	-3.26416	protein_coding
ENSG00000124172	ATP5F1E	4.45848e-38	-4.63266	protein_coding
ENSG00000054148	PHPT1	6.11533e-38	-5.52279	protein_coding
ENSG00000232112	TMA7	6.55086e-38	-3.0558	protein_coding
ENSG00000169627	BOLA2B	1.82707e-37	-3.16246	protein_coding
ENSG00000115541	HSPE1	3.7917e-37	-4.80462	protein_coding
ENSG00000212993	POU5F1B	6.43516e-37	-10.7791	protein_coding
ENSG00000256222	MTRNR2L3	6.46663e-37	-11.8206	protein_coding
ENSG00000172172	MRPL13	6.93789e-37	-3.43877	protein_coding
ENSG00000103121	CMC2	1.21839e-36	-3.22704	protein_coding
ENSG00000154723	ATP5PF	1.71739e-36	-2.42161	protein_coding
ENSG00000119705	SLIRP	2.15302e-36	-2.92812	protein_coding
ENSG00000172426	RSPH9	3.40497e-36	-3.06515	protein_coding
ENSG00000110717	NDUFS8	9.24661e-36	-3.27127	protein_coding
ENSG00000285723	AL034430.2	9.24661e-36	-10.7394	protein_coding
ENSG00000112695	COX7A2	1.53428e-35	-2.68645	protein_coding
ENSG00000077152	UBE2T	3.57068e-35	-3.91971	protein_coding
ENSG00000286221	AC009070.1	4.36753e-35	-4.633	lncRNA
ENSG00000164167	LSM6	4.38082e-35	-5.25529	protein_coding
ENSG00000183134	PTGDR2	6.55743e-35	-6.10563	protein_coding
ENSG00000133937	GSC	7.43268e-35	-23.7366	protein_coding
ENSG00000263020	AL662899.2	2.54895e-34	-2.5072	protein_coding
ENSG00000172590	MRPL52	3.73555e-34	-3.57617	protein_coding
ENSG00000125877	ITPA	7.48215e-34	-3.67997	lncRNA
ENSG00000255526	NEDD8-MDP1	1.30588e-33	-2.72771	protein_coding
ENSG00000198225	FKBP1C	1.63979e-33	-10.1975	protein_coding
ENSG00000267157	AC011499.1	1.8097e-33	-5.0765	protein_coding
ENSG00000163463	KRTCAP2	2.02792e-33	-3.38818	lncRNA
ENSG00000215126	CBWD6	2.72102e-33	-3.92217	protein_coding
ENSG00000141759	TXNL4A	3.07921e-33	-6.07214	protein_coding
ENSG00000128951	DUT	8.13708e-33	-3.73246	protein_coding
ENSG00000108107	RPL28	4.33523e-32	-3.04645	protein_coding
ENSG00000198841	KTI12	4.46762e-32	-4.01342	protein_coding
ENSG00000258102	MAP1LC3B2	5.33737e-32	-10.2529	lncRNA
ENSG00000177954	RPS27	5.51586e-32	-3.26354	protein_coding
ENSG00000105255	FSD1	6.7978e-32	-19.5182	protein_coding
ENSG00000165502	RPL36AL	7.08798e-32	-3.45922	protein_coding
ENSG00000275379	HIST1H3I	1.4118e-31	-21.3463	protein_coding
ENSG00000164258	NDUFS4	1.74383e-31	-6.18808	protein_coding
ENSG00000143977	SNRPG	2.22435e-31	-3.91449	protein_coding
ENSG00000130734	ATG4D	2.69771e-31	-7.25351	protein_coding
ENSG00000137288	UQCC2	1.0844e-30	-10.1079	protein_coding
ENSG00000158427	TMSB15B	1.12508e-30	-9.71103	protein_coding
ENSG00000256100	AP000721.1	1.13899e-30	-2.25522	protein_coding
ENSG00000105617	LENG1	1.84501e-30	-5.75407	protein_coding
ENSG00000188243	COMMD6	3.0738e-30	-4.54176	protein_coding
ENSG00000176340	COX8A	3.98667e-30	-2.7126	protein_coding
ENSG00000224578	HNRNPA1P48	5.16277e-30	-2.14613	protein_coding
ENSG00000134398	ERN2	9.8084e-30	-9.7047	protein_coding
ENSG00000180828	BHLHE22	1.30502e-29	-20.744	protein_coding
ENSG00000137547	MRPL15	1.30916e-29	-2.46936	protein_coding
ENSG00000156261	CCT8	2.43425e-29	-3.06354	protein_coding
ENSG00000175711	B3GNTL1	3.5913e-29	-4.96861	lncRNA
ENSG00000109475	RPL34	3.60294e-29	-3.13625	protein_coding
ENSG00000175768	TOMM5	6.48361e-29	-2.38686	protein_coding
ENSG00000137285	TUBB2B	8.31723e-29	-3.51053	protein_coding
ENSG00000186010	NDUFA13	9.41471e-29	-2.76931	protein_coding
ENSG00000254598	CSNK2A3	1.21027e-28	-9.52128	protein_coding
ENSG00000164405	UQCRQ	1.85723e-28	-2.72186	protein_coding
ENSG00000175701	MTLN	2.67818e-28	-6.63716	protein_coding
ENSG00000170791	CHCHD7	2.71938e-28	-3.5782	protein_coding
ENSG00000253506	NACA2	3.05247e-28	-9.20413	protein_coding
ENSG00000249222	ATP5MGL	4.18138e-28	-9.13699	protein_coding
ENSG00000183648	NDUFB1	4.5823e-28	-3.99473	protein_coding
ENSG00000161981	SNRNP25	4.88937e-28	-3.18897	protein_coding
ENSG00000272031	ANKRD34A	1.38727e-27	-22.4477	protein_coding
ENSG00000158874	APOA2	1.39102e-27	-24.5633	protein_coding
ENSG00000163453	IGFBP7	1.73179e-27	-4.9629	lncRNA
ENSG00000166595	CIAO2B	1.98454e-27	-2.26367	protein_coding
ENSG00000173660	UQCRH	2.59572e-27	-2.86331	protein_coding
ENSG00000263464	PPIAL4C	4.11104e-27	-9.05992	protein_coding
ENSG00000101082	SLA2	4.11104e-27	-9.38444	protein_coding
ENSG00000183011	NAA38	7.28247e-27	-2.99026	protein_coding
ENSG00000222038	POTEJ	7.54953e-27	-7.47336	protein_coding
ENSG00000111780	AL021546.1	1.01953e-26	-2.29983	protein_coding
ENSG00000138495	COX17	1.06903e-26	-3.75816	protein_coding
ENSG00000103495	MAZ	1.17501e-26	-3.33176	protein_coding
ENSG00000178741	COX5A	1.49067e-26	-2.73253	protein_coding
ENSG00000182004	SNRPE	2.40366e-26	-2.92911	protein_coding
ENSG00000163888	CAMK2N2	3.50315e-26	-20.1255	protein_coding
ENSG00000189043	NDUFA4	6.83122e-26	-3.20398	protein_coding
ENSG00000118181	RPS25	8.13827e-26	-2.2182	protein_coding
ENSG00000275113	GAGE2E	9.81127e-26	-11.6808	protein_coding
ENSG00000155957	TMBIM4	1.17805e-25	-5.34819	protein_coding
ENSG00000087884	AAMDC	1.24529e-25	-5.23319	protein_coding
ENSG00000134419	RPS15A	1.76485e-25	-2.32886	protein_coding
ENSG00000236362	GAGE12F	1.80443e-25	-11.8128	protein_coding
ENSG00000134716	CYP2J2	2.40467e-25	-25.6166	protein_coding
ENSG00000108518	PFN1	4.08081e-25	-2.68398	protein_coding
ENSG00000102978	POLR2C	4.66991e-25	-3.62411	lncRNA
ENSG00000067066	SP100	4.89629e-25	-8.63546	protein_coding
ENSG00000111775	COX6A1	7.45608e-25	-2.18344	protein_coding
ENSG00000146282	RARS2	7.60674e-25	-3.97906	protein_coding
ENSG00000132432	SEC61G	9.69769e-25	-3.20983	protein_coding
ENSG00000236444	UBE2L5	1.03851e-24	-8.79469	protein_coding
ENSG00000236334	PPIAL4G	1.12039e-24	-9.10445	protein_coding
ENSG00000237671	GAGE12C	1.19921e-24	-11.5574	protein_coding
ENSG00000197245	FAM110D	1.31629e-24	-18.7571	protein_coding
ENSG00000215269	GAGE12G	1.40769e-24	-11.4389	protein_coding
ENSG00000216649	GAGE12E	1.85862e-24	-11.6119	protein_coding
ENSG00000164687	FABP5	1.9186e-24	-5.63907	protein_coding
ENSG00000109390	NDUFC1	1.99287e-24	-3.0006	protein_coding
ENSG00000272047	GTF2H5	2.0762e-24	-3.96876	protein_coding
ENSG00000257529	RPL36A-HNRNPH2	2.15356e-24	-2.42278	protein_coding
ENSG00000258674	AC011448.1	2.71617e-24	-2.48296	protein_coding
ENSG00000180574	EIF2S3B	3.19061e-24	-9.022	protein_coding
ENSG00000050130	JKAMP	3.44027e-24	-4.91291	protein_coding
ENSG00000204711	C9orf135	4.00399e-24	-24.1931	protein_coding
ENSG00000127530	OR7C1	4.15784e-24	-8.87432	protein_coding
ENSG00000224659	GAGE12J	5.19349e-24	-11.2184	protein_coding
ENSG00000101200	AVP	5.66862e-24	-9.13691	protein_coding
ENSG00000163923	RPL39L	5.83747e-24	-3.40318	protein_coding
ENSG00000224902	GAGE12H	5.98808e-24	-11.4288	protein_coding
ENSG00000178199	ZC3H12D	6.67099e-24	-21.2756	protein_coding
ENSG00000155438	NIFK	6.88448e-24	-3.11141	protein_coding
ENSG00000183066	WBP2NL	9.11382e-24	-9.34126	lncRNA
ENSG00000182890	GLUD2	1.19091e-23	-8.80053	protein_coding
ENSG00000164615	CAMLG	1.26865e-23	-7.76675	protein_coding
ENSG00000165389	SPTSSA	1.36994e-23	-5.74296	protein_coding
ENSG00000174788	PCP2	1.90569e-23	-8.91367	protein_coding
ENSG00000176261	ZBTB8OS	2.3024e-23	-4.14351	protein_coding
ENSG00000005022	SLC25A5	2.3024e-23	-3.6219	lncRNA
ENSG00000177943	MAMDC4	2.33813e-23	-4.25298	lncRNA
ENSG00000233087	RAB6D	2.39567e-23	-8.76292	protein_coding
ENSG00000143156	NME7	2.421e-23	-5.95022	lncRNA
ENSG00000172803	SNX32	2.92772e-23	-8.50604	lncRNA
ENSG00000162642	C1orf52	2.9492e-23	-3.29052	protein_coding
ENSG00000019582	CD74	3.3051e-23	-9.08989	protein_coding
ENSG00000178125	PPP1R42	3.73671e-23	-8.93268	lncRNA
ENSG00000188342	GTF2F2	4.64552e-23	-3.25116	protein_coding
ENSG00000222014	RAB6C	4.81062e-23	-8.66266	protein_coding
ENSG00000197747	S100A10	5.99804e-23	-5.01164	protein_coding
ENSG00000164898	FMC1	9.29943e-23	-7.5242	lncRNA
ENSG00000215274	GAGE10	1.05312e-22	-10.7791	protein_coding
ENSG00000171794	UTF1	1.17071e-22	-25.7677	protein_coding
ENSG00000115128	SF3B6	1.25344e-22	-3.67791	protein_coding
ENSG00000058091	CDK14	1.65349e-22	-22.0813	protein_coding
ENSG00000110955	ATP5F1B	1.82778e-22	-3.43218	lncRNA
ENSG00000149735	GPHA2	2.53043e-22	-18.2259	protein_coding
ENSG00000137801	THBS1	3.43856e-22	-22.5418	protein_coding
ENSG00000096080	MRPS18A	4.25986e-22	-2.56555	protein_coding
ENSG00000005075	POLR2J	4.64549e-22	-2.12665	protein_coding
ENSG00000100410	PHF5A	5.09747e-22	-2.91675	protein_coding
ENSG00000270757	HSPE1-MOB4	6.34612e-22	-3.70112	protein_coding
ENSG00000163156	SCNM1	1.02205e-21	-2.97975	protein_coding
ENSG00000085276	MECOM	1.06803e-21	-18.1435	protein_coding
ENSG00000243710	CFAP57	1.43283e-21	-3.31815	protein_coding
ENSG00000175449	RFESD	1.52425e-21	-19.8465	protein_coding
ENSG00000108587	GOSR1	1.5352e-21	-3.4176	protein_coding
ENSG00000165678	GHITM	1.67192e-21	-2.47901	protein_coding
ENSG00000175390	EIF3F	1.85659e-21	-2.04982	protein_coding
ENSG00000169021	UQCRFS1	1.86133e-21	-2.09894	protein_coding
ENSG00000267261	AC099811.2	1.9663e-21	-2.65121	protein_coding
ENSG00000146425	DYNLT1	2.09956e-21	-3.45701	protein_coding
ENSG00000154582	ELOC	2.36591e-21	-2.83337	protein_coding
ENSG00000100307	CBX7	2.82027e-21	-5.93861	lncRNA
ENSG00000145592	RPL37	3.25944e-21	-2.85797	protein_coding
ENSG00000146859	TMEM140	3.28781e-21	-6.98378	protein_coding
ENSG00000157653	C9orf43	3.88773e-21	-4.70578	lncRNA
ENSG00000125148	MT2A	4.41303e-21	-9.40246	lncRNA
ENSG00000171421	MRPL36	4.78296e-21	-3.3631	protein_coding
ENSG00000233927	RPS28	5.42765e-21	-2.67092	protein_coding
ENSG00000150787	PTS	6.93693e-21	-3.80949	protein_coding
ENSG00000186714	CCDC73	1.08182e-20	-2.4271	protein_coding
ENSG00000056050	HPF1	1.29744e-20	-4.76899	protein_coding
ENSG00000141736	ERBB2	1.57911e-20	-3.06154	protein_coding
ENSG00000138385	SSB	1.60802e-20	-2.99074	protein_coding
ENSG00000163322	ABRAXAS1	1.6714e-20	-3.04507	protein_coding
ENSG00000164919	COX6C	1.69245e-20	-2.00582	protein_coding
ENSG00000230667	SETSIP	1.94127e-20	-8.10571	protein_coding
ENSG00000205309	NT5M	2.5976e-20	-20.1366	protein_coding
ENSG00000256060	TRAPPC2B	2.76607e-20	-5.39339	protein_coding
ENSG00000170961	HAS2	2.88199e-20	-24.0361	protein_coding
ENSG00000237172	B3GNT9	3.42424e-20	-4.92798	protein_coding
ENSG00000240972	MIF	3.71906e-20	-2.5519	protein_coding
ENSG00000228474	OST4	3.79448e-20	-2.67339	protein_coding
ENSG00000105968	H2AFV	4.07068e-20	-2.66597	protein_coding
ENSG00000112305	SMAP1	4.43083e-20	-3.97725	protein_coding
ENSG00000274274	GAGE13	4.63376e-20	-8.1536	protein_coding
ENSG00000268651	CTAG1A	5.52576e-20	-8.46579	protein_coding
ENSG00000187193	MT1X	6.37473e-20	-4.74481	protein_coding
LTR:ERVL:LTR41	LTR:ERVL:LTR41	6.37473e-20	-5.10476	TE
ENSG00000162910	MRPL55	7.07861e-20	-2.59695	protein_coding
ENSG00000182117	NOP10	8.1506e-20	-2.46273	protein_coding
ENSG00000168273	SMIM4	9.09182e-20	-3.92584	lncRNA
ENSG00000140990	NDUFB10	1.03662e-19	-2.54759	protein_coding
ENSG00000163882	POLR2H	1.34529e-19	-3.34262	protein_coding
ENSG00000184033	CTAG1B	1.44729e-19	-8.38034	protein_coding
ENSG00000259066	AL110118.2	1.47829e-19	-7.18816	lncRNA
ENSG00000023572	GLRX2	1.57657e-19	-9.13598	protein_coding
ENSG00000164162	ANAPC10	2.03588e-19	-4.07252	lncRNA
ENSG00000189227	C15orf61	2.81348e-19	-9.11925	protein_coding
ENSG00000251357	AP000350.4	2.90903e-19	-2.28608	protein_coding
ENSG00000156467	UQCRB	3.87926e-19	-2.76604	protein_coding
ENSG00000258289	CHURC1	4.1908e-19	-3.01345	protein_coding
ENSG00000171311	EXOSC1	4.58575e-19	-3.05302	protein_coding
ENSG00000049768	FOXP3	5.36027e-19	-8.24629	protein_coding
ENSG00000102309	PIN4	6.25377e-19	-4.55558	protein_coding
ENSG00000125954	CHURC1-FNTB	6.54465e-19	-2.11966	protein_coding
ENSG00000226685	CT47A12	7.37443e-19	-8.21518	protein_coding
ENSG00000165609	NUDT5	1.01391e-18	-2.26635	protein_coding
ENSG00000256374	PPIAL4D	1.06862e-18	-7.749	protein_coding
ENSG00000125144	MT1G	1.07689e-18	-8.9605	protein_coding
ENSG00000286265	AC007244.1	1.24289e-18	-8.14021	protein_coding
ENSG00000187537	POTEG	1.33088e-18	-7.98564	protein_coding
ENSG00000102109	PCSK1N	1.51918e-18	-8.28533	protein_coding
ENSG00000160213	CSTB	1.62415e-18	-3.37062	protein_coding
ENSG00000064205	CCN5	1.94233e-18	-8.35977	protein_coding
ENSG00000145860	RNF145	2.02949e-18	-5.98761	protein_coding
ENSG00000263353	PPIAL4A	2.22058e-18	-7.7336	protein_coding
ENSG00000163295	ALPI	2.36301e-18	-8.24656	protein_coding
ENSG00000205981	DNAJC19	2.37147e-18	-3.64003	protein_coding
ENSG00000104332	SFRP1	2.46406e-18	-22.8332	protein_coding
ENSG00000171202	TMEM126A	2.64664e-18	-3.71706	protein_coding
ENSG00000123144	TRIR	3.56719e-18	-3.66097	protein_coding
ENSG00000274791	F8A2	4.42668e-18	-8.12942	protein_coding
ENSG00000186298	PPP1CC	5.9434e-18	-3.26735	protein_coding
ENSG00000116586	LAMTOR2	7.00149e-18	-2.4977	protein_coding
ENSG00000101084	RAB5IF	7.54955e-18	-3.22313	protein_coding
ENSG00000108515	ENO3	7.80236e-18	-2.12046	protein_coding
ENSG00000277745	H2AFB3	1.00876e-17	-8.10854	protein_coding
ENSG00000031698	SARS	1.01954e-17	-2.14309	protein_coding
ENSG00000177556	ATOX1	1.0318e-17	-2.47938	protein_coding
ENSG00000277858	H2AFB2	1.0433e-17	-8.08655	protein_coding
ENSG00000197165	SULT1A2	1.06932e-17	-6.15443	protein_coding
ENSG00000215817	ZC3H11B	1.15337e-17	-7.81244	protein_coding
ENSG00000126895	AVPR2	1.23559e-17	-8.03114	protein_coding
ENSG00000158428	CATIP	1.36281e-17	-19.7902	protein_coding
ENSG00000168894	RNF181	1.53604e-17	-2.30645	protein_coding
ENSG00000198498	TMA16	1.53927e-17	-2.97643	protein_coding
ENSG00000153485	TMEM251	1.61478e-17	-4.41029	protein_coding
ENSG00000197061	HIST1H4C	1.67199e-17	-4.96111	protein_coding
ENSG00000185608	MRPL40	1.6764e-17	-2.5547	protein_coding
ENSG00000274183	H2AFB1	1.85144e-17	-8.07663	protein_coding
ENSG00000172216	CEBPB	2.03282e-17	-8.33838	protein_coding
ENSG00000225110	PNMA6F	2.10135e-17	-7.98125	protein_coding
ENSG00000149357	LAMTOR1	2.1201e-17	-2.53798	protein_coding
ENSG00000120675	DNAJC15	2.21021e-17	-2.8437	lncRNA
ENSG00000143947	RPS27A	2.46948e-17	-2.58075	protein_coding
ENSG00000136732	GYPC	2.58309e-17	-26.3716	lncRNA
ENSG00000134595	SOX3	2.84522e-17	-7.97454	protein_coding
ENSG00000067840	PDZD4	2.96937e-17	-8.03064	protein_coding
ENSG00000235961	PNMA6A	2.9961e-17	-7.98091	protein_coding
ENSG00000187808	SOWAHD	3.42066e-17	-8.0096	protein_coding
ENSG00000277150	F8A3	4.36201e-17	-7.85609	protein_coding
ENSG00000242616	GNG10	4.71202e-17	-4.77352	protein_coding
ENSG00000182518	FAM104B	5.3387e-17	-6.8504	protein_coding
ENSG00000177989	ODF3B	5.43309e-17	-7.90809	protein_coding
ENSG00000156928	MALSU1	6.19085e-17	-2.85432	lncRNA
ENSG00000143994	ABHD1	6.19468e-17	-7.79732	protein_coding
ENSG00000088992	TESC	6.30169e-17	-20.6939	protein_coding
ENSG00000261740	BOLA2-SMG1P6	6.46002e-17	-2.70683	protein_coding
ENSG00000130487	KLHDC7B	7.44483e-17	-7.87432	protein_coding
ENSG00000128322	IGLL1	7.66299e-17	-7.95582	protein_coding
ENSG00000121022	COPS5	8.17393e-17	-2.33312	lncRNA
ENSG00000120860	WASHC3	8.30492e-17	-9.03147	protein_coding
ENSG00000129460	NGDN	1.05452e-16	-2.32262	protein_coding
ENSG00000226650	KIF4B	1.11017e-16	-7.66052	protein_coding
ENSG00000279782	PPIAL4F	1.17546e-16	-7.4499	protein_coding
ENSG00000188263	IL17REL	1.22597e-16	-7.83349	protein_coding
ENSG00000185386	MAPK11	1.26771e-16	-7.87136	protein_coding
ENSG00000160469	BRSK1	1.90301e-16	-8.25218	protein_coding
ENSG00000108849	PPY	2.26018e-16	-16.789	protein_coding
ENSG00000104852	SNRNP70	2.29944e-16	-3.85329	protein_coding
ENSG00000126759	CFP	2.31416e-16	-7.99812	protein_coding
ENSG00000198417	MT1F	2.5462e-16	-8.17871	protein_coding
ENSG00000101166	PRELID3B	2.83241e-16	-3.48368	protein_coding
ENSG00000186998	EMID1	3.12758e-16	-7.81936	protein_coding
ENSG00000128310	GALR3	3.15746e-16	-7.74273	protein_coding
SINE:Alu:AluYe5	SINE:Alu:AluYe5	3.35255e-16	-4.32734	TE
ENSG00000234965	SHISA8	3.39041e-16	-7.8016	protein_coding
ENSG00000130748	TMEM160	3.5155e-16	-4.1102	protein_coding
ENSG00000100092	SH3BP1	3.76854e-16	-5.36414	protein_coding
ENSG00000006468	ETV1	4.46929e-16	-22.7519	protein_coding
ENSG00000103035	PSMD7	4.6355e-16	-2.30865	protein_coding
ENSG00000174547	MRPL11	4.72685e-16	-2.27181	protein_coding
ENSG00000205704	LINC00634	4.82714e-16	-7.80548	protein_coding
ENSG00000271567	PPIAL4E	4.9863e-16	-7.3793	protein_coding
ENSG00000025708	TYMP	5.74551e-16	-7.75374	protein_coding
ENSG00000234289	H2BFS	6.47824e-16	-7.70231	protein_coding
ENSG00000099985	OSM	6.4903e-16	-7.67798	protein_coding
ENSG00000121073	SLC35B1	6.78958e-16	-2.29189	protein_coding
ENSG00000128534	LSM8	6.96935e-16	-3.08938	protein_coding
ENSG00000184058	TBX1	7.03123e-16	-7.72236	protein_coding
ENSG00000174628	IQCK	7.88029e-16	-3.95066	protein_coding
ENSG00000186854	TRABD2A	8.54266e-16	-7.64372	protein_coding
ENSG00000108590	MED31	9.91796e-16	-8.10677	protein_coding
ENSG00000242028	HYPK	1.00573e-15	-2.16495	protein_coding
ENSG00000100104	SRRD	1.098e-15	-2.60038	protein_coding
ENSG00000274559	CU639417.1	1.18873e-15	-7.65149	protein_coding
ENSG00000286102	AP000552.4	1.31328e-15	-7.61836	protein_coding
ENSG00000100156	SLC16A8	1.34488e-15	-7.78165	protein_coding
ENSG00000236782	AL391650.1	1.5311e-15	-2.0703	protein_coding
ENSG00000099246	RAB18	1.67059e-15	-3.74436	protein_coding
ENSG00000222036	POTEM	1.81996e-15	-3.27749	protein_coding
ENSG00000197483	ZNF628	2.031e-15	-5.14079	protein_coding
ENSG00000115318	LOXL3	2.09957e-15	-3.41482	protein_coding
ENSG00000234409	CCDC188	2.11208e-15	-7.58625	protein_coding
ENSG00000187595	ZNF385C	2.13348e-15	-7.8576	protein_coding
ENSG00000178460	MCMDC2	2.26535e-15	-5.17311	protein_coding
ENSG00000105472	CLEC11A	2.50885e-15	-8.12217	protein_coding
ENSG00000117748	RPA2	3.10143e-15	-2.52131	protein_coding
ENSG00000136810	TXN	3.10988e-15	-2.93015	protein_coding
ENSG00000127922	SEM1	3.24346e-15	-2.62483	protein_coding
ENSG00000204131	NHSL2	3.24346e-15	-3.42403	protein_coding
ENSG00000176692	FOXC2	3.25855e-15	-20.5198	protein_coding
ENSG00000259399	TGIF2-RAB5IF	3.5083e-15	-2.92456	protein_coding
ENSG00000166337	TAF10	3.65446e-15	-2.3128	protein_coding
ENSG00000184113	CLDN5	3.73635e-15	-7.61018	protein_coding
ENSG00000286175	AC023490.5	3.93473e-15	-7.53717	protein_coding
ENSG00000112640	PPP2R5D	4.06723e-15	-2.06552	protein_coding
ENSG00000143669	LYST	4.38052e-15	-6.98159	protein_coding
ENSG00000114956	DGUOK	4.42529e-15	-2.80103	protein_coding
ENSG00000244752	CRYBB2	4.54538e-15	-7.7046	protein_coding
ENSG00000063515	GSC2	4.54654e-15	-7.54786	protein_coding
ENSG00000146457	WTAP	4.93327e-15	-2.53198	protein_coding
ENSG00000162298	SYVN1	5.11935e-15	-2.91543	protein_coding
ENSG00000189169	KRTAP10-12	5.976e-15	-7.54879	protein_coding
ENSG00000125787	GNRH2	6.67626e-15	-8.23904	protein_coding
ENSG00000205439	KRTAP12-3	7.09178e-15	-7.47909	protein_coding
ENSG00000212933	KRTAP12-4	7.68722e-15	-7.47276	protein_coding
ENSG00000215174	NLRP2B	7.82188e-15	-3.63968	protein_coding
ENSG00000278558	TMEM191B	7.96276e-15	-2.99345	protein_coding
ENSG00000205362	MT1A	8.25594e-15	-7.5089	protein_coding
ENSG00000243489	KRTAP10-11	9.89185e-15	-7.48491	protein_coding
ENSG00000124787	RPP40	9.98246e-15	-4.50832	protein_coding
ENSG00000196862	RGPD4	1.02023e-14	-7.14052	protein_coding
ENSG00000183246	RIMBP3C	1.07832e-14	-7.34282	protein_coding
ENSG00000169314	C22orf15	1.10809e-14	-7.63699	protein_coding
ENSG00000168101	NUDT16L1	1.11271e-14	-3.36434	protein_coding
ENSG00000196421	C20orf204	1.13452e-14	-7.45138	protein_coding
ENSG00000221837	KRTAP10-9	1.14104e-14	-7.46346	protein_coding
ENSG00000081870	HSPB11	1.15354e-14	-5.3362	protein_coding
ENSG00000286169	AHRR	1.17193e-14	-2.68789	protein_coding
ENSG00000104691	UBXN8	1.19385e-14	-5.209	protein_coding
ENSG00000187766	KRTAP10-8	1.20467e-14	-7.4546	protein_coding
ENSG00000221859	KRTAP10-10	1.20467e-14	-7.4837	protein_coding
ENSG00000272804	KRTAP10-7	1.30238e-14	-7.46297	protein_coding
ENSG00000046647	GEMIN8	1.41841e-14	-6.27031	protein_coding
ENSG00000132963	POMP	1.52069e-14	-2.40823	protein_coding
ENSG00000105849	TWISTNB	1.7867e-14	-2.71861	protein_coding
ENSG00000178809	TRIM73	1.80535e-14	-4.94134	protein_coding
ENSG00000224531	SMIM13	1.87953e-14	-6.81183	protein_coding
ENSG00000131495	NDUFA2	1.92936e-14	-2.02185	lncRNA
ENSG00000215454	KRTAP10-4	2.00917e-14	-7.47812	protein_coding
ENSG00000241123	KRTAP10-5	2.06826e-14	-7.42565	protein_coding
ENSG00000148908	RGS10	2.20799e-14	-3.66529	protein_coding
ENSG00000160202	CRYAA	2.37575e-14	-7.43244	protein_coding
ENSG00000225528	Z82206.1	2.42513e-14	-7.05691	protein_coding
ENSG00000243509	TNFRSF6B	2.45329e-14	-7.50771	protein_coding
ENSG00000106268	NUDT1	2.70278e-14	-2.1698	protein_coding
ENSG00000212935	KRTAP10-3	2.91972e-14	-7.4033	protein_coding
ENSG00000183155	RABIF	3.0808e-14	-2.86337	protein_coding
ENSG00000182774	RPS17	3.10119e-14	-2.21354	protein_coding
ENSG00000188155	KRTAP10-6	3.31494e-14	-7.45188	protein_coding
ENSG00000285508	AL034430.1	3.63307e-14	-2.792	protein_coding
ENSG00000127540	UQCR11	3.8339e-14	-2.12738	protein_coding
ENSG00000205364	MT1M	3.85073e-14	-7.76482	protein_coding
ENSG00000129968	ABHD17A	3.98068e-14	-8.07416	protein_coding
ENSG00000255192	NANOGP8	4.20997e-14	-8.84493	protein_coding
ENSG00000125522	NPBWR2	4.20997e-14	-7.35011	protein_coding
ENSG00000171695	LKAAEAR1	4.25446e-14	-7.36228	protein_coding
ENSG00000230626	AC011005.1	4.41935e-14	-7.73604	protein_coding
ENSG00000284969	AL049629.2	5.12721e-14	-7.88911	protein_coding
ENSG00000212127	TAS2R14	5.95404e-14	-5.51507	protein_coding
ENSG00000105509	HAS1	6.04617e-14	-7.57082	protein_coding
DNA:TcMar-Tigger:Tigger3d	DNA:TcMar-Tigger:Tigger3d	6.19383e-14	-3.95434	TE
ENSG00000198931	APRT	6.91952e-14	-2.85564	protein_coding
ENSG00000215455	KRTAP10-1	7.21067e-14	-7.39766	protein_coding
ENSG00000146021	KLHL3	7.30398e-14	-22.8569	protein_coding
ENSG00000203883	SOX18	7.39313e-14	-7.3733	protein_coding
ENSG00000125863	MKKS	7.50421e-14	-2.83721	protein_coding
ENSG00000157551	KCNJ15	8.27518e-14	-7.40746	lncRNA
ENSG00000224712	NPIPA3	8.40589e-14	-7.11246	protein_coding
ENSG00000173465	ZNRD2	8.41235e-14	-2.22342	protein_coding
ENSG00000279493	FP565260.4	8.41235e-14	-3.34587	protein_coding
ENSG00000278057	TEX28	8.54607e-14	-7.57454	protein_coding
ENSG00000171960	PPIH	8.8313e-14	-2.45074	protein_coding
ENSG00000183831	ANKRD45	8.93651e-14	-18.6628	protein_coding
ENSG00000184221	OLIG1	9.36196e-14	-7.4033	protein_coding
ENSG00000103037	SETD6	9.39077e-14	-2.41209	protein_coding
ENSG00000132423	COQ3	9.44214e-14	-8.64918	protein_coding
ENSG00000163634	THOC7	9.5931e-14	-3.50464	protein_coding
ENSG00000184260	HIST2H2AC	1.00867e-13	-8.58421	protein_coding
ENSG00000254852	NPIPA2	1.01663e-13	-7.04613	protein_coding
ENSG00000235376	RPEL1	1.04564e-13	-7.32304	protein_coding
ENSG00000132821	VSTM2L	1.07256e-13	-7.37173	protein_coding
ENSG00000100918	REC8	1.10125e-13	-4.80313	protein_coding
ENSG00000125508	SRMS	1.1811e-13	-7.3067	protein_coding
ENSG00000128242	GAL3ST1	1.37652e-13	-7.42489	protein_coding
SINE:Alu:AluSc8	SINE:Alu:AluSc8	1.42392e-13	-2.8816	TE
ENSG00000123636	BAZ2B	1.48824e-13	-4.60442	protein_coding
ENSG00000133872	SARAF	1.49778e-13	-2.54162	protein_coding
ENSG00000101197	BIRC7	1.63131e-13	-7.23315	protein_coding
ENSG00000130822	PNCK	1.66762e-13	-4.41053	protein_coding
ENSG00000170604	IRF2BP1	1.69187e-13	-4.93043	protein_coding
ENSG00000268133	AC003002.1	1.72735e-13	-3.36623	protein_coding
ENSG00000153165	RGPD3	1.88828e-13	-6.71713	protein_coding
ENSG00000100341	PNPLA5	1.91911e-13	-6.99554	protein_coding
ENSG00000179085	DPM3	1.92327e-13	-7.06872	protein_coding
ENSG00000146476	ARMT1	1.92504e-13	-2.95286	protein_coding
ENSG00000130700	GATA5	1.93792e-13	-7.43995	protein_coding
ENSG00000100197	CYP2D6	2.21481e-13	-5.4706	protein_coding
ENSG00000188219	POTEE	2.25265e-13	-3.05848	protein_coding
ENSG00000101188	NTSR1	2.28323e-13	-7.28603	protein_coding
ENSG00000196866	HIST1H2AD	2.57565e-13	-10.7232	protein_coding
ENSG00000028137	TNFRSF1B	2.60237e-13	-21.1171	protein_coding
ENSG00000213937	CLDN9	2.72009e-13	-5.43996	protein_coding
ENSG00000197734	C14orf178	3.06379e-13	-7.09259	protein_coding
ENSG00000125533	BHLHE23	3.0688e-13	-7.24462	protein_coding
ENSG00000109132	PHOX2B	3.10771e-13	-21.3808	protein_coding
ENSG00000183773	AIFM3	3.1366e-13	-7.2393	protein_coding
ENSG00000013297	CLDN11	3.16645e-13	-4.9675	protein_coding
ENSG00000157335	CLEC18C	3.26643e-13	-19.617	protein_coding
ENSG00000276368	HIST1H2AJ	3.29847e-13	-9.54141	protein_coding
ENSG00000119013	NDUFB3	3.30961e-13	-2.6617	protein_coding
ENSG00000139168	ZCRB1	3.3312e-13	-2.17325	protein_coding
ENSG00000124227	ANKRD60	3.70509e-13	-7.15443	protein_coding
ENSG00000205777	GAGE1	3.75452e-13	-6.82255	protein_coding
ENSG00000105427	CNFN	4.46653e-13	-7.38732	protein_coding
ENSG00000069275	NUCKS1	4.48998e-13	-3.08292	protein_coding
ENSG00000105723	GSK3A	5.47193e-13	-4.49583	protein_coding
ENSG00000182310	SPACA6	5.59795e-13	-7.62364	protein_coding
ENSG00000270188	MTRNR2L11	6.03428e-13	-7.69314	protein_coding
ENSG00000130208	APOC1	6.0933e-13	-2.77404	protein_coding
ENSG00000149609	C20orf144	6.22238e-13	-7.0875	protein_coding
ENSG00000270339	PPIAL4H	6.28094e-13	-6.84522	protein_coding
ENSG00000231989	PPP1R2B	6.32278e-13	-7.04548	protein_coding
ENSG00000101180	HRH3	7.10605e-13	-7.25601	protein_coding
ENSG00000083807	SLC27A5	7.72729e-13	-7.93755	protein_coding
ENSG00000168135	KCNJ4	7.72811e-13	-6.93002	protein_coding
ENSG00000198768	APCDD1L	8.43723e-13	-7.22825	protein_coding
ENSG00000120699	EXOSC8	8.80441e-13	-2.82591	lncRNA
ENSG00000149654	CDH22	9.24856e-13	-7.22042	protein_coding
ENSG00000068885	IFT80	9.84477e-13	-3.69905	protein_coding
ENSG00000154727	GABPA	1.00009e-12	-2.30401	protein_coding
ENSG00000010932	FMO1	1.09347e-12	-6.81128	protein_coding
ENSG00000157152	SYN2	1.27015e-12	-5.77239	protein_coding
ENSG00000140307	GTF2A2	1.31946e-12	-2.19569	protein_coding
ENSG00000236371	CT47A1	1.4497e-12	-7.03064	protein_coding
ENSG00000179772	FOXS1	1.47391e-12	-7.0313	protein_coding
ENSG00000143553	SNAPIN	1.48631e-12	-3.60946	protein_coding
ENSG00000173436	MICOS10	1.49721e-12	-2.37433	protein_coding
ENSG00000268643	AC006486.1	1.54703e-12	-7.83444	protein_coding
ENSG00000132671	SSTR4	1.55806e-12	-7.024	protein_coding
ENSG00000143222	UFC1	1.58449e-12	-2.07147	lncRNA
ENSG00000159251	ACTC1	1.63731e-12	-7.24976	lncRNA
ENSG00000226023	CT47A6	1.68838e-12	-7.00455	protein_coding
ENSG00000273291	AC092042.3	1.94382e-12	-5.11841	lncRNA
ENSG00000111196	MAGOHB	1.95548e-12	-2.43663	protein_coding
ENSG00000100429	HDAC10	1.98232e-12	-4.42723	protein_coding
ENSG00000101222	SPEF1	2.09461e-12	-7.18632	lncRNA
ENSG00000244115	DNAJC25-GNG10	2.10378e-12	-3.60962	protein_coding
ENSG00000226600	CT47A9	2.19832e-12	-6.98962	protein_coding
ENSG00000236126	CT47A3	2.42381e-12	-7.00083	protein_coding
ENSG00000243147	MRPL33	2.55857e-12	-2.75893	protein_coding
ENSG00000113211	PCDHB6	2.55857e-12	-9.45472	protein_coding
ENSG00000237957	CT47A5	2.60235e-12	-7.01765	protein_coding
ENSG00000242362	CT47A2	3.17895e-12	-7.0133	protein_coding
ENSG00000269095	AC010646.1	3.23467e-12	-7.95442	protein_coding
ENSG00000162676	GFI1	3.24645e-12	-20.6712	protein_coding
ENSG00000228517	CT47A7	3.3468e-12	-7.01999	protein_coding
ENSG00000125861	GFRA4	3.60475e-12	-6.95721	protein_coding
ENSG00000251287	ALG1L2	3.67547e-12	-7.30451	protein_coding
ENSG00000125816	NKX2-4	3.78416e-12	-7.10114	protein_coding
ENSG00000230347	CT47A8	3.93692e-12	-6.97351	protein_coding
ENSG00000137267	TUBB2A	3.99017e-12	-2.59525	protein_coding
ENSG00000283567	C19orf85	3.99017e-12	-7.37851	protein_coding
ENSG00000261832	AC138894.1	4.01142e-12	-3.23172	protein_coding
ENSG00000196873	CBWD3	4.03942e-12	-2.13447	lncRNA
ENSG00000165775	FUNDC2	4.10236e-12	-2.78148	lncRNA
ENSG00000226929	CT47A11	4.25731e-12	-6.97109	protein_coding
ENSG00000101282	RSPO4	4.41099e-12	-6.94179	protein_coding
ENSG00000224089	CT47A10	5.11565e-12	-6.98382	protein_coding
ENSG00000163884	KLF15	6.31493e-12	-7.4588	protein_coding
ENSG00000129354	AP1M2	7.6989e-12	-2.46869	protein_coding
ENSG00000152936	LMNTD1	8.85364e-12	-6.69899	protein_coding
ENSG00000089195	TRMT6	9.16068e-12	-2.33907	protein_coding
ENSG00000180138	CSNK1A1L	9.48571e-12	-6.68136	protein_coding
ENSG00000197903	HIST1H2BK	9.74759e-12	-7.60162	protein_coding
ENSG00000185267	CDNF	9.92211e-12	-4.73482	protein_coding
ENSG00000240038	AMY2B	1.00652e-11	-4.69768	protein_coding
ENSG00000124334	IL9R	1.1417e-11	-7.08367	protein_coding
ENSG00000185942	NKAIN3	1.17062e-11	-6.78205	lncRNA
ENSG00000169258	GPRIN1	1.32649e-11	-21.4856	protein_coding
ENSG00000243317	STMP1	1.44472e-11	-2.68222	protein_coding
ENSG00000269855	RNF225	1.79217e-11	-6.93436	protein_coding
ENSG00000159055	MIS18A	1.81888e-11	-2.189	protein_coding
SINE:Alu:AluYh9	SINE:Alu:AluYh9	1.82922e-11	-7.01471	TE
ENSG00000178026	LRRC75B	1.84567e-11	-4.65322	protein_coding
ENSG00000160716	CHRNB2	1.92572e-11	-33.4148	protein_coding
ENSG00000187550	SBK2	1.99807e-11	-6.79771	protein_coding
ENSG00000276076	CRYAA2	2.04381e-11	-6.59974	protein_coding
ENSG00000171135	JAGN1	2.08152e-11	-2.12311	protein_coding
ENSG00000103184	SEC14L5	2.14142e-11	-18.4008	protein_coding
ENSG00000099998	GGT5	2.20001e-11	-6.2153	protein_coding
ENSG00000150756	ATPSCKMT	2.38467e-11	-7.62452	protein_coding
ENSG00000134597	RBMX2	2.46337e-11	-2.46747	protein_coding
ENSG00000204632	HLA-G	2.49763e-11	-6.92419	protein_coding
ENSG00000100300	TSPO	2.51701e-11	-4.27484	protein_coding
ENSG00000164182	NDUFAF2	2.56434e-11	-3.703	protein_coding
ENSG00000176386	CDC26	2.65089e-11	-2.42084	lncRNA
ENSG00000130592	LSP1	2.78559e-11	-5.87475	protein_coding
ENSG00000214253	FIS1	2.80632e-11	-2.30797	protein_coding
ENSG00000196275	GTF2IRD2	2.87952e-11	-4.70316	protein_coding
ENSG00000178934	LGALS7B	2.90142e-11	-7.42489	protein_coding
ENSG00000153006	SREK1IP1	2.97911e-11	-4.17355	protein_coding
ENSG00000213022	KLK9	3.25952e-11	-6.93826	protein_coding
ENSG00000154237	LRRK1	3.29733e-11	-4.2551	protein_coding
ENSG00000182379	NXPH4	3.44528e-11	-18.3583	protein_coding
ENSG00000152219	ARL14EP	3.69778e-11	-3.78685	protein_coding
ENSG00000204165	CXorf65	4.37585e-11	-7.31567	protein_coding
ENSG00000163170	BOLA3	4.42918e-11	-2.51394	protein_coding
ENSG00000197982	C1orf122	4.49942e-11	-2.40935	protein_coding
ENSG00000100121	GGTLC2	4.89614e-11	-6.85236	protein_coding
ENSG00000133475	GGT2	5.01811e-11	-6.81629	protein_coding
ENSG00000130032	PRRG3	5.17754e-11	-6.629	protein_coding
ENSG00000240747	KRBOX1	5.20002e-11	-5.16087	protein_coding
ENSG00000176209	SMIM19	5.28961e-11	-2.79118	protein_coding
ENSG00000166897	ELFN2	5.37134e-11	-6.16315	protein_coding
ENSG00000204577	LILRB3	5.68115e-11	-7.50866	protein_coding
ENSG00000167578	RAB4B	5.98016e-11	-7.6118	protein_coding
ENSG00000205076	LGALS7	6.01357e-11	-7.41147	protein_coding
ENSG00000129437	KLK14	6.18607e-11	-6.85723	protein_coding
ENSG00000196684	HSH2D	6.24628e-11	-4.45268	protein_coding
ENSG00000230594	CT47A4	6.58645e-11	-6.61379	protein_coding
ENSG00000151131	C12orf45	7.13358e-11	-2.06346	protein_coding
ENSG00000233493	TMEM238	7.49073e-11	-6.75743	protein_coding
ENSG00000143499	SMYD2	7.76051e-11	-4.84771	lncRNA
ENSG00000165175	MID1IP1	8.0585e-11	-5.49663	protein_coding
ENSG00000175854	SWI5	8.15125e-11	-3.6414	protein_coding
ENSG00000119004	CYP20A1	8.18215e-11	-8.11763	protein_coding
ENSG00000079785	DDX1	8.6212e-11	-2.03547	protein_coding
ENSG00000091513	TF	8.83605e-11	-7.15351	protein_coding
ENSG00000167617	CDC42EP5	9.26722e-11	-6.73482	protein_coding
ENSG00000236737	GAGE12B	9.43269e-11	-8.45176	protein_coding
ENSG00000264364	DYNLL2	1.04102e-10	-2.81575	protein_coding
ENSG00000130433	CACNG6	1.05163e-10	-6.71433	protein_coding
ENSG00000125534	PPDPF	1.07185e-10	-3.13998	lncRNA
ENSG00000008394	MGST1	1.09115e-10	-10.2816	protein_coding
ENSG00000121905	HPCA	1.11573e-10	-5.13471	lncRNA
ENSG00000090060	PAPOLA	1.12056e-10	-2.25442	lncRNA
ENSG00000008056	SYN1	1.15464e-10	-6.70398	protein_coding
ENSG00000196747	HIST1H2AI	1.20395e-10	-8.21182	protein_coding
ENSG00000228927	TSPY3	1.20435e-10	-6.89922	protein_coding
ENSG00000151657	KIN	1.24263e-10	-3.49593	protein_coding
ENSG00000233803	TSPY4	1.32224e-10	-6.94038	protein_coding
ENSG00000204653	ASPDH	1.3392e-10	-6.58173	protein_coding
ENSG00000203667	COX20	1.34835e-10	-3.4063	protein_coding
LTR:ERV1:HERV-Fc1_LTR3	LTR:ERV1:HERV-Fc1_LTR3	1.38325e-10	-6.52875	TE
LTR:ERV1:HERV-Fc1_LTR2	LTR:ERV1:HERV-Fc1_LTR2	1.39865e-10	-6.68515	TE
ENSG00000285133	AC022506.1	1.45342e-10	-7.23372	protein_coding
ENSG00000101898	MCTS2P	1.52337e-10	-6.05276	protein_coding
ENSG00000103415	HMOX2	1.5449e-10	-2.26678	protein_coding
ENSG00000197620	CXorf40A	1.61641e-10	-2.4911	protein_coding
ENSG00000184924	PTRHD1	1.79277e-10	-2.93071	protein_coding
ENSG00000278803	AC236972.4	1.80354e-10	-6.72461	protein_coding
ENSG00000105519	CAPS	1.80884e-10	-4.7176	protein_coding
ENSG00000269026	AC003006.1	1.86407e-10	-7.14037	lncRNA
ENSG00000197405	C5AR1	1.88572e-10	-9.1938	lncRNA
ENSG00000129484	PARP2	1.92242e-10	-2.09528	protein_coding
ENSG00000198301	SDAD1	1.92607e-10	-2.12255	lncRNA
ENSG00000179954	SSC5D	2.0411e-10	-6.84973	protein_coding
ENSG00000182492	BGN	2.04849e-10	-6.73888	protein_coding
ENSG00000235034	C19orf81	2.11958e-10	-6.99031	protein_coding
ENSG00000229549	TSPY8	2.12351e-10	-6.80587	protein_coding
ENSG00000101546	RBFA	2.24919e-10	-3.32263	lncRNA
ENSG00000197451	HNRNPAB	2.55178e-10	-2.06725	protein_coding
ENSG00000168275	COA6	2.62881e-10	-2.17321	protein_coding
ENSG00000008952	SEC62	2.67795e-10	-2.0547	lncRNA
ENSG00000102128	RAB40AL	2.86942e-10	-6.47861	protein_coding
ENSG00000169249	ZRSR2	2.88981e-10	-4.62668	protein_coding
ENSG00000176076	KCNE5	2.95595e-10	-6.86877	protein_coding
ENSG00000184277	TM2D3	2.97335e-10	-4.1461	lncRNA
ENSG00000275520	FAM236A	2.98181e-10	-6.64155	protein_coding
ENSG00000280969	RPS4Y2	3.02241e-10	-7.08016	protein_coding
ENSG00000229937	PRPS1L1	3.07891e-10	-6.87247	protein_coding
ENSG00000185808	PIGP	3.12166e-10	-5.80521	protein_coding
ENSG00000110711	AIP	3.3189e-10	-4.85514	protein_coding
ENSG00000087250	MT3	3.32824e-10	-7.39406	protein_coding
ENSG00000187735	TCEA1	3.33965e-10	-2.2299	protein_coding
ENSG00000153774	CFDP1	3.35258e-10	-2.41539	lncRNA
ENSG00000205593	DENND6B	3.37888e-10	-6.81821	protein_coding
ENSG00000213030	CGB8	3.5062e-10	-6.92512	protein_coding
ENSG00000255393	OOSP4B	3.59275e-10	-16.9497	lncRNA
ENSG00000152661	GJA1	3.61882e-10	-2.55012	protein_coding
ENSG00000074582	BCS1L	3.63328e-10	-2.35289	protein_coding
ENSG00000174236	REP15	3.83627e-10	-18.79	protein_coding
ENSG00000134056	MRPS36	3.8758e-10	-3.11155	protein_coding
ENSG00000100079	LGALS2	3.96127e-10	-8.15031	protein_coding
ENSG00000187260	WDR86	3.97627e-10	-8.90943	lncRNA
ENSG00000161265	U2AF1L4	4.02589e-10	-3.59281	protein_coding
ENSG00000085871	MGST2	4.17518e-10	-3.90586	protein_coding
ENSG00000268994	FAM236B	4.25425e-10	-6.60774	protein_coding
ENSG00000176182	MYPOP	4.26738e-10	-6.51345	protein_coding
ENSG00000169972	PUSL1	4.33409e-10	-2.30419	protein_coding
ENSG00000278677	HIST1H2AM	4.68577e-10	-8.19933	protein_coding
ENSG00000183172	SMDT1	4.70759e-10	-6.9834	protein_coding
ENSG00000167393	PPP2R3B	4.73007e-10	-3.72337	protein_coding
LTR:ERV1:LTR7A	LTR:ERV1:LTR7A	4.81158e-10	-6.38423	TE
ENSG00000225396	FAM236D	5.01887e-10	-6.59882	protein_coding
ENSG00000214827	MTCP1	5.05965e-10	-6.81706	protein_coding
ENSG00000283594	FAM236C	5.29172e-10	-6.59972	protein_coding
ENSG00000101331	CCM2L	5.36401e-10	-6.63316	protein_coding
ENSG00000172404	DNAJB7	5.41225e-10	-6.65236	protein_coding
ENSG00000180616	SSTR2	5.4274e-10	-6.59165	protein_coding
ENSG00000127588	GNG13	5.43961e-10	-8.23803	protein_coding
ENSG00000183260	ABHD16B	5.79595e-10	-5.14918	protein_coding
ENSG00000204540	PSORS1C1	6.09651e-10	-6.21032	lncRNA
ENSG00000130383	FUT5	6.14756e-10	-7.21021	protein_coding
ENSG00000186810	CXCR3	6.33186e-10	-6.56992	protein_coding
ENSG00000015285	WAS	6.88784e-10	-6.61129	protein_coding
ENSG00000123576	ESX1	7.35514e-10	-6.61173	protein_coding
ENSG00000104897	SF3A2	7.497e-10	-2.86662	protein_coding
ENSG00000132446	FTHL17	7.5038e-10	-6.70688	protein_coding
ENSG00000213551	DNAJC9	7.70009e-10	-2.01118	lncRNA
ENSG00000274252	GGTLC3	7.70009e-10	-6.55156	protein_coding
ENSG00000196972	SMIM10L2B	8.64241e-10	-6.69114	protein_coding
ENSG00000184194	GPR173	9.05473e-10	-6.51744	protein_coding
ENSG00000165496	RPL10L	9.07863e-10	-3.46109	protein_coding
ENSG00000100253	MIOX	9.17771e-10	-6.5876	protein_coding
ENSG00000273590	SMIM11B	9.31578e-10	-4.65476	protein_coding
ENSG00000223591	CENPVL1	9.35209e-10	-6.55571	protein_coding
ENSG00000143153	ATP1B1	9.61964e-10	-2.84384	protein_coding
ENSG00000205445	KRTAP10-2	9.72932e-10	-5.77103	protein_coding
ENSG00000283093	CENPVL2	9.788e-10	-6.5511	protein_coding
ENSG00000164241	C5orf63	1.07943e-09	-6.63955	protein_coding
ENSG00000178149	DALRD3	1.08375e-09	-2.78765	protein_coding
ENSG00000184619	KRBA2	1.12617e-09	-5.70945	protein_coding
ENSG00000008282	SYPL1	1.16908e-09	-3.04139	protein_coding
ENSG00000183785	TUBA8	1.17224e-09	-4.96194	protein_coding
ENSG00000160013	PTGIR	1.24357e-09	-6.73075	protein_coding
ENSG00000181392	SYNE4	1.27058e-09	-6.96	protein_coding
ENSG00000269433	OPN1MW3	1.27058e-09	-6.31788	protein_coding
ENSG00000170608	FOXA3	1.29028e-09	-6.89776	protein_coding
ENSG00000268655	AC008687.4	1.3087e-09	-6.49426	protein_coding
ENSG00000167654	ATCAY	1.34754e-09	-7.06308	protein_coding
ENSG00000102145	GATA1	1.36517e-09	-6.47909	protein_coding
ENSG00000251192	ZNF674	1.41561e-09	-6.70315	protein_coding
ENSG00000183208	GDPGP1	1.42002e-09	-2.30281	protein_coding
ENSG00000166160	OPN1MW2	1.47562e-09	-6.30534	protein_coding
ENSG00000006015	REX1BD	1.56593e-09	-2.91869	protein_coding
ENSG00000099889	ARVCF	1.59729e-09	-3.79605	protein_coding
ENSG00000204511	MCCD1	1.64352e-09	-7.05951	protein_coding
ENSG00000049167	ERCC8	1.75838e-09	-8.0763	protein_coding
ENSG00000256537	SMIM10L1	1.81766e-09	-2.75216	protein_coding
ENSG00000268221	OPN1MW	1.81766e-09	-6.30095	protein_coding
ENSG00000157426	AASDH	1.84749e-09	-4.78014	protein_coding
ENSG00000102076	OPN1LW	1.8514e-09	-6.28548	protein_coding
ENSG00000182154	MRPL41	1.87374e-09	-2.04616	protein_coding
ENSG00000183474	GTF2H2C	1.8804e-09	-3.03507	protein_coding
ENSG00000189064	GAGE2A	1.94238e-09	-5.22858	protein_coding
ENSG00000235453	SMIM27	2.04734e-09	-5.23158	protein_coding
ENSG00000267631	CGB1	2.10327e-09	-6.42129	protein_coding
ENSG00000232119	MCTS1	2.17834e-09	-2.27563	lncRNA
ENSG00000149435	GGTLC1	2.22706e-09	-6.52828	protein_coding
ENSG00000176909	MAMSTR	2.2733e-09	-6.60545	protein_coding
ENSG00000177752	YIPF7	2.29302e-09	-6.60552	protein_coding
SINE:Alu:AluYa8	SINE:Alu:AluYa8	2.34538e-09	-3.47121	TE
ENSG00000204183	GDF5OS	2.34707e-09	-6.38372	lncRNA
ENSG00000074855	ANO8	2.36327e-09	-6.71144	protein_coding
ENSG00000188859	FAM78B	2.37586e-09	-21.6883	protein_coding
ENSG00000141194	OR4D1	2.40597e-09	-6.4469	protein_coding
ENSG00000267335	AC008687.1	2.5311e-09	-6.36195	protein_coding
ENSG00000147378	FATE1	2.56354e-09	-6.23459	protein_coding
ENSG00000163155	LYSMD1	2.56856e-09	-4.5582	protein_coding
ENSG00000197238	HIST1H4J	2.60117e-09	-6.73534	protein_coding
ENSG00000171116	HSFX1	2.81887e-09	-6.29212	protein_coding
ENSG00000151838	CCDC175	2.83087e-09	-6.15169	lncRNA
ENSG00000142233	NTN5	2.83087e-09	-6.42615	protein_coding
ENSG00000235568	NFAM1	2.93472e-09	-6.51933	protein_coding
ENSG00000122122	SASH3	2.93977e-09	-6.24663	protein_coding
ENSG00000268738	HSFX2	3.02191e-09	-6.29102	protein_coding
ENSG00000277535	AL772284.2	3.0309e-09	-6.63502	protein_coding
ENSG00000164037	SLC9B1	3.12641e-09	-7.08271	protein_coding
ENSG00000188937	NYX	3.12641e-09	-2.84441	protein_coding
ENSG00000198843	SELENOT	3.28218e-09	-2.14201	protein_coding
ENSG00000138892	TTLL8	3.31901e-09	-6.40841	protein_coding
ENSG00000241360	PDXP	3.32217e-09	-3.33986	protein_coding
ENSG00000154620	TMSB4Y	3.43289e-09	-6.71145	protein_coding
ENSG00000176635	HORMAD2	3.44491e-09	-7.0517	protein_coding
ENSG00000197380	DACT3	3.46646e-09	-6.38599	protein_coding
ENSG00000171388	APLN	3.46646e-09	-6.24034	protein_coding
ENSG00000087095	NLK	3.75793e-09	-4.83661	lncRNA
ENSG00000183598	HIST2H3D	3.94846e-09	-7.8531	protein_coding
ENSG00000101342	TLDC2	4.03434e-09	-5.00763	protein_coding
ENSG00000100373	UPK3A	4.04516e-09	-6.36544	protein_coding
ENSG00000214967	NPIPA7	4.18279e-09	-3.60958	protein_coding
ENSG00000244486	SCARF2	4.18859e-09	-3.92047	protein_coding
ENSG00000188677	PARVB	4.20397e-09	-6.35382	protein_coding
ENSG00000025423	HSD17B6	4.40952e-09	-2.74555	protein_coding
ENSG00000251322	SHANK3	4.41592e-09	-3.50262	lncRNA
ENSG00000123569	H2BFWT	4.51088e-09	-6.19374	protein_coding
ENSG00000177932	ZNF354C	4.63144e-09	-6.11702	protein_coding
ENSG00000186732	MPPED1	4.77529e-09	-6.39251	protein_coding
ENSG00000133247	KMT5C	4.77982e-09	-3.66317	protein_coding
ENSG00000126247	CAPNS1	4.78337e-09	-2.89182	protein_coding
ENSG00000100319	ZMAT5	4.80797e-09	-2.18282	protein_coding
ENSG00000214940	NPIPA8	4.91551e-09	-3.56517	protein_coding
ENSG00000243811	APOBEC3D	5.09512e-09	-6.8293	protein_coding
ENSG00000187754	SSX7	5.16842e-09	-6.15169	protein_coding
ENSG00000230510	PPP5D1	5.23807e-09	-6.48733	protein_coding
ENSG00000169715	MT1E	5.47284e-09	-7.96676	protein_coding
ENSG00000153179	RASSF3	5.51237e-09	-4.08723	protein_coding
ENSG00000184857	TMEM186	5.5608e-09	-3.42621	lncRNA
ENSG00000196502	SULT1A1	5.61969e-09	-2.34662	protein_coding
ENSG00000172058	SERF1A	5.84547e-09	-2.14822	protein_coding
ENSG00000284773	AC114490.3	5.98638e-09	-6.95057	protein_coding
ENSG00000196860	TOMM20L	6.12102e-09	-5.03656	protein_coding
ENSG00000131773	KHDRBS3	6.17485e-09	-3.84744	protein_coding
ENSG00000213892	CEACAM16	6.40313e-09	-6.13883	protein_coding
ENSG00000125531	FNDC11	6.45951e-09	-4.53419	protein_coding
ENSG00000112304	ACOT13	6.85373e-09	-2.01277	protein_coding
ENSG00000109381	ELF2	7.035e-09	-3.182	lncRNA
ENSG00000204595	DPRX	7.08187e-09	-7.17015	protein_coding
ENSG00000251246	AL691442.1	7.21712e-09	-3.64503	protein_coding
ENSG00000130054	FAM155B	7.24546e-09	-6.4108	protein_coding
ENSG00000196507	TCEAL3	7.24546e-09	-6.15717	protein_coding
ENSG00000100311	PDGFB	7.78566e-09	-6.32114	protein_coding
ENSG00000285304	Z83844.3	7.86052e-09	-3.13385	protein_coding
ENSG00000166173	LARP6	8.11637e-09	-6.93358	protein_coding
ENSG00000244187	TMEM141	8.7492e-09	-3.00237	protein_coding
ENSG00000163584	RPL22L1	8.92442e-09	-3.07218	protein_coding
ENSG00000100053	CRYBB3	9.15738e-09	-6.3832	protein_coding
ENSG00000100346	CACNA1I	9.28152e-09	-6.45163	protein_coding
ENSG00000133124	IRS4	9.32192e-09	-6.17407	protein_coding
ENSG00000224916	APOC4-APOC2	9.68811e-09	-7.14725	protein_coding
ENSG00000130283	GDF1	1.00269e-08	-6.93472	protein_coding
ENSG00000196431	CRYBA4	1.0862e-08	-6.7201	protein_coding
ENSG00000124391	IL17C	1.12382e-08	-17.007	protein_coding
ENSG00000105737	GRIK5	1.12382e-08	-6.48636	protein_coding
ENSG00000170925	TEX13B	1.18208e-08	-6.1376	protein_coding
ENSG00000188672	RHCE	1.20008e-08	-6.51696	protein_coding
ENSG00000149657	LSM14B	1.3228e-08	-4.08279	protein_coding
ENSG00000238074	TSPY9P	1.33921e-08	-5.97859	protein_coding
ENSG00000149089	APIP	1.35079e-08	-4.01155	protein_coding
ENSG00000183691	NOG	1.35828e-08	-7.38708	protein_coding
ENSG00000100368	CSF2RB	1.36073e-08	-6.20787	protein_coding
ENSG00000139684	ESD	1.47919e-08	-5.8137	protein_coding
ENSG00000171735	CAMTA1	1.48763e-08	-2.14836	lncRNA
ENSG00000284194	SCO2	1.49214e-08	-2.00836	protein_coding
ENSG00000170142	UBE2E1	1.55046e-08	-3.7818	protein_coding
ENSG00000067842	ATP2B3	1.55265e-08	-5.94903	protein_coding
ENSG00000054690	PLEKHH1	1.56072e-08	-2.75669	protein_coding
ENSG00000268629	TEX13A	1.58515e-08	-6.14068	protein_coding
ENSG00000273155	AC092587.1	1.61991e-08	-2.95199	protein_coding
ENSG00000163879	DNALI1	1.70947e-08	-5.38365	protein_coding
ENSG00000250317	SMIM20	1.70947e-08	-2.62937	lncRNA
ENSG00000112308	C6orf62	1.75155e-08	-2.20938	protein_coding
ENSG00000099958	DERL3	1.78925e-08	-3.19747	lncRNA
ENSG00000122481	RWDD3	1.79628e-08	-5.28269	protein_coding
ENSG00000203909	DPPA5	1.84135e-08	-3.00053	protein_coding
ENSG00000182584	ACTL10	1.86409e-08	-5.46042	protein_coding
ENSG00000174521	TTC9B	1.86787e-08	-6.56992	protein_coding
ENSG00000187045	TMPRSS6	1.87674e-08	-6.30094	protein_coding
ENSG00000105672	ETV2	1.89434e-08	-6.42666	protein_coding
ENSG00000187049	TMEM216	1.91575e-08	-8.39289	protein_coding
DNA:hAT:MER96	DNA:hAT:MER96	1.91575e-08	-5.89777	TE
ENSG00000118873	RAB3GAP2	2.02594e-08	-2.56303	protein_coding
ENSG00000160961	ZNF333	2.04844e-08	-4.69596	protein_coding
ENSG00000277972	CISD3	2.1407e-08	-2.89689	protein_coding
ENSG00000251184	AL672142.1	2.14844e-08	-6.77929	protein_coding
ENSG00000100302	RASD2	2.20221e-08	-6.18899	protein_coding
ENSG00000261341	AC010325.1	2.2659e-08	-6.91115	protein_coding
ENSG00000100060	MFNG	2.2659e-08	-6.42565	protein_coding
ENSG00000163467	TSACC	2.34883e-08	-6.82365	protein_coding
ENSG00000203907	OOEP	2.49096e-08	-2.37684	protein_coding
ENSG00000284554	AL022318.4	2.55742e-08	-6.72952	protein_coding
ENSG00000100478	AP4S1	2.6552e-08	-6.87469	protein_coding
ENSG00000206418	RAB12	2.65857e-08	-5.5874	protein_coding
ENSG00000198003	CCDC151	2.67071e-08	-6.82204	protein_coding
ENSG00000102119	EMD	2.67071e-08	-2.31366	protein_coding
ENSG00000101439	CST3	2.79392e-08	-4.57749	protein_coding
ENSG00000164330	EBF1	2.83096e-08	-7.20845	protein_coding
ENSG00000254709	IGLL5	2.90272e-08	-6.13945	protein_coding
ENSG00000100055	CYTH4	2.98092e-08	-6.01766	protein_coding
ENSG00000274290	HIST1H2BE	3.03763e-08	-6.46051	protein_coding
ENSG00000128298	BAIAP2L2	3.12798e-08	-3.21507	protein_coding
ENSG00000187905	LRRC74B	3.16811e-08	-6.04875	protein_coding
ENSG00000213920	MDP1	3.27168e-08	-7.08874	protein_coding
ENSG00000270629	NBPF14	3.46152e-08	-2.1594	protein_coding
ENSG00000101213	PTK6	3.46675e-08	-6.44319	protein_coding
ENSG00000107175	CREB3	3.62383e-08	-2.2753	lncRNA
ENSG00000152433	ZNF547	3.62383e-08	-3.8588	protein_coding
ENSG00000119669	IRF2BPL	3.78483e-08	-2.4308	protein_coding
ENSG00000100427	MLC1	3.81457e-08	-6.05594	protein_coding
ENSG00000130522	JUND	3.88653e-08	-2.32175	protein_coding
ENSG00000100146	SOX10	3.90222e-08	-6.26533	protein_coding
LTR:ERV1:HERV-Fc2-int	LTR:ERV1:HERV-Fc2-int	3.93404e-08	-6.05919	TE
ENSG00000186432	KPNA4	4.05546e-08	-2.93061	protein_coding
ENSG00000165478	HEPACAM	4.14778e-08	-6.40382	protein_coding
ENSG00000143862	ARL8A	4.27015e-08	-6.93223	protein_coding
LTR:ERV1:HERV-Fc2_LTR	LTR:ERV1:HERV-Fc2_LTR	4.37793e-08	-5.86022	TE
ENSG00000070371	CLTCL1	4.59124e-08	-4.82655	protein_coding
ENSG00000100078	PLA2G3	4.75377e-08	-6.17106	protein_coding
ENSG00000100276	RASL10A	4.77378e-08	-3.3166	protein_coding
ENSG00000184207	PGP	4.85402e-08	-2.74584	protein_coding
ENSG00000141854	MISP3	5.16126e-08	-6.38243	protein_coding
ENSG00000221946	FXYD7	5.29866e-08	-6.02233	protein_coding
ENSG00000174348	PODN	5.37313e-08	-7.14282	protein_coding
ENSG00000103510	KAT8	5.42021e-08	-3.27117	protein_coding
ENSG00000138814	PPP3CA	5.43459e-08	-6.9659	protein_coding
ENSG00000152086	TUBA3E	5.43763e-08	-4.76603	protein_coding
ENSG00000236446	CT47B1	5.66918e-08	-5.71991	protein_coding
ENSG00000112146	FBXO9	5.82416e-08	-3.46071	protein_coding
ENSG00000167641	PPP1R14A	5.93545e-08	-2.8699	protein_coding
ENSG00000273542	HIST1H4K	5.96893e-08	-5.80934	protein_coding
ENSG00000167371	PRRT2	6.18702e-08	-6.91726	lncRNA
ENSG00000206559	ZCWPW2	6.40299e-08	-6.52545	protein_coding
ENSG00000108344	PSMD3	6.55049e-08	-2.00556	protein_coding
ENSG00000182798	MAGEB17	6.56783e-08	-5.98519	protein_coding
ENSG00000101198	NKAIN4	6.70157e-08	-6.04482	protein_coding
ENSG00000189420	ZFP92	6.71339e-08	-5.82778	protein_coding
ENSG00000198173	FAM47C	6.9521e-08	-5.94636	protein_coding
ENSG00000181722	ZBTB20	7.11945e-08	-4.57964	protein_coding
ENSG00000105370	LIM2	7.2487e-08	-6.84409	protein_coding
ENSG00000187175	KRTAP12-1	7.66923e-08	-5.96937	protein_coding
ENSG00000280789	PAGR1	7.67146e-08	-2.52021	protein_coding
ENSG00000221864	KRTAP12-2	7.67146e-08	-5.97971	protein_coding
ENSG00000166562	SEC11C	7.73537e-08	-2.86511	protein_coding
ENSG00000143933	CALM2	8.07306e-08	-2.01829	protein_coding
ENSG00000161860	SYCE2	8.59425e-08	-6.3108	protein_coding
ENSG00000274600	RIMBP3B	8.71567e-08	-3.10537	protein_coding
ENSG00000069974	RAB27A	8.74947e-08	-3.18322	protein_coding
ENSG00000205544	TMEM256	8.74947e-08	-2.79976	protein_coding
ENSG00000164414	SLC35A1	8.82699e-08	-4.97001	lncRNA
ENSG00000182162	P2RY8	9.16883e-08	-3.27224	protein_coding
ENSG00000099721	AMELY	9.26397e-08	-5.78834	protein_coding
ENSG00000244509	APOBEC3C	9.57788e-08	-7.34879	protein_coding
ENSG00000142544	CTU1	9.65067e-08	-3.4847	protein_coding
ENSG00000127533	F2RL3	9.94136e-08	-6.48811	protein_coding
ENSG00000213221	DNLZ	1.02115e-07	-8.45236	protein_coding
ENSG00000198783	ZNF830	1.05033e-07	-2.98473	protein_coding
ENSG00000266964	FXYD1	1.06922e-07	-5.89922	protein_coding
ENSG00000205572	SERF1B	1.08293e-07	-2.02641	protein_coding
ENSG00000100365	NCF4	1.12283e-07	-5.76462	protein_coding
ENSG00000123179	EBPL	1.12833e-07	-3.4704	protein_coding
ENSG00000125510	OPRL1	1.14408e-07	-6.04153	protein_coding
ENSG00000013619	MAMLD1	1.19123e-07	-5.79537	lncRNA
ENSG00000274997	HIST1H2AH	1.19172e-07	-8.74585	protein_coding
ENSG00000130052	STARD8	1.22864e-07	-5.65993	lncRNA
ENSG00000135211	TMEM60	1.23818e-07	-7.50006	protein_coding
ENSG00000102032	RENBP	1.24611e-07	-5.01083	protein_coding
ENSG00000187902	SHISA7	1.26106e-07	-5.64693	protein_coding
ENSG00000148835	TAF5	1.36732e-07	-2.48212	protein_coding
ENSG00000134594	RAB33A	1.3848e-07	-5.7283	protein_coding
ENSG00000120333	MRPS14	1.39967e-07	-2.11478	lncRNA
ENSG00000158623	COPG2	1.41585e-07	-6.20858	protein_coding
ENSG00000151923	TIAL1	1.45056e-07	-2.1183	protein_coding
ENSG00000167094	TTC16	1.46067e-07	-6.90465	protein_coding
ENSG00000136937	NCBP1	1.46516e-07	-2.12982	protein_coding
ENSG00000152082	MZT2B	1.48218e-07	-2.71566	protein_coding
ENSG00000100473	COCH	1.54713e-07	-2.93996	protein_coding
ENSG00000153902	LGI4	1.55173e-07	-5.79537	protein_coding
ENSG00000101194	SLC17A9	1.55245e-07	-5.91726	protein_coding
ENSG00000162482	AKR7A3	1.57631e-07	-7.38682	protein_coding
ENSG00000138468	SENP7	1.57631e-07	-4.36163	protein_coding
ENSG00000102195	GPR50	1.57663e-07	-6.14176	protein_coding
ENSG00000189334	S100A14	1.58095e-07	-5.96648	protein_coding
ENSG00000221890	NPTXR	1.58683e-07	-3.15519	protein_coding
ENSG00000150201	FXYD4	1.6757e-07	-3.19405	protein_coding
ENSG00000221932	HEPN1	1.73423e-07	-6.17647	protein_coding
ENSG00000197565	COL4A6	1.74986e-07	-5.72257	protein_coding
DNA:PIF-Harbinger:Chompy-6_Croc	DNA:PIF-Harbinger:Chompy-6_Croc	1.97724e-07	-5.75261	TE
ENSG00000104827	CGB3	1.98148e-07	-5.24679	protein_coding
ENSG00000205358	MT1H	2.02599e-07	-6.26565	protein_coding
ENSG00000126246	IGFLR1	2.13692e-07	-3.03369	protein_coding
ENSG00000004776	HSPB6	2.13712e-07	-5.91367	protein_coding
ENSG00000075043	KCNQ2	2.15031e-07	-4.00325	protein_coding
ENSG00000185453	ZSWIM9	2.20658e-07	-5.71538	protein_coding
ENSG00000089820	ARHGAP4	2.20658e-07	-3.02783	protein_coding
ENSG00000215251	FASTKD5	2.23604e-07	-2.12609	protein_coding
ENSG00000100479	POLE2	2.24949e-07	-4.37297	lncRNA
ENSG00000204071	TCEAL6	2.27871e-07	-5.64589	protein_coding
ENSG00000177688	SUMO4	2.28413e-07	-5.83993	protein_coding
ENSG00000256977	LIMS3	2.28423e-07	-6.46934	protein_coding
ENSG00000205927	OLIG2	2.33294e-07	-5.95965	protein_coding
ENSG00000119487	MAPKAP1	2.36203e-07	-2.69311	protein_coding
ENSG00000147223	RIPPLY1	2.36464e-07	-5.65107	protein_coding
ENSG00000267697	LUZP6	2.41068e-07	-6.32276	protein_coding
ENSG00000186625	KATNA1	2.47558e-07	-2.57354	protein_coding
ENSG00000125965	GDF5	2.5308e-07	-5.78047	protein_coding
ENSG00000179922	ZNF784	2.55303e-07	-4.61641	protein_coding
ENSG00000128346	C22orf23	2.59653e-07	-5.64031	protein_coding
ENSG00000149634	SPATA25	2.65949e-07	-5.92798	protein_coding
ENSG00000149635	OCSTAMP	2.73002e-07	-5.78912	protein_coding
ENSG00000147262	GPR119	2.79058e-07	-5.67671	protein_coding
ENSG00000110107	PRPF19	2.98872e-07	-3.09596	protein_coding
ENSG00000142513	ACP4	3.00227e-07	-4.59445	protein_coding
ENSG00000102524	TNFSF13B	3.08975e-07	-6.61881	lncRNA
ENSG00000170917	NUDT6	3.11106e-07	-7.15565	lncRNA
ENSG00000267360	AC012309.1	3.12335e-07	-6.12586	protein_coding
ENSG00000186523	FAM86B1	3.15465e-07	-3.08365	protein_coding
ENSG00000125798	FOXA2	3.26802e-07	-6.82701	protein_coding
ENSG00000119396	RAB14	3.28451e-07	-2.0808	protein_coding
ENSG00000276180	HIST1H4I	3.36825e-07	-6.32384	protein_coding
ENSG00000102003	SYP	3.37762e-07	-4.55408	protein_coding
ENSG00000203618	GP1BB	3.40715e-07	-3.32668	protein_coding
ENSG00000069764	PLA2G10	3.42059e-07	-8.1399	protein_coding
LINE:L2:UCON86	LINE:L2:UCON86	3.43055e-07	-5.54554	TE
ENSG00000104901	DKKL1	3.48268e-07	-6.45163	protein_coding
ENSG00000166979	EVA1C	3.49036e-07	-5.74617	lncRNA
ENSG00000092377	TBL1Y	3.49749e-07	-5.80548	protein_coding
LTR:ERVL:LTR21C	LTR:ERVL:LTR21C	3.55191e-07	-5.83539	TE
ENSG00000101160	CTSZ	3.58857e-07	-4.53895	protein_coding
ENSG00000126953	TIMM8A	3.65512e-07	-2.28151	protein_coding
ENSG00000130066	SAT1	3.67866e-07	-4.32011	protein_coding
LTR:ERV1:LTR06	LTR:ERV1:LTR06	3.84002e-07	-4.46021	TE
ENSG00000206203	TSSK2	3.89717e-07	-6.12648	protein_coding
ENSG00000143819	EPHX1	3.92585e-07	-4.32902	protein_coding
ENSG00000101074	R3HDML	3.95032e-07	-5.66955	protein_coding
ENSG00000131055	COX4I2	3.96243e-07	-5.93436	protein_coding
ENSG00000125813	PAX1	3.98564e-07	-5.78677	protein_coding
ENSG00000267881	AC243967.1	4.01853e-07	-6.68936	protein_coding
ENSG00000160182	TFF1	4.08121e-07	-5.66651	protein_coding
ENSG00000171873	ADRA1D	4.29196e-07	-3.60016	protein_coding
ENSG00000214787	MS4A4E	4.33496e-07	-5.80548	protein_coding
ENSG00000100122	CRYBB1	4.36635e-07	-5.96174	protein_coding
ENSG00000198870	STKLD1	4.38726e-07	-3.22829	protein_coding
ENSG00000101210	EEF1A2	4.51301e-07	-3.6016	protein_coding
ENSG00000134146	DPH6	4.51659e-07	-3.54374	lncRNA
ENSG00000178700	DHFR2	4.63709e-07	-6.05724	lncRNA
ENSG00000161640	SIGLEC11	4.75981e-07	-6.34479	protein_coding
ENSG00000240445	FOXO3B	4.94599e-07	-2.95091	protein_coding
ENSG00000285480	AC021097.2	5.08573e-07	-6.34585	protein_coding
ENSG00000163596	ICA1L	5.11262e-07	-3.48971	protein_coding
ENSG00000178966	RMI1	5.13729e-07	-3.30971	protein_coding
ENSG00000269720	CCDC194	5.16084e-07	-5.93082	protein_coding
ENSG00000003436	TFPI	5.19884e-07	-7.43558	protein_coding
ENSG00000130173	ANGPTL8	5.20934e-07	-6.04103	protein_coding
ENSG00000198021	SPANXA1	5.29197e-07	-5.61969	protein_coding
ENSG00000179751	SYCN	5.49498e-07	-5.80094	protein_coding
ENSG00000184905	TCEAL2	5.49498e-07	-5.47812	protein_coding
ENSG00000198881	ASB12	5.51914e-07	-5.7283	protein_coding
ENSG00000215915	ATAD3C	5.52681e-07	-2.09852	protein_coding
ENSG00000155868	MED7	5.618e-07	-2.7636	protein_coding
ENSG00000102780	DGKH	5.62036e-07	-4.96715	protein_coding
ENSG00000151650	VENTX	5.63762e-07	-9.80922	protein_coding
ENSG00000275793	RIMBP3	5.78354e-07	-3.06198	protein_coding
ENSG00000092067	CEBPE	5.81566e-07	-21.2597	protein_coding
ENSG00000143771	CNIH4	5.8732e-07	-2.06468	protein_coding
ENSG00000214300	SPDYE3	5.94016e-07	-6.05789	protein_coding
ENSG00000128218	VPREB3	5.94798e-07	-5.66565	protein_coding
ENSG00000139223	ANP32D	5.96966e-07	-5.86692	protein_coding
ENSG00000132570	PCBD2	6.42433e-07	-3.22254	protein_coding
ENSG00000101438	SLC32A1	6.4245e-07	-5.70356	protein_coding
ENSG00000185040	SPDYE16	6.46743e-07	-5.69744	protein_coding
ENSG00000184897	H1FX	6.47938e-07	-4.34345	protein_coding
ENSG00000171773	NXNL1	6.61074e-07	-5.80935	protein_coding
ENSG00000069667	RORA	6.68744e-07	-4.37587	protein_coding
ENSG00000283208	AC001226.2	6.93543e-07	-4.21605	protein_coding
ENSG00000234906	APOC2	7.08979e-07	-7.84823	protein_coding
ENSG00000166948	TGM6	7.23892e-07	-5.98519	protein_coding
ENSG00000244482	LILRA6	7.34296e-07	-5.91367	protein_coding
ENSG00000196433	ASMT	7.50035e-07	-6.04285	protein_coding
ENSG00000136932	TRMO	7.51951e-07	-4.11157	protein_coding
ENSG00000215568	GAB4	7.5633e-07	-5.5649	protein_coding
ENSG00000150773	PIH1D2	7.813e-07	-6.36596	protein_coding
ENSG00000163864	NMNAT3	7.84685e-07	-5.91812	protein_coding
ENSG00000169750	RAC3	7.84685e-07	-6.98005	protein_coding
ENSG00000205670	SMIM11A	7.89195e-07	-3.26799	lncRNA
ENSG00000126460	PRRG2	8.05472e-07	-6.2294	protein_coding
ENSG00000204060	FOXO6	8.4196e-07	-8.32937	lncRNA
ENSG00000167755	KLK6	8.45608e-07	-6.98484	protein_coding
ENSG00000105261	OVOL3	8.45928e-07	-3.09837	protein_coding
ENSG00000169562	GJB1	8.57484e-07	-5.51744	protein_coding
ENSG00000125998	FAM83C	8.75842e-07	-5.64502	protein_coding
ENSG00000198934	MAGEE1	8.82347e-07	-5.593	protein_coding
ENSG00000255346	NOX5	8.86644e-07	-5.84612	protein_coding
ENSG00000105696	TMEM59L	8.917e-07	-5.62672	protein_coding
ENSG00000163359	COL6A3	8.98902e-07	-18.3279	lncRNA
ENSG00000181544	FANCB	9.01373e-07	-3.84293	protein_coding
ENSG00000170516	COX7B2	9.47945e-07	-2.89538	protein_coding
ENSG00000160180	TFF3	9.50792e-07	-5.47909	protein_coding
ENSG00000186190	BPIFB3	9.54199e-07	-5.65967	protein_coding
ENSG00000101190	TCFL5	9.55565e-07	-2.30323	protein_coding
ENSG00000060491	OGFR	9.63181e-07	-2.81725	protein_coding
ENSG00000232196	MTRNR2L4	9.66868e-07	-6.02965	protein_coding
ENSG00000224109	CENPVL3	9.66868e-07	-5.5409	protein_coding
ENSG00000066855	MTFR1	1.0637e-06	-2.21732	lncRNA
ENSG00000274641	HIST1H2BO	1.08207e-06	-6.5179	protein_coding
ENSG00000169575	VPREB1	1.0864e-06	-5.60017	protein_coding
ENSG00000164404	GDF9	1.09397e-06	-2.14257	protein_coding
ENSG00000269502	DMRTC1	1.09397e-06	-5.58037	protein_coding
ENSG00000104814	MAP4K1	1.09928e-06	-4.36075	lncRNA
ENSG00000114315	HES1	1.10974e-06	-7.77157	protein_coding
ENSG00000167037	SGSM1	1.11297e-06	-5.80677	protein_coding
ENSG00000162623	TYW3	1.12281e-06	-2.50718	protein_coding
ENSG00000063180	CA11	1.16088e-06	-6.22882	protein_coding
ENSG00000078898	BPIFB2	1.16996e-06	-5.62496	protein_coding
DNA:TcMar-Tigger:UCON39	DNA:TcMar-Tigger:UCON39	1.18578e-06	-5.82089	TE
ENSG00000128285	MCHR1	1.1889e-06	-5.49931	protein_coding
ENSG00000161243	FBXO27	1.21679e-06	-6.13266	protein_coding
ENSG00000218891	ZNF579	1.24483e-06	-5.64934	protein_coding
ENSG00000169184	MN1	1.26877e-06	-5.56539	protein_coding
ENSG00000186912	P2RY4	1.29143e-06	-5.23154	protein_coding
ENSG00000269035	AC010319.2	1.31538e-06	-5.55848	protein_coding
ENSG00000124251	TP53TG5	1.31538e-06	-5.43925	protein_coding
ENSG00000159261	CLDN14	1.3296e-06	-5.55571	protein_coding
ENSG00000186980	KRTAP23-1	1.39822e-06	-5.4417	protein_coding
ENSG00000204954	C12orf73	1.40455e-06	-2.21191	lncRNA
ENSG00000269743	SLC25A53	1.42005e-06	-6.23113	protein_coding
ENSG00000188305	PEAK3	1.42523e-06	-6.52498	protein_coding
ENSG00000184911	DMRTC1B	1.43545e-06	-5.5722	protein_coding
ENSG00000176679	TGIF2LY	1.44063e-06	-5.44767	protein_coding
ENSG00000111850	SMIM8	1.44987e-06	-4.6608	protein_coding
ENSG00000169891	REPS2	1.44987e-06	-6.60773	protein_coding
ENSG00000142789	CELA3A	1.48286e-06	-6.28303	protein_coding
ENSG00000161681	SHANK1	1.5053e-06	-5.09091	protein_coding
ENSG00000079691	CARMIL1	1.52321e-06	-2.58333	protein_coding
ENSG00000169297	NR0B1	1.53378e-06	-5.43069	protein_coding
ENSG00000205755	CRLF2	1.57675e-06	-5.6135	protein_coding
ENSG00000149599	DUSP15	1.58057e-06	-3.56462	protein_coding
ENSG00000099999	RNF215	1.58732e-06	-4.31063	protein_coding
ENSG00000130758	MAP3K10	1.58775e-06	-5.3257	protein_coding
ENSG00000146386	ABRACL	1.64122e-06	-3.845	protein_coding
ENSG00000111644	ACRBP	1.64264e-06	-18.7304	lncRNA
ENSG00000104972	LILRB1	1.65282e-06	-5.98861	protein_coding
ENSG00000072818	ACAP1	1.66118e-06	-6.81935	protein_coding
ENSG00000111218	PRMT8	1.68371e-06	-6.05137	protein_coding
ENSG00000204227	RING1	1.71659e-06	-6.59041	protein_coding
ENSG00000132535	DLG4	1.90086e-06	-7.03096	protein_coding
ENSG00000215397	SCRT2	1.91524e-06	-3.52598	protein_coding
ENSG00000094755	GABRP	1.91907e-06	-5.77494	protein_coding
ENSG00000096872	IFT74	1.96005e-06	-4.69472	protein_coding
ENSG00000102081	FMR1	2.00486e-06	-3.42082	protein_coding
ENSG00000145736	GTF2H2	2.01758e-06	-2.33845	protein_coding
ENSG00000137720	C11orf1	2.09398e-06	-6.70315	protein_coding
ENSG00000100938	GMPR2	2.13501e-06	-3.07777	protein_coding
ENSG00000188828	GLRA4	2.14132e-06	-4.77633	protein_coding
ENSG00000099822	HCN2	2.18768e-06	-6.61128	protein_coding
ENSG00000129990	SYT5	2.33209e-06	-5.78511	protein_coding
ENSG00000269533	AC003002.3	2.33209e-06	-4.41661	protein_coding
ENSG00000276903	HIST1H2AL	2.34798e-06	-6.64554	protein_coding
ENSG00000250254	PTTG2	2.40916e-06	-5.46641	protein_coding
ENSG00000184867	ARMCX2	2.41826e-06	-5.67926	protein_coding
ENSG00000253831	ETV3L	2.41917e-06	-6.6006	protein_coding
LTR:ERVK:LTR22B2	LTR:ERVK:LTR22B2	2.5491e-06	-5.48878	TE
ENSG00000198547	C20orf203	2.58277e-06	-5.75502	protein_coding
ENSG00000267318	AC005702.1	2.59315e-06	-3.14449	protein_coding
ENSG00000104983	CCDC61	2.80958e-06	-5.0797	protein_coding
ENSG00000162976	SLC66A3	2.83272e-06	-2.27441	protein_coding
ENSG00000273820	USP27X	2.924e-06	-5.53717	protein_coding
ENSG00000147206	NXF3	3.00862e-06	-5.75743	protein_coding
ENSG00000165702	GFI1B	3.09039e-06	-6.5257	lncRNA
ENSG00000088827	SIGLEC1	3.11642e-06	-5.57584	protein_coding
ENSG00000258417	AC100868.1	3.20796e-06	-6.16986	protein_coding
ENSG00000090659	CD209	3.2365e-06	-5.89413	protein_coding
ENSG00000179168	GGN	3.23864e-06	-5.52624	protein_coding
ENSG00000102181	CD99L2	3.31471e-06	-4.54215	protein_coding
ENSG00000159307	SCUBE1	3.34767e-06	-5.43204	protein_coding
ENSG00000241322	CDRT1	3.43158e-06	-5.1835	protein_coding
ENSG00000258713	C20orf141	3.45706e-06	-5.5231	protein_coding
ENSG00000166262	FAM227B	3.55906e-06	-5.31116	lncRNA
ENSG00000138670	RASGEF1B	3.64507e-06	-6.39044	protein_coding
ENSG00000182685	BRICD5	3.68893e-06	-2.23501	protein_coding
ENSG00000121068	TBX2	3.77639e-06	-8.08988	protein_coding
ENSG00000124256	ZBP1	3.88608e-06	-5.64329	protein_coding
ENSG00000165462	PHOX2A	3.9883e-06	-7.9453	protein_coding
ENSG00000058866	DGKG	4.02279e-06	-6.20963	lncRNA
ENSG00000197429	IPP	4.05969e-06	-2.45967	protein_coding
ENSG00000144161	ZC3H8	4.22264e-06	-4.22424	protein_coding
ENSG00000145287	PLAC8	4.2228e-06	-4.68608	protein_coding
ENSG00000152467	ZSCAN1	4.2228e-06	-3.69911	protein_coding
ENSG00000181450	ZNF678	4.2702e-06	-4.77511	protein_coding
ENSG00000125779	PANK2	4.30701e-06	-2.59125	protein_coding
ENSG00000128335	APOL2	4.32522e-06	-6.33678	protein_coding
ENSG00000112309	B3GAT2	4.33732e-06	-3.26042	protein_coding
ENSG00000197153	HIST1H3J	4.38112e-06	-4.89223	protein_coding
ENSG00000182993	C12orf60	4.39183e-06	-6.54739	lncRNA
ENSG00000100312	ACR	4.48265e-06	-5.36596	protein_coding
ENSG00000274808	TBC1D3B	4.48409e-06	-6.20963	protein_coding
ENSG00000206140	TMEM191C	4.5893e-06	-2.15655	protein_coding
ENSG00000186897	C1QL4	4.72649e-06	-18.3153	protein_coding
ENSG00000100908	EMC9	4.75378e-06	-2.99075	protein_coding
ENSG00000217442	SYCE3	4.795e-06	-5.57856	protein_coding
ENSG00000165182	CXorf58	4.80247e-06	-5.75742	protein_coding
ENSG00000241058	NSUN6	4.85579e-06	-5.21203	protein_coding
ENSG00000203811	HIST2H3C	4.93866e-06	-6.77374	protein_coding
ENSG00000198125	MB	4.95494e-06	-5.56243	protein_coding
ENSG00000185915	KLHL34	4.96805e-06	-5.15805	protein_coding
ENSG00000286022	AL121899.2	5.01757e-06	-5.58309	protein_coding
ENSG00000163623	NKX6-1	5.23153e-06	-15.4402	protein_coding
ENSG00000130701	RBBP8NL	5.32801e-06	-3.05717	protein_coding
ENSG00000219435	CATSPERZ	5.41367e-06	-8.01245	protein_coding
ENSG00000183793	NPIPA5	5.41367e-06	-3.13564	protein_coding
ENSG00000160185	UBASH3A	5.48853e-06	-5.11279	protein_coding
ENSG00000268041	ERFL	5.52653e-06	-4.95172	protein_coding
ENSG00000163781	TOPBP1	5.53284e-06	-2.18634	lncRNA
ENSG00000118972	FGF23	5.55632e-06	-5.8684	protein_coding
ENSG00000198326	TMEM239	5.56494e-06	-5.49167	protein_coding
ENSG00000101204	CHRNA4	5.56613e-06	-3.09569	protein_coding
ENSG00000267140	AC007998.2	5.62961e-06	-2.1449	protein_coding
ENSG00000118094	TREH	5.80941e-06	-7.70853	protein_coding
ENSG00000185614	INKA1	5.82202e-06	-20.4752	protein_coding
ENSG00000161914	ZNF653	5.82202e-06	-5.6502	protein_coding
ENSG00000283697	HSFX3	5.95802e-06	-2.77511	protein_coding
ENSG00000166682	TMPRSS5	6.0247e-06	-18.7913	protein_coding
ENSG00000221874	ZNF816-ZNF321P	6.04187e-06	-3.88322	protein_coding
ENSG00000185291	IL3RA	6.2262e-06	-4.92726	protein_coding
ENSG00000105609	LILRB5	6.32411e-06	-5.67161	protein_coding
ENSG00000115350	POLE4	6.43346e-06	-3.32685	protein_coding
ENSG00000147119	CHST7	6.4898e-06	-3.67769	protein_coding
ENSG00000185437	SH3BGR	6.56139e-06	-6.10523	protein_coding
ENSG00000100564	PIGH	6.60827e-06	-2.10848	protein_coding
ENSG00000181449	SOX2	6.68496e-06	-3.88484	protein_coding
ENSG00000154930	ACSS1	6.69457e-06	-5.33945	protein_coding
ENSG00000105329	TGFB1	6.70933e-06	-2.79263	protein_coding
ENSG00000161013	MGAT4B	6.71606e-06	-7.07883	protein_coding
ENSG00000182712	CMC4	6.73806e-06	-4.39526	protein_coding
ENSG00000185896	LAMP1	6.9742e-06	-2.05779	protein_coding
ENSG00000131042	LILRB2	6.9742e-06	-5.5885	protein_coding
ENSG00000104899	AMH	7.10163e-06	-6.20612	lncRNA
ENSG00000183307	TMEM121B	7.10163e-06	-5.37221	protein_coding
ENSG00000175575	PAAF1	7.16195e-06	-2.85305	protein_coding
ENSG00000113916	BCL6	7.25268e-06	-6.89595	protein_coding
ENSG00000174279	EVX2	7.26324e-06	-17.2053	protein_coding
ENSG00000267179	AC008770.2	7.28567e-06	-5.68262	protein_coding
ENSG00000162734	PEA15	7.46354e-06	-2.73295	protein_coding
ENSG00000105479	CCDC114	7.50304e-06	-5.81474	protein_coding
ENSG00000234465	PINLYP	7.51871e-06	-6.70023	protein_coding
ENSG00000167969	ECI1	7.76811e-06	-2.47904	protein_coding
ENSG00000179363	TMEM31	7.83474e-06	-6.60946	protein_coding
ENSG00000162639	HENMT1	7.93546e-06	-2.28487	protein_coding
ENSG00000163060	TEKT4	8.20827e-06	-7.64804	protein_coding
ENSG00000125895	TMEM74B	8.31926e-06	-5.34378	protein_coding
ENSG00000104892	KLC3	8.57301e-06	-2.9544	protein_coding
ENSG00000100987	VSX1	8.69845e-06	-5.28492	protein_coding
ENSG00000142303	ADAMTS10	9.06041e-06	-5.62934	protein_coding
ENSG00000148444	COMMD3	9.253e-06	-3.22117	protein_coding
ENSG00000287856	AL445524.2	9.35782e-06	-3.70761	protein_coding
ENSG00000105642	KCNN1	9.41997e-06	-3.88167	protein_coding
ENSG00000196338	NLGN3	9.62832e-06	-4.04173	protein_coding
ENSG00000125820	NKX2-2	9.68276e-06	-5.42161	protein_coding
ENSG00000110060	PUS3	9.80587e-06	-2.64203	protein_coding
ENSG00000204851	PNMA8B	9.85867e-06	-4.35518	lncRNA
ENSG00000061656	SPAG4	9.91684e-06	-5.16875	protein_coding
ENSG00000177683	THAP5	9.97237e-06	-4.38044	lncRNA
ENSG00000254505	CHMP4A	1.01394e-05	-3.1639	protein_coding
ENSG00000143179	UCK2	1.05152e-05	-2.09014	protein_coding
ENSG00000113384	GOLPH3	1.10814e-05	-2.34421	protein_coding
ENSG00000168757	TSPY2	1.12551e-05	-3.77323	protein_coding
ENSG00000205758	CRYZL1	1.13328e-05	-3.27662	protein_coding
ENSG00000167281	RBFOX3	1.17072e-05	-6.45952	protein_coding
ENSG00000256671	LIMS4	1.17582e-05	-5.33056	protein_coding
ENSG00000144445	KANSL1L	1.23656e-05	-5.3738	protein_coding
ENSG00000171119	NRTN	1.23788e-05	-5.45855	protein_coding
ENSG00000172578	KLHL6	1.244e-05	-5.96313	protein_coding
ENSG00000128266	GNAZ	1.2547e-05	-5.37016	protein_coding
ENSG00000105605	CACNG7	1.25931e-05	-5.45755	lncRNA
ENSG00000172232	AZU1	1.26378e-05	-6.33462	protein_coding
ENSG00000141429	GALNT1	1.27355e-05	-3.11653	lncRNA
ENSG00000100097	LGALS1	1.27962e-05	-3.22831	protein_coding
ENSG00000104723	TUSC3	1.29345e-05	-5.35292	lncRNA
ENSG00000180806	HOXC9	1.29733e-05	-5.43759	lncRNA
ENSG00000146122	DAAM2	1.29865e-05	-3.22786	protein_coding
ENSG00000172986	GXYLT2	1.34354e-05	-5.57856	protein_coding
ENSG00000243749	TMEM35B	1.44204e-05	-4.02038	protein_coding
ENSG00000215845	TSTD1	1.46653e-05	-2.6526	protein_coding
ENSG00000115457	IGFBP2	1.48493e-05	-6.5004	protein_coding
ENSG00000180011	ZADH2	1.51781e-05	-5.98382	protein_coding
ENSG00000183476	SH2D7	1.52788e-05	-5.92106	protein_coding
ENSG00000105085	MED26	1.53759e-05	-2.5078	protein_coding
ENSG00000123560	PLP1	1.59386e-05	-5.77178	protein_coding
ENSG00000183248	PRR36	1.59567e-05	-5.47031	protein_coding
ENSG00000158423	RIBC1	1.6134e-05	-5.64308	protein_coding
ENSG00000004848	ARX	1.6431e-05	-3.76146	protein_coding
ENSG00000187682	ERAS	1.64511e-05	-4.52716	protein_coding
ENSG00000170373	CST1	1.65923e-05	-5.36806	protein_coding
ENSG00000188501	LCTL	1.66778e-05	-2.30381	protein_coding
ENSG00000112972	HMGCS1	1.69895e-05	-3.26531	protein_coding
ENSG00000104848	KCNA7	1.70784e-05	-5.44368	protein_coding
ENSG00000198354	DCAF12L2	1.74148e-05	-4.54352	protein_coding
ENSG00000156427	FGF18	1.74993e-05	-8.04906	protein_coding
ENSG00000171943	SRGAP2C	1.76597e-05	-2.09541	lncRNA
ENSG00000133740	E2F5	1.77227e-05	-4.26992	protein_coding
ENSG00000100167	SEPTIN3	1.78007e-05	-5.19953	protein_coding
ENSG00000125629	INSIG2	1.79297e-05	-4.88829	protein_coding
ENSG00000170956	CEACAM3	1.81838e-05	-6.02566	protein_coding
ENSG00000157992	KRTCAP3	1.82524e-05	-2.73263	protein_coding
ENSG00000139197	PEX5	1.85823e-05	-3.40723	protein_coding
ENSG00000170381	SEMA3E	1.89639e-05	-6.07984	protein_coding
ENSG00000123472	ATPAF1	1.93094e-05	-3.315	protein_coding
ENSG00000124143	ARHGAP40	1.95861e-05	-5.21547	protein_coding
ENSG00000092969	TGFB2	2.01309e-05	-14.8139	protein_coding
ENSG00000180964	TCEAL8	2.10511e-05	-3.64897	protein_coding
ENSG00000281613	AL365214.3	2.1835e-05	-5.03946	lncRNA
ENSG00000106526	ACTR3C	2.18804e-05	-6.20788	protein_coding
ENSG00000157110	RBPMS	2.31957e-05	-2.23249	protein_coding
ENSG00000147168	IL2RG	2.32784e-05	-5.45551	protein_coding
ENSG00000213967	ZNF726	2.4012e-05	-3.45726	protein_coding
ENSG00000140025	EFCAB11	2.42568e-05	-2.28373	protein_coding
ENSG00000185158	LRRC37B	2.49759e-05	-3.54352	protein_coding
ENSG00000105409	ATP1A3	2.52335e-05	-5.66806	protein_coding
ENSG00000240344	PPIL3	2.63881e-05	-2.11395	protein_coding
LTR:ERV1:LTR72B	LTR:ERV1:LTR72B	2.64322e-05	-5.32692	TE
ENSG00000106692	FKTN	2.65345e-05	-6.28628	protein_coding
ENSG00000197976	AKAP17A	2.66233e-05	-2.31791	protein_coding
ENSG00000124469	CEACAM8	2.69048e-05	-5.87949	protein_coding
ENSG00000163689	C3orf67	2.69586e-05	-6.23368	protein_coding
ENSG00000167749	KLK4	2.69954e-05	-5.20141	protein_coding
ENSG00000169083	AR	2.78059e-05	-5.20141	protein_coding
ENSG00000188649	CC2D2B	2.82261e-05	-6.12275	protein_coding
ENSG00000125744	RTN2	2.85362e-05	-2.186	protein_coding
ENSG00000172244	C5orf34	2.88587e-05	-4.26114	protein_coding
ENSG00000262874	C19orf84	2.88587e-05	-5.45755	protein_coding
ENSG00000161281	COX7A1	2.89331e-05	-5.96243	protein_coding
ENSG00000204308	RNF5	2.89412e-05	-2.97718	protein_coding
ENSG00000101203	COL20A1	2.89772e-05	-2.98926	protein_coding
ENSG00000177238	TRIM72	2.91839e-05	-6.50365	protein_coding
ENSG00000141933	TPGS1	2.98834e-05	-5.99405	protein_coding
ENSG00000124588	NQO2	3.02053e-05	-2.28557	protein_coding
ENSG00000186474	KLK12	3.02053e-05	-5.25346	protein_coding
ENSG00000148459	PDSS1	3.04031e-05	-4.057	protein_coding
ENSG00000108448	TRIM16L	3.17764e-05	-2.74452	lncRNA
ENSG00000146278	PNRC1	3.20902e-05	-2.83824	protein_coding
ENSG00000153779	TGIF2LX	3.38949e-05	-5.11527	protein_coding
ENSG00000152404	CWF19L2	3.48484e-05	-2.14987	protein_coding
ENSG00000068912	ERLEC1	3.55001e-05	-2.10574	lncRNA
DNA:TcMar-Tigger:UCON55	DNA:TcMar-Tigger:UCON55	3.59532e-05	-2.78279	TE
ENSG00000167619	TMEM145	3.62135e-05	-5.46949	protein_coding
ENSG00000108961	RANGRF	3.63399e-05	-2.57154	protein_coding
ENSG00000160179	ABCG1	3.6513e-05	-5.05529	protein_coding
ENSG00000128309	MPST	3.70655e-05	-2.17454	protein_coding
ENSG00000198252	STYX	3.77608e-05	-2.19391	protein_coding
ENSG00000167748	KLK1	3.85363e-05	-5.63197	protein_coding
ENSG00000131409	LRRC4B	3.90279e-05	-3.28765	protein_coding
ENSG00000011422	PLAUR	3.92884e-05	-3.53162	protein_coding
ENSG00000158373	HIST1H2BD	3.94359e-05	-5.24831	protein_coding
ENSG00000227234	SPANXB1	3.95857e-05	-5.18125	protein_coding
ENSG00000124575	HIST1H1D	3.96004e-05	-5.38165	protein_coding
ENSG00000160219	GAB3	3.99417e-05	-5.10146	protein_coding
ENSG00000173890	GPR160	4.22005e-05	-3.05731	protein_coding
ENSG00000076067	RBMS2	4.22005e-05	-3.13284	protein_coding
ENSG00000176641	RNF152	4.40891e-05	-5.95686	protein_coding
ENSG00000273047	AL121845.2	4.44499e-05	-2.62612	protein_coding
ENSG00000018189	RUFY3	4.48923e-05	-2.32183	protein_coding
ENSG00000139800	ZIC5	4.54894e-05	-6.77929	protein_coding
ENSG00000149451	ADAM33	4.74137e-05	-3.26815	protein_coding
ENSG00000185155	MIXL1	4.8602e-05	-6.27966	protein_coding
LTR:ERV1:LTR60	LTR:ERV1:LTR60	4.92178e-05	-5.10145	TE
ENSG00000135924	DNAJB2	4.94828e-05	-3.69195	protein_coding
ENSG00000134072	CAMK1	4.96797e-05	-5.02175	protein_coding
ENSG00000085365	SCAMP1	4.96797e-05	-2.17268	protein_coding
ENSG00000205220	PSMB10	4.99765e-05	-2.56764	protein_coding
ENSG00000174562	KLK15	4.99765e-05	-5.34158	protein_coding
ENSG00000169239	CA5B	4.99765e-05	-2.91898	protein_coding
ENSG00000100342	APOL1	5.02716e-05	-5.71268	protein_coding
ENSG00000099940	SNAP29	5.13967e-05	-2.45347	protein_coding
ENSG00000104883	PEX11G	5.29552e-05	-5.68424	protein_coding
ENSG00000088053	GP6	5.49468e-05	-5.54368	protein_coding
ENSG00000113048	MRPS27	5.52284e-05	-2.32268	protein_coding
ENSG00000278139	AL358075.4	5.57713e-05	-6.31657	protein_coding
ENSG00000167780	SOAT2	5.63249e-05	-2.69177	protein_coding
ENSG00000198860	TSEN15	5.69902e-05	-2.65727	protein_coding
ENSG00000180383	DEFB124	5.7195e-05	-4.03016	protein_coding
ENSG00000184634	MED12	5.74945e-05	-2.02655	protein_coding
ENSG00000135045	C9orf40	5.99115e-05	-3.64334	protein_coding
ENSG00000154079	SDHAF4	6.05539e-05	-5.94987	lncRNA
ENSG00000270394	MTRNR2L13	6.09766e-05	-5.61439	protein_coding
ENSG00000196782	MAML3	6.18841e-05	-4.9416	protein_coding
ENSG00000215717	TMEM167B	6.20906e-05	-2.37689	protein_coding
ENSG00000141437	SLC25A52	6.25636e-05	-5.25573	protein_coding
ENSG00000260371	AC026464.3	6.49911e-05	-2.67445	protein_coding
ENSG00000147394	ZNF185	6.50237e-05	-4.69777	protein_coding
ENSG00000115446	UNC50	6.58789e-05	-2.62881	protein_coding
ENSG00000122643	NT5C3A	6.80976e-05	-2.7678	protein_coding
ENSG00000185250	PPIL6	6.87742e-05	-5.94285	protein_coding
ENSG00000147432	CHRNB3	6.90065e-05	-5.72747	protein_coding
ENSG00000125434	SLC25A35	6.93841e-05	-2.38377	protein_coding
ENSG00000165376	CLDN2	7.03423e-05	-5.04178	protein_coding
ENSG00000115145	STAM2	7.11245e-05	-2.63145	protein_coding
ENSG00000183397	C19orf71	7.12331e-05	-4.97902	protein_coding
ENSG00000267796	LIN37	7.12577e-05	-2.77753	lncRNA
ENSG00000171402	XAGE3	7.22705e-05	-4.17851	protein_coding
ENSG00000185115	NSMCE3	7.25551e-05	-6.15955	protein_coding
ENSG00000185985	SLITRK2	7.36091e-05	-5.07155	protein_coding
ENSG00000145014	TMEM44	7.38903e-05	-6.67754	protein_coding
ENSG00000088882	CPXM1	7.4537e-05	-4.91773	protein_coding
ENSG00000157625	TAB3	7.6934e-05	-3.75289	protein_coding
ENSG00000160145	KALRN	7.81827e-05	-5.29374	protein_coding
LTR:ERV1:MER51-int	LTR:ERV1:MER51-int	8.0438e-05	-3.70935	TE
ENSG00000131732	ZCCHC9	8.0986e-05	-2.11729	protein_coding
ENSG00000182636	NDN	8.1901e-05	-6.69522	protein_coding
ENSG00000171004	HS6ST2	8.25537e-05	-3.89247	protein_coding
ENSG00000273173	SNURF	8.29424e-05	-2.27253	protein_coding
ENSG00000173762	CD7	8.36456e-05	-5.94566	protein_coding
ENSG00000119125	GDA	8.56367e-05	-6.13328	protein_coding
ENSG00000105388	CEACAM5	8.6736e-05	-6.01162	protein_coding
[truncated: 647 more rows]

## Sheet: deseq.TypeRvsE5.up
Ensembl Gene ID	Gene/TE Symbol	q-value	Log2(fold-change)	Gene type
[truncated: 300 more rows]

[truncated: 8 more sheets: deseq.typeIvs4C.up, deseq.typeIvs4C.dn, deseq.TypeIIvsMorula.up, deseq.TypeIIvsMorula.dn, deseq.TypeIIIvsE4.up, deseq.TypeIIIvsE4.dn, deseq.TypeIIvsTypeIII.up, deseq.TypeIIvsTypeIII.dn]
