# Supplementary material for: Metabolic and epigenetic dysfunctions underlie the arrest of in vitro fertilized human embryos in a senescent-like state
Source: PLoS Biol. 2022 Jun 30;20(6):e3001682. doi: 10.1371/journal.pbio.3001682 (PMC9246109; doi:10.1371/journal.pbio.3001682)
Supplement: S5 Data — (XLSX) [file pbio.3001682.s005.xlsx]

## Sheet: deseq.typeIvs2C.gsea
ensg	name	stat
ENSG00000174021	GNG5	-20.381
ENSG00000133112	TPT1	-19.7522
ENSG00000122406	RPL5	-17.8978
ENSG00000142541	RPL13A	-17.4209
ENSG00000110955	ATP5F1B	-16.7628
ENSG00000125870	SNRPB2	-16.4669
ENSG00000188163	FAM166A	-15.892
ENSG00000088256	GNA11	-15.6364
ENSG00000130255	RPL36	-15.5484
ENSG00000142534	RPS11	-15.5433
ENSG00000171530	TBCA	-15.475
ENSG00000106591	MRPL32	-15.456
ENSG00000010810	FYN	-15.3326
ENSG00000138326	RPS24	-14.9382
ENSG00000132646	PCNA	-14.7956
ENSG00000169564	PCBP1	-14.6798
ENSG00000241370	RPP21	-14.5195
ENSG00000188375	H3F3C	-14.4135
ENSG00000120533	ENY2	-14.4103
ENSG00000177600	RPLP2	-14.1075
ENSG00000169100	SLC25A6	-14.073
ENSG00000005022	SLC25A5	-14.0381
ENSG00000105193	RPS16	-14.0089
ENSG00000164615	CAMLG	-13.5099
ENSG00000161970	RPL26	-13.4373
ENSG00000124614	RPS10	-13.3963
ENSG00000152348	ATG10	-13.3316
ENSG00000231500	RPS18	-13.243
ENSG00000159055	MIS18A	-13.1615
ENSG00000285625	AC117378.1	-13.1064
ENSG00000255823	MTRNR2L8	-13.0509
ENSG00000231767	AL136454.1	-12.9685
ENSG00000213551	DNAJC9	-12.8948
ENSG00000173153	ESRRA	-12.8586
ENSG00000188396	TCTEX1D4	-12.8374
ENSG00000156482	RPL30	-12.7739
ENSG00000143033	MTF2	-12.6699
ENSG00000241343	RPL36A	-12.6107
ENSG00000156928	MALSU1	-12.5734
ENSG00000130332	LSM7	-12.4911
ENSG00000101182	PSMA7	-12.4725
ENSG00000270800	RPS10-NUDT3	-12.4159
ENSG00000142168	SOD1	-12.3684
ENSG00000159377	PSMB4	-12.2588
ENSG00000136045	PWP1	-12.1545
ENSG00000161016	RPL8	-11.9708
ENSG00000197756	RPL37A	-11.9164
ENSG00000270617	URGCP-MRPS24	-11.8815
ENSG00000277150	F8A3	-11.8046
ENSG00000186468	RPS23	-11.7662
ENSG00000115541	HSPE1	-11.6513
ENSG00000132466	ANKRD17	-11.5984
ENSG00000134597	RBMX2	-11.5812
ENSG00000204435	CSNK2B	-11.5235
ENSG00000277203	F8A1	-11.4824
ENSG00000062582	MRPS24	-11.4254
ENSG00000198918	RPL39	-11.3995
ENSG00000164332	UBLCP1	-11.2955
ENSG00000263020	AL662899.2	-11.2776
ENSG00000285480	AC021097.2	-11.2629
ENSG00000126267	COX6B1	-11.1725
ENSG00000162244	RPL29	-11.0876
ENSG00000147138	GPR174	-11.06
ENSG00000121073	SLC35B1	-10.9818
ENSG00000111615	KRR1	-10.9784
ENSG00000110700	RPS13	-10.9214
ENSG00000272772	AC104109.3	-10.8697
ENSG00000164713	BRI3	-10.8323
ENSG00000143994	ABHD1	-10.8302
ENSG00000006047	YBX2	-10.794
ENSG00000196683	TOMM7	-10.7342
ENSG00000138385	SSB	-10.733
ENSG00000105677	TMEM147	-10.6763
ENSG00000135916	ITM2C	-10.6557
ENSG00000139168	ZCRB1	-10.6522
ENSG00000056050	HPF1	-10.647
ENSG00000182223	ZAR1	-10.6427
ENSG00000203907	OOEP	-10.5532
ENSG00000135211	TMEM60	-10.5492
ENSG00000203727	SAMD5	-10.5075
ENSG00000137947	GTF2B	-10.5019
ENSG00000159079	CFAP298	-10.4933
ENSG00000152219	ARL14EP	-10.4218
ENSG00000139131	YARS2	-10.4042
ENSG00000147669	POLR2K	-10.2807
ENSG00000185787	MORF4L1	-10.2806
ENSG00000185262	UBALD2	-10.2304
ENSG00000113387	SUB1	-10.1612
ENSG00000186625	KATNA1	-10.1469
ENSG00000158417	EIF5B	-10.1426
ENSG00000008952	SEC62	-10.1263
ENSG00000265590	C21orf59-TCP10L	-10.1057
ENSG00000133773	CCDC59	-10.1027
ENSG00000157954	WIPI2	-10.0855
ENSG00000265354	TIMM23	-10.084
ENSG00000131773	KHDRBS3	-10.0633
ENSG00000148291	SURF2	-9.96058
ENSG00000167088	SNRPD1	-9.93776
ENSG00000080824	HSP90AA1	-9.93382
ENSG00000129071	MBD4	-9.88492
ENSG00000114391	RPL24	-9.87464
ENSG00000249209	AP000311.1	-9.85052
ENSG00000134825	TMEM258	-9.82726
ENSG00000166136	NDUFB8	-9.82446
ENSG00000169020	ATP5ME	-9.75888
ENSG00000114902	SPCS1	-9.75772
ENSG00000171858	RPS21	-9.75051
ENSG00000041357	PSMA4	-9.74804
ENSG00000155438	NIFK	-9.72007
ENSG00000168101	NUDT16L1	-9.68439
ENSG00000160213	CSTB	-9.68094
ENSG00000157045	NTAN1	-9.67078
ENSG00000241837	ATP5PO	-9.6596
ENSG00000167552	TUBA1A	-9.64088
ENSG00000070756	PABPC1	-9.63413
ENSG00000005075	POLR2J	-9.60209
ENSG00000105849	TWISTNB	-9.60121
ENSG00000116754	SRSF11	-9.59697
ENSG00000090905	TNRC6A	-9.59189
ENSG00000143153	ATP1B1	-9.57017
ENSG00000143947	RPS27A	-9.55424
ENSG00000243678	NME2	-9.53592
ENSG00000147604	RPL7	-9.50298
ENSG00000103495	MAZ	-9.46062
ENSG00000115289	PCGF1	-9.42661
ENSG00000188342	GTF2F2	-9.39515
ENSG00000081870	HSPB11	-9.36911
ENSG00000254979	AP000781.2	-9.36156
ENSG00000156261	CCT8	-9.35001
ENSG00000198417	MT1F	-9.26689
ENSG00000213741	RPS29	-9.26473
ENSG00000076984	MAP2K7	-9.15903
SINE:Alu:AluYb9	SINE:Alu:AluYb9	-9.12596
ENSG00000185155	MIXL1	-9.11664
ENSG00000063177	RPL18	-9.10753
ENSG00000134330	IAH1	-9.09257
ENSG00000112306	RPS12	-9.09177
ENSG00000131469	RPL27	-9.07033
ENSG00000090581	GNPTG	-8.96034
ENSG00000168028	RPSA	-8.95881
ENSG00000157110	RBPMS	-8.94491
ENSG00000274559	CU639417.1	-8.91581
ENSG00000124802	EEF1E1	-8.91172
ENSG00000182899	RPL35A	-8.89669
ENSG00000090470	PDCD7	-8.86488
ENSG00000096401	CDC5L	-8.82327
ENSG00000127616	SMARCA4	-8.80294
ENSG00000164687	FABP5	-8.79875
ENSG00000146066	HIGD2A	-8.79305
ENSG00000164045	CDC25A	-8.76274
ENSG00000171863	RPS7	-8.72814
ENSG00000115350	POLE4	-8.68936
ENSG00000100387	RBX1	-8.67328
ENSG00000105251	SHD	-8.6717
ENSG00000148303	RPL7A	-8.65405
ENSG00000172809	RPL38	-8.63669
ENSG00000059145	UNKL	-8.59707
ENSG00000234965	SHISA8	-8.59562
ENSG00000184009	ACTG1	-8.59454
ENSG00000147403	RPL10	-8.58184
ENSG00000147687	TATDN1	-8.57725
ENSG00000170860	LSM3	-8.5429
ENSG00000039650	PNKP	-8.48064
ENSG00000146425	DYNLT1	-8.47676
ENSG00000255298	OR8G5	-8.41488
ENSG00000234289	H2BFS	-8.39496
ENSG00000158825	CDA	-8.38161
ENSG00000169715	MT1E	-8.3692
ENSG00000188612	SUMO2	-8.36784
ENSG00000168724	DNAJC21	-8.33475
ENSG00000070501	POLB	-8.28967
ENSG00000108671	PSMD11	-8.28097
ENSG00000031691	CENPQ	-8.25881
ENSG00000138668	HNRNPD	-8.24642
ENSG00000105185	PDCD5	-8.24224
ENSG00000141858	SAMD1	-8.23396
ENSG00000145919	BOD1	-8.21011
ENSG00000137843	PAK6	-8.20167
ENSG00000125850	OVOL2	-8.19572
ENSG00000229117	RPL41	-8.17903
ENSG00000138433	CIR1	-8.16716
ENSG00000163584	RPL22L1	-8.15984
ENSG00000118181	RPS25	-8.14834
ENSG00000177707	NECTIN3	-8.13268
ENSG00000146834	MEPCE	-8.1245
ENSG00000085662	AKR1B1	-8.11256
ENSG00000119487	MAPKAP1	-8.11042
ENSG00000101443	WFDC2	-8.1026
ENSG00000060491	OGFR	-8.0788
ENSG00000137818	RPLP1	-8.07586
ENSG00000213931	HBE1	-8.06981
ENSG00000270757	HSPE1-MOB4	-8.0472
ENSG00000274791	F8A2	-8.04313
ENSG00000138286	FAM149B1	-8.01252
ENSG00000128524	ATP6V1F	-7.98836
ENSG00000156603	MED19	-7.98117
ENSG00000156256	USP16	-7.96501
ENSG00000128699	ORMDL1	-7.9636
ENSG00000164610	RP9	-7.96263
ENSG00000088992	TESC	-7.96113
ENSG00000137574	TGS1	-7.93966
ENSG00000257529	RPL36A-HNRNPH2	-7.93495
ENSG00000148840	PPRC1	-7.9107
ENSG00000112695	COX7A2	-7.89153
ENSG00000155026	RSPH10B	-7.88594
ENSG00000175390	EIF3F	-7.87728
ENSG00000164258	NDUFS4	-7.87444
ENSG00000170775	GPR37	-7.87291
ENSG00000122674	CCZ1	-7.87213
ENSG00000164109	MAD2L1	-7.86759
ENSG00000215021	PHB2	-7.86312
ENSG00000283683	MYOCOS	-7.82721
ENSG00000166913	YWHAB	-7.75365
ENSG00000125676	THOC2	-7.74927
ENSG00000167283	ATP5MG	-7.74233
ENSG00000141867	BRD4	-7.74097
ENSG00000151846	PABPC3	-7.73807
ENSG00000204438	GPANK1	-7.72582
ENSG00000120306	CYSTM1	-7.66804
ENSG00000005007	UPF1	-7.66729
ENSG00000117614	SYF2	-7.64924
ENSG00000165113	GKAP1	-7.63202
ENSG00000072201	LNX1	-7.62862
ENSG00000273088	AL713999.1	-7.62755
ENSG00000104413	ESRP1	-7.62637
ENSG00000272333	KMT2B	-7.61725
ENSG00000111843	TMEM14C	-7.60584
ENSG00000023330	ALAS1	-7.60208
ENSG00000213231	TCL1B	-7.59775
ENSG00000138398	PPIG	-7.5939
ENSG00000166004	CEP295	-7.56858
ENSG00000162639	HENMT1	-7.54983
ENSG00000107341	UBE2R2	-7.53147
ENSG00000102172	SMS	-7.50698
ENSG00000197021	CXorf40B	-7.50126
ENSG00000146376	ARHGAP18	-7.48805
ENSG00000111247	RAD51AP1	-7.48786
ENSG00000251503	CENPS-CORT	-7.42654
ENSG00000131153	GINS2	-7.41091
ENSG00000130734	ATG4D	-7.40791
ENSG00000285010	OOSP4A	-7.4055
ENSG00000144161	ZC3H8	-7.40245
ENSG00000182774	RPS17	-7.39307
ENSG00000166831	RBPMS2	-7.38613
ENSG00000153006	SREK1IP1	-7.36827
ENSG00000126787	DLGAP5	-7.35762
ENSG00000149187	CELF1	-7.30934
ENSG00000131508	UBE2D2	-7.30625
ENSG00000100567	PSMA3	-7.2977
ENSG00000110711	AIP	-7.28109
ENSG00000157456	CCNB2	-7.27816
ENSG00000121690	DEPDC7	-7.25693
ENSG00000197653	DNAH10	-7.2555
ENSG00000189227	C15orf61	-7.24419
ENSG00000124733	MEA1	-7.2408
ENSG00000197620	CXorf40A	-7.23691
ENSG00000117713	ARID1A	-7.19061
ENSG00000272047	GTF2H5	-7.18995
ENSG00000198301	SDAD1	-7.18764
ENSG00000122873	CISD1	-7.18704
ENSG00000135218	CD36	-7.16238
ENSG00000114353	GNAI2	-7.1423
ENSG00000106443	PHF14	-7.1342
ENSG00000137312	FLOT1	-7.13049
ENSG00000124177	CHD6	-7.1134
ENSG00000111832	RWDD1	-7.11281
ENSG00000104973	MED25	-7.09817
ENSG00000132432	SEC61G	-7.09412
ENSG00000154781	CCDC174	-7.07099
ENSG00000159140	SON	-7.06643
ENSG00000277791	PSMB3	-7.05466
ENSG00000129460	NGDN	-7.04452
ENSG00000134453	RBM17	-7.03314
ENSG00000151287	TEX30	-7.0313
ENSG00000273559	CWC25	-7.02992
ENSG00000115268	RPS15	-7.02444
ENSG00000011052	NME1-NME2	-7.01768
ENSG00000143418	CERS2	-7.01082
ENSG00000088986	DYNLL1	-7.00877
ENSG00000153310	FAM49B	-6.98893
ENSG00000164105	SAP30	-6.98364
ENSG00000174953	DHX36	-6.98133
ENSG00000111596	CNOT2	-6.9811
ENSG00000151657	KIN	-6.97174
ENSG00000136942	RPL35	-6.96976
ENSG00000105640	RPL18A	-6.96199
ENSG00000234545	FAM133B	-6.94351
ENSG00000142676	RPL11	-6.93949
ENSG00000111875	ASF1A	-6.93661
ENSG00000153037	SRP19	-6.91028
ENSG00000123349	PFDN5	-6.90444
ENSG00000088930	XRN2	-6.90153
ENSG00000008988	RPS20	-6.90081
ENSG00000174720	LARP7	-6.88609
ENSG00000205581	HMGN1	-6.88568
ENSG00000164164	OTUD4	-6.87927
ENSG00000086061	DNAJA1	-6.8771
ENSG00000108298	RPL19	-6.84938
ENSG00000186298	PPP1CC	-6.8484
ENSG00000088247	KHSRP	-6.83965
ENSG00000173692	PSMD1	-6.81567
ENSG00000181588	MEX3D	-6.80798
ENSG00000118307	CASC1	-6.80046
ENSG00000135090	TAOK3	-6.79969
ENSG00000163634	THOC7	-6.7876
ENSG00000135451	TROAP	-6.78706
ENSG00000184990	SIVA1	-6.76589
ENSG00000175806	MSRA	-6.75585
DNA:TcMar-Tigger:MER47A	DNA:TcMar-Tigger:MER47A	-6.75086
ENSG00000184277	TM2D3	-6.74939
ENSG00000121774	KHDRBS1	-6.74408
ENSG00000127184	COX7C	-6.74156
ENSG00000203909	DPPA5	-6.74012
ENSG00000162923	WDR26	-6.73471
ENSG00000106052	TAX1BP1	-6.70484
ENSG00000278311	GGNBP2	-6.70064
ENSG00000116741	RGS2	-6.69538
ENSG00000215375	MYL5	-6.66853
ENSG00000120051	CFAP58	-6.66568
ENSG00000105229	PIAS4	-6.66268
ENSG00000197063	MAFG	-6.66084
ENSG00000134419	RPS15A	-6.66039
ENSG00000168928	CTRB2	-6.65061
ENSG00000105323	HNRNPUL1	-6.64347
ENSG00000122026	RPL21	-6.63417
ENSG00000167110	GOLGA2	-6.61799
ENSG00000204954	C12orf73	-6.61234
ENSG00000100156	SLC16A8	-6.60988
ENSG00000125356	NDUFA1	-6.58931
ENSG00000178307	TMEM11	-6.58803
ENSG00000167674	HDGFL2	-6.57587
ENSG00000139343	SNRPF	-6.57092
ENSG00000266472	MRPS21	-6.56986
ENSG00000204568	MRPS18B	-6.55449
ENSG00000280789	PAGR1	-6.55437
ENSG00000126246	IGFLR1	-6.54946
ENSG00000078369	GNB1	-6.54897
ENSG00000198331	HYLS1	-6.54834
ENSG00000143553	SNAPIN	-6.54539
ENSG00000130032	PRRG3	-6.53903
ENSG00000106415	GLCCI1	-6.52047
ENSG00000198900	TOP1	-6.51323
ENSG00000175279	CENPS	-6.50894
ENSG00000166478	ZNF143	-6.50517
ENSG00000090263	MRPS33	-6.48797
ENSG00000115414	FN1	-6.48192
ENSG00000147586	MRPS28	-6.46875
ENSG00000145592	RPL37	-6.46504
ENSG00000090621	PABPC4	-6.45292
ENSG00000141664	ZCCHC2	-6.4417
LTR:ERVL:MER73	LTR:ERVL:MER73	-6.43721
ENSG00000163882	POLR2H	-6.42904
ENSG00000053918	KCNQ1	-6.41828
ENSG00000077152	UBE2T	-6.40977
ENSG00000186918	ZNF395	-6.40537
ENSG00000273590	SMIM11B	-6.39177
ENSG00000164253	WDR41	-6.3731
ENSG00000183625	CCR3	-6.36408
ENSG00000125954	CHURC1-FNTB	-6.36025
ENSG00000166441	RPL27A	-6.35768
ENSG00000103811	CTSH	-6.32548
ENSG00000121057	AKAP1	-6.30223
ENSG00000156467	UQCRB	-6.30184
ENSG00000112312	GMNN	-6.29891
ENSG00000138709	LARP1B	-6.29683
ENSG00000065548	ZC3H15	-6.29648
ENSG00000185290	NUPR2	-6.29303
ENSG00000138166	DUSP5	-6.2922
ENSG00000095787	WAC	-6.28737
ENSG00000152409	JMY	-6.28651
ENSG00000116954	RRAGC	-6.28433
ENSG00000079785	DDX1	-6.27543
ENSG00000108055	SMC3	-6.26993
ENSG00000171055	FEZ2	-6.25366
ENSG00000100519	PSMC6	-6.24851
ENSG00000161243	FBXO27	-6.24794
ENSG00000132514	CLEC10A	-6.23499
ENSG00000136888	ATP6V1G1	-6.23455
ENSG00000134452	FBH1	-6.23415
ENSG00000151748	SAV1	-6.2316
ENSG00000105254	TBCB	-6.19325
ENSG00000063169	BICRA	-6.19092
ENSG00000111845	PAK1IP1	-6.18947
ENSG00000094963	FMO2	-6.18566
ENSG00000149554	CHEK1	-6.1839
ENSG00000169249	ZRSR2	-6.17584
ENSG00000145216	FIP1L1	-6.16298
ENSG00000165512	ZNF22	-6.15688
ENSG00000154174	TOMM70	-6.14073
ENSG00000164040	PGRMC2	-6.13856
ENSG00000058056	USP13	-6.13809
ENSG00000176407	KCMF1	-6.13494
ENSG00000167962	ZNF598	-6.12066
ENSG00000120526	NUDCD1	-6.11304
ENSG00000063245	EPN1	-6.09979
ENSG00000182606	TRAK1	-6.0952
ENSG00000178381	ZFAND2A	-6.08698
ENSG00000153266	FEZF2	-6.08531
ENSG00000117118	SDHB	-6.08454
ENSG00000058272	PPP1R12A	-6.08083
ENSG00000168894	RNF181	-6.06986
ENSG00000260836	AC245033.1	-6.06841
ENSG00000101361	NOP56	-6.06097
ENSG00000170293	CMTM8	-6.04793
ENSG00000105372	RPS19	-6.04389
ENSG00000175768	TOMM5	-6.03601
ENSG00000234511	C5orf58	-6.01725
ENSG00000066379	ZNRD1	-6.0047
ENSG00000274211	SOCS7	-6.00293
ENSG00000130522	JUND	-5.9805
ENSG00000103342	GSPT1	-5.97783
ENSG00000141378	PTRH2	-5.97771
ENSG00000176182	MYPOP	-5.9719
ENSG00000196504	PRPF40A	-5.96425
ENSG00000173418	NAA20	-5.96301
ENSG00000170627	GTSF1	-5.95686
ENSG00000163558	PRKCI	-5.95226
ENSG00000138382	METTL5	-5.94106
ENSG00000184661	CDCA2	-5.9369
ENSG00000068912	ERLEC1	-5.91963
ENSG00000118680	MYL12B	-5.91901
ENSG00000233927	RPS28	-5.91007
ENSG00000119004	CYP20A1	-5.90547
ENSG00000128789	PSMG2	-5.89737
ENSG00000197903	HIST1H2BK	-5.89239
ENSG00000049656	CLPTM1L	-5.88414
ENSG00000115540	MOB4	-5.87815
ENSG00000204131	NHSL2	-5.87774
ENSG00000121274	TENT4B	-5.8696
ENSG00000069275	NUCKS1	-5.86785
ENSG00000125148	MT2A	-5.86139
ENSG00000138814	PPP3CA	-5.85693
ENSG00000092020	PPP2R3C	-5.85503
ENSG00000076043	REXO2	-5.85243
ENSG00000256100	AP000721.1	-5.85156
ENSG00000100836	PABPN1	-5.84964
ENSG00000115539	PDCL3	-5.83755
ENSG00000196511	TPK1	-5.82939
ENSG00000162949	CAPN13	-5.82359
ENSG00000092820	EZR	-5.82173
ENSG00000213923	CSNK1E	-5.81146
ENSG00000141522	ARHGDIA	-5.80385
ENSG00000102738	MRPS31	-5.78712
ENSG00000175471	MCTP1	-5.78673
ENSG00000119655	NPC2	-5.78091
ENSG00000101224	CDC25B	-5.78051
ENSG00000186132	C2orf76	-5.76704
ENSG00000188243	COMMD6	-5.75488
ENSG00000162384	CZIB	-5.75232
ENSG00000169635	HIC2	-5.74198
ENSG00000198818	SFT2D1	-5.74136
ENSG00000150991	UBC	-5.73531
ENSG00000100300	TSPO	-5.72399
ENSG00000119669	IRF2BPL	-5.72194
ENSG00000103035	PSMD7	-5.71855
ENSG00000172590	MRPL52	-5.71403
ENSG00000198668	CALM1	-5.71009
ENSG00000037241	RPL26L1	-5.70769
ENSG00000146574	CCZ1B	-5.70746
ENSG00000174547	MRPL11	-5.70386
ENSG00000203760	CENPW	-5.69295
ENSG00000008196	TFAP2B	-5.69286
ENSG00000188725	SMIM15	-5.68657
ENSG00000204060	FOXO6	-5.67585
ENSG00000137054	POLR1E	-5.66619
ENSG00000074319	TSG101	-5.65979
ENSG00000106803	SEC61B	-5.65946
ENSG00000198211	AC092143.1	-5.65793
ENSG00000182481	KPNA2	-5.65551
ENSG00000128594	LRRC4	-5.65327
ENSG00000162222	TTC9C	-5.65292
ENSG00000172301	COPRS	-5.64495
ENSG00000111906	HDDC2	-5.64136
ENSG00000162298	SYVN1	-5.638
ENSG00000100711	ZFYVE21	-5.63685
ENSG00000104341	LAPTM4B	-5.63004
ENSG00000177954	RPS27	-5.62627
ENSG00000125877	ITPA	-5.62134
ENSG00000156970	BUB1B	-5.61989
ENSG00000112531	QKI	-5.61676
ENSG00000154723	ATP5PF	-5.61537
ENSG00000187193	MT1X	-5.61119
LTR:ERVK:LTR14A	LTR:ERVK:LTR14A	-5.61027
ENSG00000151353	TMEM18	-5.60522
ENSG00000049768	FOXP3	-5.57521
ENSG00000178449	COX14	-5.57342
ENSG00000284969	AL049629.2	-5.56687
ENSG00000147383	NSDHL	-5.5629
ENSG00000280778	AC243547.3	-5.55801
ENSG00000160294	MCM3AP	-5.54202
ENSG00000142507	PSMB6	-5.54155
ENSG00000175334	BANF1	-5.54135
ENSG00000129235	TXNDC17	-5.53958
ENSG00000101608	MYL12A	-5.53822
ENSG00000162623	TYW3	-5.53724
ENSG00000173207	CKS1B	-5.52373
ENSG00000073169	SELENOO	-5.51983
ENSG00000156876	SASS6	-5.51756
ENSG00000267740	AC024592.3	-5.5166
ENSG00000185818	NAT8L	-5.51592
ENSG00000225921	NOL7	-5.51229
ENSG00000141429	GALNT1	-5.50845
ENSG00000135924	DNAJB2	-5.50835
ENSG00000141738	GRB7	-5.50683
ENSG00000138081	FBXO11	-5.50629
ENSG00000169032	MAP2K1	-5.50344
ENSG00000163041	H3F3A	-5.50246
ENSG00000105755	ETHE1	-5.49491
ENSG00000100804	PSMB5	-5.49388
ENSG00000224578	HNRNPA1P48	-5.48141
ENSG00000171135	JAGN1	-5.47391
ENSG00000175826	CTDNEP1	-5.47247
ENSG00000258947	TUBB3	-5.45924
ENSG00000007944	MYLIP	-5.4525
ENSG00000172428	COPS9	-5.45175
ENSG00000038945	MSR1	-5.44856
ENSG00000047932	GOPC	-5.44613
ENSG00000171475	WIPF2	-5.44252
ENSG00000148481	MINDY3	-5.4326
ENSG00000171421	MRPL36	-5.43086
ENSG00000177465	ACOT4	-5.42897
ENSG00000146085	MMUT	-5.42742
ENSG00000243749	TMEM35B	-5.4264
ENSG00000197361	FBXL22	-5.42559
ENSG00000163002	NUP35	-5.41641
ENSG00000274997	HIST1H2AH	-5.41412
ENSG00000264364	DYNLL2	-5.41345
ENSG00000112273	HDGFL1	-5.40512
ENSG00000124596	OARD1	-5.40349
ENSG00000122033	MTIF3	-5.40213
ENSG00000205544	TMEM256	-5.39715
ENSG00000164039	BDH2	-5.39049
ENSG00000112658	SRF	-5.38179
ENSG00000181915	ADO	-5.3813
ENSG00000182004	SNRPE	-5.38095
ENSG00000120616	EPC1	-5.3766
ENSG00000071082	RPL31	-5.37418
ENSG00000132475	H3F3B	-5.36325
ENSG00000143106	PSMA5	-5.35737
ENSG00000109118	PHF12	-5.35517
ENSG00000155368	DBI	-5.34996
ENSG00000006576	PHTF2	-5.345
ENSG00000184831	APOO	-5.3397
ENSG00000115548	KDM3A	-5.33691
ENSG00000156983	BRPF1	-5.33383
ENSG00000082516	GEMIN5	-5.33379
ENSG00000172172	MRPL13	-5.32668
ENSG00000183336	BOLA2	-5.3248
ENSG00000110048	OSBP	-5.32303
ENSG00000103978	TMEM87A	-5.32261
ENSG00000140988	RPS2	-5.32134
ENSG00000282278	AC058822.1	-5.31431
ENSG00000135205	CCDC146	-5.30242
ENSG00000149609	C20orf144	-5.2996
ENSG00000168438	CDC40	-5.28437
ENSG00000106028	SSBP1	-5.26642
ENSG00000158286	RNF207	-5.26447
ENSG00000204842	ATXN2	-5.26029
ENSG00000171425	ZNF581	-5.2536
ENSG00000100749	VRK1	-5.24453
ENSG00000164162	ANAPC10	-5.2441
ENSG00000188846	RPL14	-5.24205
ENSG00000079313	REXO1	-5.24114
ENSG00000183474	GTF2H2C	-5.23722
ENSG00000164404	GDF9	-5.23122
ENSG00000123737	EXOSC9	-5.2259
ENSG00000064999	ANKS1A	-5.22427
ENSG00000198258	UBL5	-5.21872
ENSG00000104960	PTOV1	-5.217
ENSG00000126653	NSRP1	-5.21489
DNA:hAT-Blackjack:MER63C	DNA:hAT-Blackjack:MER63C	-5.21181
ENSG00000075856	SART3	-5.21097
ENSG00000283900	TPTEP2-CSNK1E	-5.20623
ENSG00000087460	GNAS	-5.20166
ENSG00000151725	CENPU	-5.19665
LTR:ERV1:LTR7Y	LTR:ERV1:LTR7Y	-5.19626
ENSG00000078403	MLLT10	-5.19616
ENSG00000135390	ATP5MC2	-5.19526
ENSG00000084733	RAB10	-5.19508
ENSG00000104852	SNRNP70	-5.18917
ENSG00000149308	NPAT	-5.18444
ENSG00000140990	NDUFB10	-5.18294
ENSG00000133895	MEN1	-5.18145
ENSG00000101084	RAB5IF	-5.1805
ENSG00000134852	CLOCK	-5.17882
ENSG00000077380	DYNC1I2	-5.17484
ENSG00000174891	RSRC1	-5.16731
ENSG00000112640	PPP2R5D	-5.16478
ENSG00000131055	COX4I2	-5.16328
ENSG00000163521	GLB1L	-5.15443
ENSG00000010017	RANBP9	-5.15244
ENSG00000145050	MANF	-5.14958
ENSG00000080503	SMARCA2	-5.14111
ENSG00000121741	ZMYM2	-5.13826
ENSG00000068745	IP6K2	-5.12568
ENSG00000145675	PIK3R1	-5.12419
ENSG00000188613	NANOS1	-5.11387
ENSG00000129354	AP1M2	-5.1125
ENSG00000103121	CMC2	-5.09545
ENSG00000135334	AKIRIN2	-5.0918
ENSG00000137876	RSL24D1	-5.08495
ENSG00000121104	FAM117A	-5.07803
ENSG00000163249	CCNYL1	-5.07222
ENSG00000054282	SDCCAG8	-5.06644
ENSG00000168159	RNF187	-5.06087
ENSG00000172845	SP3	-5.05885
ENSG00000186187	ZNRF1	-5.05871
ENSG00000175216	CKAP5	-5.05829
ENSG00000171566	PLRG1	-5.04649
ENSG00000166347	CYB5A	-5.04523
ENSG00000184752	NDUFA12	-5.03962
ENSG00000106723	SPIN1	-5.01647
ENSG00000146007	ZMAT2	-5.01642
ENSG00000144713	RPL32	-5.01627
ENSG00000117595	IRF6	-5.01362
ENSG00000143476	DTL	-5.00557
ENSG00000112305	SMAP1	-5.005
ENSG00000162889	MAPKAPK2	-5.00257
ENSG00000176209	SMIM19	-4.99983
ENSG00000040275	SPDL1	-4.99613
ENSG00000198755	RPL10A	-4.99236
ENSG00000178982	EIF3K	-4.98407
ENSG00000170881	RNF139	-4.98326
ENSG00000112110	MRPL18	-4.98186
ENSG00000076321	KLHL20	-4.9782
ENSG00000169696	ASPSCR1	-4.97312
ENSG00000108107	RPL28	-4.96966
ENSG00000078814	MYH7B	-4.96382
ENSG00000166002	SMCO4	-4.96379
ENSG00000185946	RNPC3	-4.95302
ENSG00000205129	C4orf47	-4.947
ENSG00000114302	PRKAR2A	-4.93974
ENSG00000121766	ZCCHC17	-4.93806
ENSG00000211450	SELENOH	-4.93313
ENSG00000070961	ATP2B1	-4.92634
ENSG00000197728	RPS26	-4.92027
ENSG00000151552	QDPR	-4.92002
ENSG00000163624	CDS1	-4.91911
ENSG00000176472	ZNF575	-4.91132
ENSG00000198909	MAP3K3	-4.91072
ENSG00000185033	SEMA4B	-4.90344
ENSG00000198791	CNOT7	-4.90195
ENSG00000196531	NACA	-4.8995
ENSG00000174886	NDUFA11	-4.89341
ENSG00000123066	MED13L	-4.89157
ENSG00000089195	TRMT6	-4.89121
ENSG00000126777	KTN1	-4.89044
ENSG00000196227	FAM217B	-4.88962
ENSG00000113407	TARS	-4.88836
ENSG00000150787	PTS	-4.88743
ENSG00000187109	NAP1L1	-4.88697
ENSG00000131979	GCH1	-4.88432
ENSG00000099246	RAB18	-4.87946
ENSG00000109270	LAMTOR3	-4.87867
ENSG00000066279	ASPM	-4.87677
ENSG00000136824	SMC2	-4.86761
ENSG00000173113	TRMT112	-4.86098
ENSG00000063854	HAGH	-4.85712
ENSG00000232388	SMIM26	-4.84539
ENSG00000185298	CCDC137	-4.82082
ENSG00000133030	MPRIP	-4.82007
ENSG00000169221	TBC1D10B	-4.81125
ENSG00000187569	DPPA3	-4.8103
ENSG00000160505	NLRP4	-4.81003
ENSG00000106927	AMBP	-4.80929
DNA:TcMar-Tigger:UCON55	DNA:TcMar-Tigger:UCON55	-4.80928
ENSG00000135250	SRPK2	-4.80523
ENSG00000122557	HERPUD2	-4.80222
ENSG00000078804	TP53INP2	-4.79867
ENSG00000086232	EIF2AK1	-4.79452
ENSG00000178796	RIIAD1	-4.7886
ENSG00000100554	ATP6V1D	-4.78555
ENSG00000152404	CWF19L2	-4.7836
ENSG00000115866	DARS	-4.76889
ENSG00000142856	ITGB3BP	-4.76873
ENSG00000162961	DPY30	-4.76767
ENSG00000136238	RAC1	-4.76374
ENSG00000166352	C11orf74	-4.75993
ENSG00000198604	BAZ1A	-4.75678
ENSG00000119318	RAD23B	-4.75675
ENSG00000148498	PARD3	-4.74719
ENSG00000149735	GPHA2	-4.74263
ENSG00000101773	RBBP8	-4.73742
LINE:L1:L1M2a1	LINE:L1:L1M2a1	-4.73712
ENSG00000188786	MTF1	-4.73686
ENSG00000105072	C19orf44	-4.73419
ENSG00000172680	MOS	-4.73005
ENSG00000259399	TGIF2-RAB5IF	-4.72949
ENSG00000169180	XPO6	-4.72852
ENSG00000118690	ARMC2	-4.72616
ENSG00000186654	PRR5	-4.72327
ENSG00000110925	CSRNP2	-4.72011
ENSG00000075151	EIF4G3	-4.71905
ENSG00000137766	UNC13C	-4.71622
ENSG00000175854	SWI5	-4.71311
ENSG00000158156	XKR8	-4.71034
ENSG00000106609	TMEM248	-4.70783
ENSG00000205572	SERF1B	-4.70693
ENSG00000137392	CLPS	-4.70639
ENSG00000145386	CCNA2	-4.70107
ENSG00000158747	NBL1	-4.69982
ENSG00000174238	PITPNA	-4.69767
ENSG00000106588	PSMA2	-4.68816
ENSG00000143633	C1orf131	-4.68541
ENSG00000174915	PTDSS2	-4.68073
ENSG00000158435	CNOT11	-4.68057
ENSG00000153485	TMEM251	-4.6722
ENSG00000198783	ZNF830	-4.66776
ENSG00000101331	CCM2L	-4.66125
ENSG00000141458	NPC1	-4.65914
ENSG00000221968	FADS3	-4.6571
ENSG00000111142	METAP2	-4.65161
ENSG00000125898	FAM110A	-4.64944
ENSG00000137288	UQCC2	-4.64588
ENSG00000178462	TUBAL3	-4.63167
ENSG00000143194	MAEL	-4.63166
ENSG00000164983	TMEM65	-4.6219
ENSG00000123505	AMD1	-4.62011
ENSG00000121851	POLR3GL	-4.61777
ENSG00000184887	BTBD6	-4.61389
ENSG00000138279	ANXA7	-4.61232
ENSG00000104897	SF3A2	-4.60925
ENSG00000162385	MAGOH	-4.60114
ENSG00000153140	CETN3	-4.5967
ENSG00000106804	C5	-4.58719
ENSG00000119185	ITGB1BP1	-4.58663
ENSG00000123219	CENPK	-4.5854
ENSG00000087586	AURKA	-4.58366
ENSG00000153237	CCDC148	-4.58359
ENSG00000133657	ATP13A3	-4.5826
ENSG00000168522	FNTA	-4.58009
ENSG00000163281	GNPDA2	-4.57452
ENSG00000164733	CTSB	-4.56891
ENSG00000143006	DMRTB1	-4.56562
ENSG00000258429	PDF	-4.55825
ENSG00000151962	RBM46	-4.55343
ENSG00000099804	CDC34	-4.55194
ENSG00000172058	SERF1A	-4.54749
ENSG00000137434	C6orf52	-4.54728
ENSG00000115514	TXNDC9	-4.54697
ENSG00000102753	KPNA3	-4.54178
ENSG00000114956	DGUOK	-4.54168
ENSG00000173163	COMMD1	-4.54112
ENSG00000116489	CAPZA1	-4.53815
ENSG00000141568	FOXK2	-4.53729
ENSG00000197982	C1orf122	-4.52781
ENSG00000166965	RCCD1	-4.51426
ENSG00000140374	ETFA	-4.51248
ENSG00000157927	RADIL	-4.5098
ENSG00000134440	NARS	-4.50256
ENSG00000036054	TBC1D23	-4.49873
ENSG00000149507	OOSP2	-4.4965
ENSG00000122986	HVCN1	-4.48864
ENSG00000198218	QRICH1	-4.48495
ENSG00000125482	TTF1	-4.48415
ENSG00000168246	UBTD2	-4.4769
ENSG00000165209	STRBP	-4.47463
ENSG00000089902	RCOR1	-4.4744
ENSG00000197323	TRIM33	-4.46933
ENSG00000060069	CTDP1	-4.46419
ENSG00000144567	RETREG2	-4.45862
ENSG00000007047	MARK4	-4.44791
ENSG00000133627	ACTR3B	-4.44771
ENSG00000151332	MBIP	-4.44657
ENSG00000138085	ATRAID	-4.44003
ENSG00000179051	RCC2	-4.43067
ENSG00000147654	EBAG9	-4.42487
ENSG00000168066	SF1	-4.42485
ENSG00000173221	GLRX	-4.42445
ENSG00000160813	PPP1R35	-4.41132
ENSG00000119865	CNRIP1	-4.40861
ENSG00000141552	ANAPC11	-4.40776
ENSG00000164346	NSA2	-4.40773
ENSG00000121058	COIL	-4.40564
ENSG00000146410	MTFR2	-4.40319
ENSG00000115163	CENPA	-4.39794
ENSG00000164265	SCGB3A2	-4.39637
ENSG00000179134	SAMD4B	-4.39255
LTR:ERVK:LTR22B1	LTR:ERVK:LTR22B1	-4.39146
ENSG00000131873	CHSY1	-4.39005
ENSG00000174851	YIF1A	-4.38977
ENSG00000121022	COPS5	-4.38587
ENSG00000116977	LGALS8	-4.38291
ENSG00000169718	DUS1L	-4.38162
ENSG00000184221	OLIG1	-4.37888
ENSG00000077454	LRCH4	-4.37522
ENSG00000119242	CCDC92	-4.37112
ENSG00000117133	RPF1	-4.3708
ENSG00000111642	CHD4	-4.37023
ENSG00000136213	CHST12	-4.36311
ENSG00000077150	NFKB2	-4.36042
ENSG00000089220	PEBP1	-4.35782
ENSG00000006634	DBF4	-4.3544
ENSG00000173213	TUBB8P12	-4.35097
ENSG00000147854	UHRF2	-4.34894
ENSG00000056097	ZFR	-4.34549
ENSG00000108106	UBE2S	-4.34265
ENSG00000213533	STIMATE	-4.33629
ENSG00000133275	CSNK1G2	-4.33519
ENSG00000186714	CCDC73	-4.33275
ENSG00000178719	GRINA	-4.33183
ENSG00000085871	MGST2	-4.33021
ENSG00000196199	MPHOSPH8	-4.32252
ENSG00000166164	BRD7	-4.31914
ENSG00000204308	RNF5	-4.3147
ENSG00000110651	CD81	-4.31413
ENSG00000134262	AP4B1	-4.31244
ENSG00000241058	NSUN6	-4.31208
ENSG00000156853	ZNF689	-4.29563
ENSG00000169764	UGP2	-4.28901
ENSG00000117155	SSX2IP	-4.28389
ENSG00000149658	YTHDF1	-4.28193
ENSG00000119973	PRLHR	-4.27959
ENSG00000163848	ZNF148	-4.27845
ENSG00000085063	CD59	-4.27735
ENSG00000172262	ZNF131	-4.27353
ENSG00000117697	NSL1	-4.27176
ENSG00000161714	PLCD3	-4.26681
ENSG00000128298	BAIAP2L2	-4.2623
ENSG00000206527	HACD2	-4.25598
ENSG00000244187	TMEM141	-4.24569
ENSG00000167670	CHAF1A	-4.24506
ENSG00000183287	CCBE1	-4.24325
ENSG00000111252	SH2B3	-4.24204
ENSG00000237172	B3GNT9	-4.23953
ENSG00000126903	SLC10A3	-4.23583
ENSG00000183208	GDPGP1	-4.23428
ENSG00000253506	NACA2	-4.23215
ENSG00000166598	HSP90B1	-4.23182
ENSG00000196139	AKR1C3	-4.23115
ENSG00000165525	NEMF	-4.23008
LTR:ERV1:LTR1C3	LTR:ERV1:LTR1C3	-4.22331
ENSG00000283149	AC068631.2	-4.22298
ENSG00000153975	ZUP1	-4.2199
ENSG00000198130	HIBCH	-4.21613
ENSG00000170633	RNF34	-4.21478
ENSG00000198171	DDRGK1	-4.20725
ENSG00000165416	SUGT1	-4.20495
ENSG00000147419	CCDC25	-4.19215
ENSG00000064309	CDON	-4.1853
ENSG00000102302	FGD1	-4.18097
ENSG00000127528	KLF2	-4.17962
ENSG00000123545	NDUFAF4	-4.17327
ENSG00000164609	SLU7	-4.17199
ENSG00000081059	TCF7	-4.17127
ENSG00000172244	C5orf34	-4.16807
ENSG00000068354	TBC1D25	-4.16012
ENSG00000017797	RALBP1	-4.14924
ENSG00000138592	USP8	-4.14466
ENSG00000075218	GTSE1	-4.13706
ENSG00000176222	ZNF404	-4.13514
ENSG00000075420	FNDC3B	-4.13474
ENSG00000185115	NSMCE3	-4.12909
ENSG00000113384	GOLPH3	-4.12879
ENSG00000127780	OR1E2	-4.12847
ENSG00000185608	MRPL40	-4.12789
ENSG00000133318	RTN3	-4.1266
ENSG00000177674	AGTRAP	-4.1214
ENSG00000124831	LRRFIP1	-4.12082
ENSG00000182379	NXPH4	-4.11594
ENSG00000133302	SLF1	-4.11091
ENSG00000183172	SMDT1	-4.10478
ENSG00000104408	EIF3E	-4.10458
ENSG00000172216	CEBPB	-4.10423
ENSG00000161249	DMKN	-4.09402
ENSG00000109971	HSPA8	-4.09119
ENSG00000154518	ATP5MC3	-4.08989
ENSG00000117676	RPS6KA1	-4.08986
ENSG00000112941	TENT4A	-4.08841
ENSG00000077721	UBE2A	-4.08115
ENSG00000101132	PFDN4	-4.08078
ENSG00000166233	ARIH1	-4.08054
ENSG00000011451	WIZ	-4.07315
ENSG00000242485	MRPL20	-4.07097
ENSG00000149657	LSM14B	-4.06704
ENSG00000214456	PLIN5	-4.06157
ENSG00000150907	FOXO1	-4.06035
ENSG00000189167	ZAR1L	-4.06022
ENSG00000040608	RTN4R	-4.05717
ENSG00000188895	MSL1	-4.05212
ENSG00000174197	MGA	-4.05152
ENSG00000137601	NEK1	-4.04849
ENSG00000114784	EIF1B	-4.04648
ENSG00000078487	ZCWPW1	-4.04524
ENSG00000165970	SLC6A5	-4.04375
ENSG00000109062	SLC9A3R1	-4.04107
ENSG00000167578	RAB4B	-4.03623
ENSG00000141002	TCF25	-4.03529
ENSG00000267796	LIN37	-4.0336
ENSG00000205189	ZBTB10	-4.03353
ENSG00000136628	EPRS	-4.03328
ENSG00000145736	GTF2H2	-4.0313
ENSG00000167977	KCTD5	-4.02556
ENSG00000130382	MLLT1	-4.02385
ENSG00000149136	SSRP1	-4.0158
ENSG00000165156	ZHX1	-4.01544
ENSG00000168734	PKIG	-4.01523
ENSG00000160877	NACC1	-4.01477
ENSG00000168710	AHCYL1	-4.01297
ENSG00000149418	ST14	-4.00712
ENSG00000120055	C10orf95	-4.0069
ENSG00000163923	RPL39L	-4.00666
ENSG00000105281	SLC1A5	-4.00471
ENSG00000139233	LLPH	-4.0045
ENSG00000123159	GIPC1	-4.00236
ENSG00000275183	LENG9	-4.00192
ENSG00000127824	TUBA4A	-3.99933
ENSG00000110958	PTGES3	-3.99847
ENSG00000141985	SH3GL1	-3.99829
ENSG00000168772	CXXC4	-3.99792
LTR:ERV1:MER51E	LTR:ERV1:MER51E	-3.99628
ENSG00000066923	STAG3	-3.99194
ENSG00000115128	SF3B6	-3.99116
ENSG00000113558	SKP1	-3.98879
ENSG00000147677	EIF3H	-3.98685
ENSG00000269028	MTRNR2L12	-3.98558
ENSG00000137210	TMEM14B	-3.98066
ENSG00000176340	COX8A	-3.97931
ENSG00000196642	RABL6	-3.97465
ENSG00000077585	GPR137B	-3.97407
ENSG00000181467	RAP2B	-3.96498
ENSG00000158470	B4GALT5	-3.96066
ENSG00000008083	JARID2	-3.96039
ENSG00000111877	MCM9	-3.96006
ENSG00000267261	AC099811.2	-3.95888
ENSG00000197958	RPL12	-3.95696
ENSG00000171729	TMEM51	-3.9526
ENSG00000135503	ACVR1B	-3.94872
ENSG00000146859	TMEM140	-3.94409
ENSG00000164123	C4orf45	-3.94275
ENSG00000152240	HAUS1	-3.94199
ENSG00000229833	PET100	-3.94025
ENSG00000108518	PFN1	-3.93582
ENSG00000108848	LUC7L3	-3.93575
ENSG00000140367	UBE2Q2	-3.93537
ENSG00000145220	LYAR	-3.93229
ENSG00000147421	HMBOX1	-3.92331
ENSG00000083896	YTHDC1	-3.91851
ENSG00000141401	IMPA2	-3.91773
ENSG00000283632	EXOC3L2	-3.91067
ENSG00000100243	CYB5R3	-3.91043
ENSG00000110851	PRDM4	-3.90189
ENSG00000257365	FNTB	-3.89957
ENSG00000188010	MORN2	-3.89411
ENSG00000127337	YEATS4	-3.88548
DNA:hAT-Charlie:MER5C1	DNA:hAT-Charlie:MER5C1	-3.88051
ENSG00000161920	MED11	-3.87938
ENSG00000075239	ACAT1	-3.87702
ENSG00000152804	HHEX	-3.86804
ENSG00000111707	SUDS3	-3.86746
ENSG00000100288	CHKB	-3.86703
ENSG00000169733	RFNG	-3.86635
ENSG00000103426	CORO7-PAM16	-3.86587
ENSG00000187147	RNF220	-3.86295
ENSG00000120798	NR2C1	-3.86243
ENSG00000173846	PLK3	-3.85481
ENSG00000260342	AC138811.2	-3.85296
ENSG00000125257	ABCC4	-3.85232
ENSG00000101161	PRPF6	-3.85194
ENSG00000102359	SRPX2	-3.8499
ENSG00000163132	MSX1	-3.84953
LTR:ERVK:LTR22A	LTR:ERVK:LTR22A	-3.84892
ENSG00000173145	NOC3L	-3.84795
ENSG00000185630	PBX1	-3.84776
ENSG00000123200	ZC3H13	-3.84552
LINE:L1:L1P4	LINE:L1:L1P4	-3.84364
ENSG00000171208	NETO2	-3.84093
ENSG00000083799	CYLD	-3.83375
ENSG00000198648	STK39	-3.83306
ENSG00000113360	DROSHA	-3.82975
ENSG00000167210	LOXHD1	-3.82377
ENSG00000008324	SS18L2	-3.82376
ENSG00000176454	LPCAT4	-3.82163
ENSG00000228474	OST4	-3.81927
ENSG00000165304	MELK	-3.81605
ENSG00000163950	SLBP	-3.81538
ENSG00000078668	VDAC3	-3.81086
ENSG00000239521	CASTOR3	-3.81083
ENSG00000122691	TWIST1	-3.80989
ENSG00000125977	EIF2S2	-3.80369
ENSG00000131148	EMC8	-3.80301
ENSG00000130695	CEP85	-3.80294
ENSG00000164603	BMT2	-3.80217
ENSG00000162430	SELENON	-3.7972
ENSG00000149483	TMEM138	-3.79392
ENSG00000140543	DET1	-3.78955
ENSG00000273045	C2orf15	-3.78833
ENSG00000240445	FOXO3B	-3.78031
ENSG00000119396	RAB14	-3.77936
ENSG00000213762	ZNF134	-3.77784
ENSG00000198954	KIF1BP	-3.77728
ENSG00000169857	AVEN	-3.77637
ENSG00000099940	SNAP29	-3.77503
ENSG00000136153	LMO7	-3.77494
ENSG00000115207	GTF3C2	-3.77339
ENSG00000009954	BAZ1B	-3.77219
ENSG00000204231	RXRB	-3.76824
ENSG00000103275	UBE2I	-3.76596
ENSG00000134686	PHC2	-3.76045
ENSG00000046647	GEMIN8	-3.75866
ENSG00000167193	CRK	-3.75678
ENSG00000089737	DDX24	-3.75667
ENSG00000170604	IRF2BP1	-3.75513
ENSG00000115234	SNX17	-3.75419
ENSG00000133247	KMT5C	-3.75305
ENSG00000154370	TRIM11	-3.75067
ENSG00000064933	PMS1	-3.74378
ENSG00000273749	CYFIP1	-3.74346
ENSG00000189079	ARID2	-3.7396
ENSG00000105821	DNAJC2	-3.73948
ENSG00000283765	AC131160.1	-3.73123
ENSG00000131931	THAP1	-3.72786
ENSG00000128311	TST	-3.72712
ENSG00000086666	ZFAND6	-3.72421
ENSG00000115806	GORASP2	-3.7214
ENSG00000105364	MRPL4	-3.72061
ENSG00000166192	SENP8	-3.71806
ENSG00000164002	EXO5	-3.71426
ENSG00000151465	CDC123	-3.70839
ENSG00000033170	FUT8	-3.70814
ENSG00000170632	ARMC10	-3.70798
ENSG00000068078	FGFR3	-3.70778
ENSG00000130764	LRRC47	-3.70529
ENSG00000143499	SMYD2	-3.70232
ENSG00000099715	PCDH11Y	-3.70037
ENSG00000160714	UBE2Q1	-3.69981
ENSG00000166266	CUL5	-3.6987
ENSG00000171316	CHD7	-3.69569
ENSG00000091947	TMEM101	-3.69361
ENSG00000164885	CDK5	-3.69307
ENSG00000166337	TAF10	-3.69255
ENSG00000022556	NLRP2	-3.69008
ENSG00000006453	BAIAP2L1	-3.68974
ENSG00000143257	NR1I3	-3.67968
ENSG00000004059	ARF5	-3.67687
ENSG00000100104	SRRD	-3.67265
ENSG00000137707	BTG4	-3.67179
ENSG00000164414	SLC35A1	-3.66974
ENSG00000146457	WTAP	-3.66488
ENSG00000204227	RING1	-3.66462
ENSG00000173812	EIF1	-3.66169
ENSG00000139832	RAB20	-3.66004
ENSG00000112514	CUTA	-3.65886
ENSG00000125386	FAM193A	-3.6566
ENSG00000055208	TAB2	-3.65364
ENSG00000112742	TTK	-3.65206
ENSG00000164626	KCNK5	-3.64909
ENSG00000215817	ZC3H11B	-3.64776
ENSG00000154277	UCHL1	-3.64773
ENSG00000167515	TRAPPC2L	-3.64708
ENSG00000198862	LTN1	-3.64225
ENSG00000046651	OFD1	-3.64222
ENSG00000134398	ERN2	-3.64133
ENSG00000166200	COPS2	-3.63755
ENSG00000139278	GLIPR1	-3.63176
ENSG00000105647	PIK3R2	-3.62492
ENSG00000183018	SPNS2	-3.62433
ENSG00000171169	NAIF1	-3.62254
ENSG00000148426	PROSER2	-3.62076
ENSG00000067365	METTL22	-3.61183
ENSG00000108559	NUP88	-3.61132
ENSG00000168255	POLR2J3	-3.61068
ENSG00000177045	SIX5	-3.60939
ENSG00000078114	NEBL	-3.60751
ENSG00000066855	MTFR1	-3.60467
ENSG00000186166	CCDC84	-3.60375
ENSG00000103544	VPS35L	-3.6017
ENSG00000258102	MAP1LC3B2	-3.59705
ENSG00000183324	REC114	-3.59558
ENSG00000124789	NUP153	-3.59544
ENSG00000147649	MTDH	-3.59391
ENSG00000157191	NECAP2	-3.59354
ENSG00000173171	MTX1	-3.59058
ENSG00000116016	EPAS1	-3.59054
ENSG00000087302	RTRAF	-3.58873
ENSG00000164086	DUSP7	-3.58718
ENSG00000165516	KLHDC2	-3.58718
ENSG00000134046	MBD2	-3.58478
ENSG00000100600	LGMN	-3.58029
ENSG00000085231	AK6	-3.57978
ENSG00000128694	OSGEPL1	-3.5776
ENSG00000170315	UBB	-3.57686
ENSG00000148700	ADD3	-3.57387
ENSG00000129562	DAD1	-3.56845
ENSG00000145781	COMMD10	-3.56538
ENSG00000087157	PGS1	-3.56499
ENSG00000120688	WBP4	-3.56257
ENSG00000198168	SVIP	-3.5608
DNA:TcMar-Tigger:Tigger11a	DNA:TcMar-Tigger:Tigger11a	-3.55852
ENSG00000225697	SLC26A6	-3.5566
ENSG00000204852	TCTN1	-3.55561
ENSG00000116752	BCAS2	-3.54835
ENSG00000174780	SRP72	-3.54648
ENSG00000099958	DERL3	-3.5456
LTR:ERV1:LTR1F2	LTR:ERV1:LTR1F2	-3.54553
ENSG00000163166	IWS1	-3.54549
ENSG00000145996	CDKAL1	-3.54521
ENSG00000125971	DYNLRB1	-3.5438
ENSG00000141367	CLTC	-3.54377
ENSG00000104980	TIMM44	-3.53995
ENSG00000155465	SLC7A7	-3.53896
ENSG00000173457	PPP1R14B	-3.53576
ENSG00000136014	USP44	-3.53553
ENSG00000142409	ZNF787	-3.53526
ENSG00000092098	RNF31	-3.53342
ENSG00000150776	NKAPD1	-3.53185
ENSG00000104147	OIP5	-3.53137
ENSG00000177105	RHOG	-3.52937
ENSG00000167393	PPP2R3B	-3.52478
ENSG00000186591	UBE2H	-3.52403
ENSG00000130826	DKC1	-3.52356
ENSG00000272968	RBAK-RBAKDN	-3.52252
ENSG00000119541	VPS4B	-3.51799
ENSG00000100426	ZBED4	-3.51745
ENSG00000116649	SRM	-3.51181
ENSG00000047579	DTNBP1	-3.50842
ENSG00000165623	UCMA	-3.50477
ENSG00000152128	TMEM163	-3.50446
ENSG00000140287	HDC	-3.50347
ENSG00000155463	OXA1L	-3.49894
ENSG00000165632	TAF3	-3.49576
ENSG00000282936	AC004706.3	-3.49123
ENSG00000145604	SKP2	-3.48954
ENSG00000139746	RBM26	-3.48726
ENSG00000148411	NACC2	-3.48576
ENSG00000136848	DAB2IP	-3.48447
ENSG00000204564	C6orf136	-3.48037
ENSG00000145390	USP53	-3.47943
ENSG00000197576	HOXA4	-3.47863
ENSG00000009307	CSDE1	-3.47845
ENSG00000062194	GPBP1	-3.47829
ENSG00000165661	QSOX2	-3.47744
ENSG00000141854	MISP3	-3.47651
ENSG00000163795	ZNF513	-3.47496
ENSG00000244754	N4BP2L2	-3.47392
ENSG00000185000	DGAT1	-3.4734
ENSG00000141570	CBX8	-3.4734
LTR:ERV1:LTR25	LTR:ERV1:LTR25	-3.47332
ENSG00000004779	NDUFAB1	-3.4698
ENSG00000173681	BCLAF3	-3.46623
ENSG00000108424	KPNB1	-3.46569
ENSG00000100632	ERH	-3.46188
ENSG00000058335	RASGRF1	-3.46174
ENSG00000113300	CNOT6	-3.4569
ENSG00000149403	GRIK4	-3.45515
ENSG00000100027	YPEL1	-3.45472
ENSG00000152558	TMEM123	-3.45452
DNA:hAT-Charlie:MER20B	DNA:hAT-Charlie:MER20B	-3.45391
ENSG00000155287	SLC25A28	-3.45309
ENSG00000163938	GNL3	-3.45143
ENSG00000157500	APPL1	-3.45049
ENSG00000124074	ENKD1	-3.44844
ENSG00000047346	FAM214A	-3.44829
ENSG00000109762	SNX25	-3.44702
ENSG00000145979	TBC1D7	-3.44691
ENSG00000256061	DNAAF4	-3.44615
ENSG00000144895	EIF2A	-3.44584
ENSG00000089006	SNX5	-3.44152
ENSG00000008282	SYPL1	-3.44124
ENSG00000111962	UST	-3.43688
ENSG00000099954	CECR2	-3.43591
ENSG00000105894	PTN	-3.4356
ENSG00000092108	SCFD1	-3.43392
ENSG00000139684	ESD	-3.42785
ENSG00000132199	ENOSF1	-3.42613
ENSG00000105723	GSK3A	-3.42537
ENSG00000101901	ALG13	-3.42478
ENSG00000004975	DVL2	-3.42401
ENSG00000108312	UBTF	-3.42234
ENSG00000112144	ICK	-3.42141
ENSG00000175287	PHYHD1	-3.42085
ENSG00000146232	NFKBIE	-3.41997
ENSG00000117477	CCDC181	-3.41934
ENSG00000115310	RTN4	-3.41822
ENSG00000087274	ADD1	-3.41765
ENSG00000114416	FXR1	-3.41705
ENSG00000131196	NFATC1	-3.41674
ENSG00000111540	RAB5B	-3.41619
ENSG00000241360	PDXP	-3.41377
ENSG00000224531	SMIM13	-3.41299
ENSG00000105698	USF2	-3.4114
ENSG00000183598	HIST2H3D	-3.41121
ENSG00000214941	ZSWIM7	-3.4089
ENSG00000134371	CDC73	-3.40508
ENSG00000159346	ADIPOR1	-3.40111
LTR:ERV1:LTR7B	LTR:ERV1:LTR7B	-3.39887
ENSG00000185291	IL3RA	-3.39089
ENSG00000124702	KLHDC3	-3.38958
ENSG00000154274	C4orf19	-3.38894
ENSG00000104442	ARMC1	-3.38671
ENSG00000239900	ADSL	-3.38506
ENSG00000123933	MXD4	-3.38356
ENSG00000062598	ELMO2	-3.37788
ENSG00000100106	TRIOBP	-3.37502
ENSG00000009780	FAM76A	-3.37046
ENSG00000147679	UTP23	-3.36961
ENSG00000104517	UBR5	-3.36502
ENSG00000122644	ARL4A	-3.36469
ENSG00000188486	H2AFX	-3.36256
ENSG00000167065	DUSP18	-3.36255
ENSG00000167522	ANKRD11	-3.3618
ENSG00000111775	COX6A1	-3.35861
ENSG00000205268	PDE7A	-3.35375
ENSG00000160917	CPSF4	-3.352
ENSG00000144224	UBXN4	-3.35029
ENSG00000113552	GNPDA1	-3.3502
LTR:ERV1:MER51A	LTR:ERV1:MER51A	-3.34985
ENSG00000161395	PGAP3	-3.34979
ENSG00000134077	THUMPD3	-3.34932
ENSG00000177425	PAWR	-3.34868
ENSG00000071994	PDCD2	-3.34857
ENSG00000171503	ETFDH	-3.34066
ENSG00000090971	NAT14	-3.34058
ENSG00000132436	FIGNL1	-3.33922
DNA:hAT:MamRep1894	DNA:hAT:MamRep1894	-3.33858
ENSG00000068323	TFE3	-3.33802
ENSG00000117519	CNN3	-3.33746
ENSG00000164919	COX6C	-3.33413
ENSG00000104998	IL27RA	-3.33249
ENSG00000104723	TUSC3	-3.33177
ENSG00000123983	ACSL3	-3.32765
ENSG00000163714	U2SURP	-3.32612
ENSG00000135945	REV1	-3.32326
ENSG00000061676	NCKAP1	-3.32182
ENSG00000182827	ACBD3	-3.3205
ENSG00000119723	COQ6	-3.31685
ENSG00000187531	SIRT7	-3.3168
ENSG00000077782	FGFR1	-3.31122
ENSG00000083812	ZNF324	-3.30977
ENSG00000168488	ATXN2L	-3.30928
ENSG00000143333	RGS16	-3.3075
LTR:ERVK:HERVK14-int	LTR:ERVK:HERVK14-int	-3.30736
ENSG00000073584	SMARCE1	-3.30521
ENSG00000075188	NUP37	-3.30442
ENSG00000066583	ISOC1	-3.30187
ENSG00000177614	PGBD5	-3.29847
ENSG00000171720	HDAC3	-3.29766
ENSG00000285304	Z83844.3	-3.29699
ENSG00000183431	SF3A3	-3.29461
ENSG00000198420	TCAF1	-3.29375
ENSG00000116871	MAP7D1	-3.29286
ENSG00000197928	ZNF677	-3.29277
ENSG00000064652	SNX24	-3.29238
ENSG00000138079	SLC3A1	-3.2914
ENSG00000189403	HMGB1	-3.2879
ENSG00000138180	CEP55	-3.28725
ENSG00000130921	C12orf65	-3.28724
ENSG00000102931	ARL2BP	-3.28614
ENSG00000024048	UBR2	-3.28552
ENSG00000143498	TAF1A	-3.28356
ENSG00000147050	KDM6A	-3.2817
ENSG00000075142	SRI	-3.28073
ENSG00000089048	ESF1	-3.28069
ENSG00000021776	AQR	-3.27837
ENSG00000267855	NDUFA7	-3.27504
ENSG00000163611	SPICE1	-3.27181
ENSG00000105819	PMPCB	-3.27104
ENSG00000123975	CKS2	-3.26738
ENSG00000132424	PNISR	-3.26587
ENSG00000105617	LENG1	-3.26087
LTR:ERV1:LTR6B	LTR:ERV1:LTR6B	-3.25929
ENSG00000163348	PYGO2	-3.2587
ENSG00000106330	MOSPD3	-3.25747
ENSG00000013375	PGM3	-3.25746
ENSG00000121900	TMEM54	-3.25738
ENSG00000163781	TOPBP1	-3.25524
ENSG00000243927	MRPS6	-3.25461
ENSG00000163444	TMEM183A	-3.25218
ENSG00000197771	MCMBP	-3.25112
ENSG00000173473	SMARCC1	-3.25065
ENSG00000128829	EIF2AK4	-3.24316
ENSG00000072518	MARK2	-3.24199
ENSG00000143442	POGZ	-3.24161
ENSG00000156504	FAM122B	-3.23969
ENSG00000149600	COMMD7	-3.23914
ENSG00000166016	ABTB2	-3.23571
ENSG00000127720	METTL25	-3.23521
ENSG00000185551	NR2F2	-3.23417
ENSG00000143228	NUF2	-3.23386
ENSG00000180479	ZNF571	-3.23326
ENSG00000112679	DUSP22	-3.23206
ENSG00000110025	SNX15	-3.22881
ENSG00000154124	OTULIN	-3.22795
ENSG00000136819	C9orf78	-3.22673
ENSG00000163815	CLEC3B	-3.22581
ENSG00000110717	NDUFS8	-3.22423
ENSG00000205250	E2F4	-3.22275
ENSG00000136521	NDUFB5	-3.21977
ENSG00000166664	CHRFAM7A	-3.21921
ENSG00000204822	MRPL53	-3.21734
ENSG00000179981	TSHZ1	-3.21626
ENSG00000166971	AKTIP	-3.21612
ENSG00000101166	PRELID3B	-3.21272
ENSG00000142751	GPN2	-3.21178
ENSG00000180834	MAP6D1	-3.20876
ENSG00000116473	RAP1A	-3.20777
ENSG00000260272	AC093525.2	-3.20735
ENSG00000183386	FHL3	-3.20727
ENSG00000061938	TNK2	-3.20697
ENSG00000146535	GNA12	-3.20227
ENSG00000118816	CCNI	-3.20114
ENSG00000112599	GUCA1B	-3.20002
ENSG00000147526	TACC1	-3.19926
ENSG00000164405	UQCRQ	-3.19769
ENSG00000127947	PTPN12	-3.197
ENSG00000163900	TMEM41A	-3.19126
ENSG00000137875	BCL2L10	-3.19112
ENSG00000158545	ZC3H18	-3.18617
ENSG00000172354	GNB2	-3.18502
ENSG00000103653	CSK	-3.18266
ENSG00000144909	OSBPL11	-3.17731
ENSG00000067248	DHX29	-3.17577
ENSG00000214753	HNRNPUL2	-3.17503
ENSG00000092978	GPATCH2	-3.17378
ENSG00000258724	PINX1	-3.1736
ENSG00000136842	TMOD1	-3.17333
ENSG00000285762	AC253536.7	-3.17059
ENSG00000115561	CHMP3	-3.16737
ENSG00000123106	CCDC91	-3.16619
ENSG00000139197	PEX5	-3.16288
ENSG00000106993	CDC37L1	-3.16133
ENSG00000187866	FAM122A	-3.15843
ENSG00000118495	PLAGL1	-3.1583
ENSG00000187514	PTMA	-3.15744
ENSG00000140416	TPM1	-3.15618
ENSG00000109084	TMEM97	-3.15334
ENSG00000135940	COX5B	-3.15096
ENSG00000169684	CHRNA5	-3.15026
ENSG00000145494	NDUFS6	-3.14871
ENSG00000076067	RBMS2	-3.14871
ENSG00000130559	CAMSAP1	-3.1483
DNA:TcMar-Tigger:MER6A	DNA:TcMar-Tigger:MER6A	-3.14692
ENSG00000147905	ZCCHC7	-3.14598
ENSG00000109881	CCDC34	-3.14466
ENSG00000137101	CD72	-3.14408
ENSG00000115760	BIRC6	-3.1428
ENSG00000177479	ARIH2	-3.14268
ENSG00000076201	PTPN23	-3.14239
ENSG00000183246	RIMBP3C	-3.14138
ENSG00000108961	RANGRF	-3.14003
ENSG00000131013	PPIL4	-3.13712
ENSG00000163935	SFMBT1	-3.13532
ENSG00000183520	UTP11	-3.12745
ENSG00000151923	TIAL1	-3.12733
ENSG00000088205	DDX18	-3.12431
ENSG00000120699	EXOSC8	-3.12359
ENSG00000126226	PCID2	-3.1225
ENSG00000106686	SPATA6L	-3.12225
ENSG00000136783	NIPSNAP3A	-3.1219
ENSG00000247315	ZCCHC3	-3.11823
ENSG00000159733	ZFYVE28	-3.1172
ENSG00000154144	TBRG1	-3.1153
ENSG00000114346	ECT2	-3.11496
ENSG00000112304	ACOT13	-3.11335
ENSG00000198162	MAN1A2	-3.11299
ENSG00000115073	ACTR1B	-3.11192
ENSG00000167355	OR51B5	-3.10978
ENSG00000274944	AL139260.3	-3.10643
ENSG00000143155	TIPRL	-3.10449
ENSG00000183723	CMTM4	-3.1033
SINE:Alu:AluYk4	SINE:Alu:AluYk4	-3.10096
ENSG00000103044	HAS3	-3.09888
ENSG00000162073	PAQR4	-3.09877
ENSG00000151422	FER	-3.09795
ENSG00000103365	GGA2	-3.09766
ENSG00000102710	SUPT20H	-3.09383
ENSG00000175029	CTBP2	-3.09196
ENSG00000183580	FBXL7	-3.0918
ENSG00000029639	TFB1M	-3.09062
ENSG00000164587	RPS14	-3.0885
ENSG00000196352	CD55	-3.08678
ENSG00000077147	TM9SF3	-3.08601
ENSG00000110917	MLEC	-3.08077
ENSG00000138092	CENPO	-3.07302
ENSG00000175166	PSMD2	-3.06682
ENSG00000163126	ANKRD23	-3.06639
ENSG00000029363	BCLAF1	-3.0656
ENSG00000173264	GPR137	-3.06526
ENSG00000257923	CUX1	-3.06475
ENSG00000059378	PARP12	-3.06364
ENSG00000117020	AKT3	-3.06325
ENSG00000149089	APIP	-3.06096
ENSG00000088808	PPP1R13B	-3.05334
ENSG00000160888	IER2	-3.04845
ENSG00000141456	PELP1	-3.0456
ENSG00000182168	UNC5C	-3.04165
ENSG00000106603	COA1	-3.0409
ENSG00000119421	NDUFA8	-3.03733
ENSG00000116209	TMEM59	-3.035
ENSG00000132510	KDM6B	-3.0343
ENSG00000165716	DIPK1B	-3.03373
ENSG00000075914	EXOSC7	-3.0329
ENSG00000101057	MYBL2	-3.03249
ENSG00000101190	TCFL5	-3.03019
ENSG00000054148	PHPT1	-3.02908
ENSG00000085117	CD82	-3.02808
ENSG00000183579	ZNRF3	-3.02705
ENSG00000134480	CCNH	-3.02645
ENSG00000132825	PPP1R3D	-3.02258
ENSG00000142694	EVA1B	-3.02216
ENSG00000113460	BRIX1	-3.02196
ENSG00000196976	LAGE3	-3.0198
ENSG00000137269	LRRC1	-3.01958
ENSG00000148835	TAF5	-3.01885
ENSG00000122359	ANXA11	-3.01838
ENSG00000008382	MPND	-3.01833
ENSG00000164379	FOXQ1	-3.0178
ENSG00000124486	USP9X	-3.01418
ENSG00000108510	MED13	-3.01336
ENSG00000164113	ADAD1	-3.0118
ENSG00000162885	B3GALNT2	-3.00938
ENSG00000184007	PTP4A2	-3.00873
ENSG00000168913	ENHO	-3.00656
ENSG00000141576	RNF157	-3.00596
ENSG00000140153	WDR20	-2.9937
ENSG00000176463	SLCO3A1	-2.98257
ENSG00000140386	SCAPER	-2.98231
ENSG00000160216	AGPAT3	-2.97941
ENSG00000156860	FBRS	-2.97846
ENSG00000120265	PCMT1	-2.97775
ENSG00000167553	TUBA1C	-2.97315
ENSG00000158042	MRPL17	-2.97205
ENSG00000137154	RPS6	-2.9693
ENSG00000168936	TMEM129	-2.96875
ENSG00000167981	ZNF597	-2.96823
ENSG00000205364	MT1M	-2.96755
ENSG00000114209	PDCD10	-2.96644
ENSG00000174628	IQCK	-2.96576
ENSG00000130023	ERMARD	-2.96415
ENSG00000106328	FSCN3	-2.96313
ENSG00000137106	GRHPR	-2.96222
ENSG00000178184	PARD6G	-2.96062
ENSG00000104714	ERICH1	-2.95662
ENSG00000137815	RTF1	-2.95625
ENSG00000165821	SALL2	-2.95458
ENSG00000112167	SAYSD1	-2.95207
ENSG00000173867	AC013489.1	-2.95195
ENSG00000118507	AKAP7	-2.95084
ENSG00000143322	ABL2	-2.94957
ENSG00000102054	RBBP7	-2.94914
ENSG00000155893	PXYLP1	-2.94602
ENSG00000090060	PAPOLA	-2.94547
ENSG00000184992	BRI3BP	-2.94438
ENSG00000106034	CPED1	-2.94244
ENSG00000171450	CDK5R2	-2.94165
ENSG00000129911	KLF16	-2.94104
ENSG00000157216	SSBP3	-2.94095
ENSG00000153786	ZDHHC7	-2.93986
LTR:ERV1:LTR6A	LTR:ERV1:LTR6A	-2.93938
ENSG00000099875	MKNK2	-2.93777
ENSG00000102977	ACD	-2.93703
ENSG00000107404	DVL1	-2.93696
ENSG00000156831	NSMCE2	-2.93573
ENSG00000141030	COPS3	-2.93537
ENSG00000100764	PSMC1	-2.93434
ENSG00000103496	STX4	-2.9332
ENSG00000133789	SWAP70	-2.93256
ENSG00000179862	CITED4	-2.93131
ENSG00000108773	KAT2A	-2.93021
ENSG00000123562	MORF4L2	-2.92787
ENSG00000092853	CLSPN	-2.92739
ENSG00000197147	LRRC8B	-2.92563
ENSG00000129116	PALLD	-2.92477
ENSG00000152944	MED21	-2.92419
ENSG00000286075	AC009412.1	-2.92397
ENSG00000152684	PELO	-2.92389
ENSG00000285162	AC004593.3	-2.9232
ENSG00000105258	POLR2I	-2.92314
ENSG00000168476	REEP4	-2.9201
ENSG00000163159	VPS72	-2.9175
ENSG00000132164	SLC6A11	-2.91461
ENSG00000139977	NAA30	-2.91328
ENSG00000153914	SREK1	-2.91202
ENSG00000164751	PEX2	-2.91148
ENSG00000113141	IK	-2.91114
ENSG00000169946	ZFPM2	-2.91092
ENSG00000173011	TADA2B	-2.9104
ENSG00000033800	PIAS1	-2.9099
ENSG00000214414	TRIM77	-2.90963
ENSG00000137563	GGH	-2.90707
ENSG00000151502	VPS26B	-2.90587
ENSG00000186716	BCR	-2.90438
ENSG00000272602	ZNF595	-2.89962
ENSG00000141376	BCAS3	-2.89897
ENSG00000118939	UCHL3	-2.89783
ENSG00000135045	C9orf40	-2.89773
ENSG00000248167	TRIM39-RPP21	-2.89719
ENSG00000120675	DNAJC15	-2.89513
ENSG00000117408	IPO13	-2.89474
ENSG00000100364	KIAA0930	-2.89456
ENSG00000013441	CLK1	-2.89165
ENSG00000169139	UBE2V2	-2.89041
ENSG00000163682	RPL9	-2.89021
ENSG00000180900	SCRIB	-2.88945
ENSG00000171202	TMEM126A	-2.88942
ENSG00000161847	RAVER1	-2.88623
ENSG00000132963	POMP	-2.88576
ENSG00000105143	SLC1A6	-2.88551
ENSG00000065882	TBC1D1	-2.88464
ENSG00000151304	SRFBP1	-2.88428
ENSG00000060138	YBX3	-2.88402
ENSG00000101577	LPIN2	-2.88269
ENSG00000163864	NMNAT3	-2.88241
ENSG00000182544	MFSD5	-2.8784
ENSG00000248405	PRR5-ARHGAP8	-2.87804
ENSG00000096872	IFT74	-2.87719
ENSG00000284873	OOSP1	-2.87556
ENSG00000158604	TMED4	-2.87494
ENSG00000144711	IQSEC1	-2.87375
SINE:Alu:AluYa8	SINE:Alu:AluYa8	-2.87277
ENSG00000105699	LSR	-2.87135
ENSG00000033030	ZCCHC8	-2.8699
ENSG00000248643	RBM14-RBM4	-2.86838
ENSG00000099282	TSPAN15	-2.86659
ENSG00000124784	RIOK1	-2.86596
ENSG00000115758	ODC1	-2.86218
ENSG00000198863	RUNDC1	-2.86195
ENSG00000204580	DDR1	-2.86024
ENSG00000113296	THBS4	-2.85977
ENSG00000005156	LIG3	-2.85776
ENSG00000169976	SF3B5	-2.85502
ENSG00000148908	RGS10	-2.85486
ENSG00000105865	DUS4L	-2.85405
ENSG00000144451	SPAG16	-2.85178
ENSG00000130881	LRP3	-2.85134
ENSG00000149054	ZNF215	-2.85082
ENSG00000023909	GCLM	-2.85078
ENSG00000092208	GEMIN2	-2.84828
ENSG00000160207	HSF2BP	-2.8471
ENSG00000131626	PPFIA1	-2.84426
ENSG00000143156	NME7	-2.84422
ENSG00000133641	C12orf29	-2.84298
ENSG00000149547	EI24	-2.84045
ENSG00000071462	BUD23	-2.83706
ENSG00000269590	AC010422.5	-2.83569
ENSG00000204178	MACO1	-2.83011
ENSG00000072071	ADGRL1	-2.82767
ENSG00000072736	NFATC3	-2.82684
ENSG00000157837	SPPL3	-2.82615
ENSG00000131149	GSE1	-2.8254
ENSG00000100320	RBFOX2	-2.82519
ENSG00000150779	TIMM8B	-2.82427
ENSG00000157833	GAREM2	-2.82125
ENSG00000165125	TRPV6	-2.82058
ENSG00000185651	UBE2L3	-2.81993
ENSG00000011105	TSPAN9	-2.81932
ENSG00000133106	EPSTI1	-2.81582
ENSG00000121211	MND1	-2.81446
ENSG00000285827	AP001267.5	-2.81402
ENSG00000112297	CRYBG1	-2.81364
ENSG00000107372	ZFAND5	-2.81338
ENSG00000180488	MIGA1	-2.81228
ENSG00000152767	FARP1	-2.81097
ENSG00000158411	MITD1	-2.80943
ENSG00000158321	AUTS2	-2.80634
ENSG00000149548	CCDC15	-2.806
ENSG00000147130	ZMYM3	-2.80531
ENSG00000048828	FAM120A	-2.80327
ENSG00000135392	DNAJC14	-2.80043
ENSG00000065000	AP3D1	-2.79985
ENSG00000175305	CCNE2	-2.79526
ENSG00000130830	MPP1	-2.79397
ENSG00000100558	PLEK2	-2.79254
ENSG00000085872	CHERP	-2.79228
ENSG00000011566	MAP4K3	-2.79224
ENSG00000183840	GPR39	-2.79045
ENSG00000006831	ADIPOR2	-2.78811
ENSG00000036672	USP2	-2.78778
ENSG00000168785	TSPAN5	-2.78632
ENSG00000130165	ELOF1	-2.78438
ENSG00000125266	EFNB2	-2.78381
ENSG00000134864	GGACT	-2.78354
ENSG00000114473	IQCG	-2.78316
ENSG00000145850	TIMD4	-2.78276
ENSG00000173950	XXYLT1	-2.78238
ENSG00000197879	MYO1C	-2.77873
ENSG00000283697	HSFX3	-2.77807
ENSG00000107672	NSMCE4A	-2.77644
ENSG00000136247	ZDHHC4	-2.77608
ENSG00000137547	MRPL15	-2.77515
ENSG00000050165	DKK3	-2.77423
ENSG00000116044	NFE2L2	-2.77283
ENSG00000171823	FBXL14	-2.77126
ENSG00000197579	TOPORS	-2.77091
ENSG00000151093	OXSM	-2.77086
ENSG00000064651	SLC12A2	-2.7693
ENSG00000062485	CS	-2.76847
ENSG00000146872	TLK2	-2.76809
ENSG00000163870	TPRA1	-2.76736
ENSG00000217930	PAM16	-2.76669
ENSG00000172575	RASGRP1	-2.76633
ENSG00000135535	CD164	-2.76363
ENSG00000140992	PDPK1	-2.76129
ENSG00000108641	B9D1	-2.75906
ENSG00000109736	MFSD10	-2.75727
ENSG00000188001	TPRG1	-2.75658
ENSG00000159200	RCAN1	-2.75444
ENSG00000232119	MCTS1	-2.75285
ENSG00000181472	ZBTB2	-2.75248
ENSG00000101412	E2F1	-2.75192
ENSG00000182871	COL18A1	-2.75191
ENSG00000115392	FANCL	-2.75056
ENSG00000197483	ZNF628	-2.74981
ENSG00000090316	MAEA	-2.74788
ENSG00000253831	ETV3L	-2.74784
ENSG00000179796	LRRC3B	-2.74554
ENSG00000129484	PARP2	-2.74442
ENSG00000047621	C12orf4	-2.74112
ENSG00000170322	NFRKB	-2.74026
ENSG00000108423	TUBD1	-2.73813
ENSG00000185896	LAMP1	-2.73691
ENSG00000111679	PTPN6	-2.73686
ENSG00000152359	POC5	-2.73677
ENSG00000106689	LHX2	-2.73632
ENSG00000118402	ELOVL4	-2.73505
ENSG00000145833	DDX46	-2.73427
ENSG00000105856	HBP1	-2.72899
ENSG00000267157	AC011499.1	-2.72868
ENSG00000120833	SOCS2	-2.72844
ENSG00000235272	RAMACL	-2.72833
ENSG00000157184	CPT2	-2.72749
ENSG00000133818	RRAS2	-2.72625
ENSG00000146904	EPHA1	-2.72421
ENSG00000138801	PAPSS1	-2.72396
ENSG00000085377	PREP	-2.72311
ENSG00000135241	PNPLA8	-2.72081
ENSG00000135638	EMX1	-2.71893
ENSG00000173406	DAB1	-2.71872
ENSG00000097033	SH3GLB1	-2.7154
ENSG00000126870	WDR60	-2.71386
ENSG00000154415	PPP1R3A	-2.71333
ENSG00000168818	STX18	-2.71233
ENSG00000166226	CCT2	-2.71031
ENSG00000084774	CAD	-2.70762
ENSG00000196562	SULF2	-2.70736
ENSG00000177663	IL17RA	-2.70484
ENSG00000122218	COPA	-2.70449
ENSG00000213853	EMP2	-2.70398
ENSG00000028116	VRK2	-2.70387
ENSG00000114744	COMMD2	-2.6988
ENSG00000125878	TCF15	-2.69738
ENSG00000116996	ZP4	-2.69537
ENSG00000172893	DHCR7	-2.68936
ENSG00000111961	SASH1	-2.68802
ENSG00000143924	EML4	-2.68549
ENSG00000166348	USP54	-2.68383
ENSG00000131747	TOP2A	-2.68295
ENSG00000131370	SH3BP5	-2.68224
ENSG00000115661	STK16	-2.68137
ENSG00000228716	DHFR	-2.6795
ENSG00000203805	PLPP4	-2.67926
ENSG00000126461	SCAF1	-2.67925
ENSG00000112293	GPLD1	-2.67739
ENSG00000164190	NIPBL	-2.67628
ENSG00000270299	AL121758.1	-2.67488
ENSG00000115170	ACVR1	-2.67215
ENSG00000271303	SRXN1	-2.67035
ENSG00000105221	AKT2	-2.6703
ENSG00000165934	CPSF2	-2.66936
ENSG00000138640	FAM13A	-2.66879
LTR:ERV1:LTR49-int	LTR:ERV1:LTR49-int	-2.66682
ENSG00000137073	UBAP2	-2.66598
ENSG00000125970	RALY	-2.66123
ENSG00000078269	SYNJ2	-2.6601
ENSG00000240204	SMKR1	-2.65994
ENSG00000151224	MAT1A	-2.65392
ENSG00000133937	GSC	-2.65287
ENSG00000174788	PCP2	-2.65253
ENSG00000090487	SPG21	-2.65151
ENSG00000038219	BOD1L1	-2.64809
ENSG00000184164	CRELD2	-2.64675
ENSG00000189159	JPT1	-2.64593
ENSG00000113312	TTC1	-2.64541
ENSG00000172375	C2CD2L	-2.64508
ENSG00000164576	SAP30L	-2.64432
ENSG00000104635	SLC39A14	-2.64378
ENSG00000166037	CEP57	-2.6412
ENSG00000080802	CNOT4	-2.64109
ENSG00000100575	TIMM9	-2.64096
ENSG00000090520	DNAJB11	-2.64058
ENSG00000235162	C12orf75	-2.64039
ENSG00000166855	CLPX	-2.63928
ENSG00000101752	MIB1	-2.63865
ENSG00000280571	AC006059.2	-2.63691
ENSG00000168803	ADAL	-2.63489
ENSG00000110400	NECTIN1	-2.63435
ENSG00000121413	ZSCAN18	-2.63232
ENSG00000091136	LAMB1	-2.63215
ENSG00000138600	SPPL2A	-2.63206
ENSG00000117122	MFAP2	-2.63044
ENSG00000110328	GALNT18	-2.62932
ENSG00000180628	PCGF5	-2.62856
ENSG00000170854	RIOX2	-2.62766
ENSG00000165689	ENTR1	-2.62592
ENSG00000020426	MNAT1	-2.62464
ENSG00000065717	TLE2	-2.61886
ENSG00000198208	RPS6KL1	-2.61824
ENSG00000104356	POP1	-2.61467
ENSG00000122643	NT5C3A	-2.61345
ENSG00000149100	EIF3M	-2.61325
ENSG00000173020	GRK2	-2.61265
ENSG00000214114	MYCBP	-2.61142
ENSG00000163527	STT3B	-2.61058
ENSG00000198843	SELENOT	-2.61016
ENSG00000189283	FHIT	-2.60906
ENSG00000152193	OBI1	-2.60756
ENSG00000181409	AATK	-2.60738
ENSG00000183726	TMEM50A	-2.60639
ENSG00000185883	ATP6V0C	-2.606
ENSG00000101421	CHMP4B	-2.60373
ENSG00000205707	ETFRF1	-2.60353
ENSG00000144596	GRIP2	-2.59736
ENSG00000109794	FAM149A	-2.59533
ENSG00000118564	FBXL5	-2.59519
ENSG00000178053	MLF1	-2.59334
ENSG00000152413	HOMER1	-2.59321
ENSG00000156052	GNAQ	-2.59298
ENSG00000114405	C3orf14	-2.59222
ENSG00000166262	FAM227B	-2.59169
ENSG00000158246	TENT5B	-2.59042
ENSG00000103415	HMOX2	-2.59
ENSG00000132017	DCAF15	-2.58903
ENSG00000180228	PRKRA	-2.58824
ENSG00000137198	GMPR	-2.58718
ENSG00000100077	GRK3	-2.58689
ENSG00000179922	ZNF784	-2.58646
ENSG00000248592	STIMATE-MUSTN1	-2.5854
ENSG00000178397	FAM220A	-2.58477
ENSG00000154548	SRSF12	-2.58475
ENSG00000108587	GOSR1	-2.58303
ENSG00000285953	AC000120.3	-2.58301
ENSG00000181610	MRPS23	-2.58223
ENSG00000254772	EEF1G	-2.58181
ENSG00000175183	CSRP2	-2.57821
ENSG00000187049	TMEM216	-2.57818
LTR:ERVL:MLT2B5	LTR:ERVL:MLT2B5	-2.57776
ENSG00000286019	NOTCH2NLB	-2.57733
ENSG00000120860	WASHC3	-2.57726
ENSG00000118900	UBN1	-2.57682
ENSG00000164855	TMEM184A	-2.57547
ENSG00000139880	CDH24	-2.57408
ENSG00000136868	SLC31A1	-2.57114
ENSG00000164818	DNAAF5	-2.56825
ENSG00000135698	MPHOSPH6	-2.56535
ENSG00000171608	PIK3CD	-2.56512
ENSG00000182759	MAFA	-2.56224
ENSG00000133193	FAM104A	-2.5605
ENSG00000138768	USO1	-2.5603
ENSG00000139625	MAP3K12	-2.55892
ENSG00000134287	ARF3	-2.55872
ENSG00000171960	PPIH	-2.55683
ENSG00000259132	AL132780.3	-2.55592
ENSG00000188042	ARL4C	-2.55528
ENSG00000164484	TMEM200A	-2.55302
ENSG00000151414	NEK7	-2.55105
ENSG00000182712	CMC4	-2.55074
ENSG00000163319	MRPS18C	-2.5503
ENSG00000144560	VGLL4	-2.54974
ENSG00000091262	ABCC6	-2.54907
ENSG00000109079	TNFAIP1	-2.54797
ENSG00000105556	MIER2	-2.54788
ENSG00000256500	AL139300.1	-2.54769
ENSG00000163879	DNALI1	-2.54296
ENSG00000204160	ZDHHC18	-2.54194
ENSG00000197893	NRAP	-2.54068
ENSG00000182600	SNORC	-2.54032
ENSG00000129933	MAU2	-2.5392
ENSG00000130511	SSBP4	-2.5391
ENSG00000035141	FAM136A	-2.53865
ENSG00000091542	ALKBH5	-2.53858
ENSG00000116580	GON4L	-2.5381
ENSG00000164970	FAM219A	-2.53775
LTR:ERV1:MER65A	LTR:ERV1:MER65A	-2.53686
ENSG00000248751	AC004997.1	-2.53595
ENSG00000180376	CCDC66	-2.53416
ENSG00000164049	FBXW12	-2.53238
ENSG00000286235	AL035461.3	-2.53131
ENSG00000119720	NRDE2	-2.53108
ENSG00000183508	TENT5C	-2.53082
ENSG00000160606	TLCD1	-2.53064
ENSG00000111203	ITFG2	-2.53045
ENSG00000284194	SCO2	-2.53038
ENSG00000128607	KLHDC10	-2.52806
ENSG00000204595	DPRX	-2.52763
ENSG00000104814	MAP4K1	-2.52688
DNA:hAT-Tip100:UCON132b	DNA:hAT-Tip100:UCON132b	-2.52651
ENSG00000104611	SH2D4A	-2.52573
ENSG00000099995	SF3A1	-2.52326
ENSG00000125144	MT1G	-2.52235
SINE:tRNA:LFSINE_Vert	SINE:tRNA:LFSINE_Vert	-2.52176
ENSG00000142330	CAPN10	-2.52113
ENSG00000145555	MYO10	-2.51942
ENSG00000106105	GARS	-2.51839
ENSG00000135093	USP30	-2.51776
ENSG00000128606	LRRC17	-2.51705
ENSG00000197181	PIWIL2	-2.51539
ENSG00000100347	SAMM50	-2.51137
ENSG00000043093	DCUN1D1	-2.51129
ENSG00000124228	DDX27	-2.50757
ENSG00000019995	ZRANB1	-2.50604
ENSG00000138363	ATIC	-2.49956
ENSG00000057757	PITHD1	-2.49935
ENSG00000147454	SLC25A37	-2.49833
ENSG00000111913	RIPOR2	-2.49691
ENSG00000011376	LARS2	-2.4962
ENSG00000068308	OTUD5	-2.4959
ENSG00000182087	TMEM259	-2.49496
ENSG00000172732	MUS81	-2.49349
ENSG00000283208	AC001226.2	-2.4927
ENSG00000165521	EML5	-2.49215
ENSG00000141384	TAF4B	-2.49039
ENSG00000072832	CRMP1	-2.4902
ENSG00000108344	PSMD3	-2.4871
ENSG00000113732	ATP6V0E1	-2.48643
ENSG00000055130	CUL1	-2.4864
ENSG00000120948	TARDBP	-2.48505
ENSG00000164330	EBF1	-2.482
ENSG00000111912	NCOA7	-2.48031
ENSG00000108604	SMARCD2	-2.47994
ENSG00000130726	TRIM28	-2.47857
ENSG00000150527	MIA2	-2.47371
ENSG00000130176	CNN1	-2.47047
ENSG00000151468	CCDC3	-2.47025
ENSG00000174748	RPL15	-2.4685
ENSG00000083845	RPS5	-2.46493
ENSG00000135457	TFCP2	-2.46281
ENSG00000170310	STX8	-2.46166
ENSG00000141639	MAPK4	-2.46015
ENSG00000141540	TTYH2	-2.45704
ENSG00000175643	RMI2	-2.45632
ENSG00000111249	CUX2	-2.45381
ENSG00000154917	RAB6B	-2.45373
ENSG00000163466	ARPC2	-2.45237
ENSG00000154920	EME1	-2.45121
ENSG00000172530	BANP	-2.45098
ENSG00000068784	SRBD1	-2.45096
ENSG00000171703	TCEA2	-2.45022
ENSG00000013503	POLR3B	-2.44998
ENSG00000214102	WEE2	-2.44983
ENSG00000107362	ABHD17B	-2.44958
ENSG00000169612	RAMAC	-2.44625
ENSG00000102554	KLF5	-2.44521
ENSG00000138622	HCN4	-2.44391
ENSG00000149357	LAMTOR1	-2.44334
ENSG00000113272	THG1L	-2.44321
ENSG00000174574	AKIRIN1	-2.44307
ENSG00000148985	PGAP2	-2.43578
ENSG00000172059	KLF11	-2.4353
ENSG00000148690	FRA10AC1	-2.43448
ENSG00000121486	TRMT1L	-2.43393
ENSG00000145687	SSBP2	-2.43369
ENSG00000130347	RTN4IP1	-2.43238
ENSG00000204710	SPDYC	-2.42884
ENSG00000069011	PITX1	-2.42875
ENSG00000135338	LCA5	-2.42779
ENSG00000109920	FNBP4	-2.42628
ENSG00000087095	NLK	-2.4254
ENSG00000121210	TMEM131L	-2.42463
ENSG00000170791	CHCHD7	-2.42448
ENSG00000155816	FMN2	-2.42383
ENSG00000255526	NEDD8-MDP1	-2.42331
ENSG00000118412	CASP8AP2	-2.41817
ENSG00000157152	SYN2	-2.4164
ENSG00000163380	LMOD3	-2.41597
ENSG00000160691	SHC1	-2.41597
ENSG00000180828	BHLHE22	-2.41534
ENSG00000136770	DNAJC1	-2.41384
ENSG00000168876	ANKRD49	-2.41291
ENSG00000106351	AGFG2	-2.41048
ENSG00000084693	AGBL5	-2.40931
ENSG00000101138	CSTF1	-2.40815
ENSG00000102978	POLR2C	-2.40717
ENSG00000177374	HIC1	-2.40494
ENSG00000272617	AC026464.6	-2.40446
ENSG00000170448	NFXL1	-2.40445
ENSG00000155858	LSM11	-2.40393
ENSG00000138036	DYNC2LI1	-2.40344
ENSG00000134265	NAPG	-2.40063
ENSG00000157426	AASDH	-2.40004
ENSG00000135040	NAA35	-2.39938
ENSG00000169925	BRD3	-2.3993
ENSG00000147804	SLC39A4	-2.39904
ENSG00000172795	DCP2	-2.39894
ENSG00000060762	MPC1	-2.39877
ENSG00000048544	MRPS10	-2.39744
ENSG00000130349	MTRES1	-2.39707
ENSG00000152455	SUV39H2	-2.39641
ENSG00000184708	EIF4ENIF1	-2.39584
ENSG00000070159	PTPN3	-2.39559
ENSG00000128973	CLN6	-2.39541
ENSG00000164292	RHOBTB3	-2.39401
ENSG00000178585	CTNNBIP1	-2.39266
ENSG00000165672	PRDX3	-2.39229
ENSG00000138587	MNS1	-2.39155
ENSG00000206418	RAB12	-2.39154
LINE:L1:L1M6B	LINE:L1:L1M6B	-2.39128
ENSG00000113269	RNF130	-2.39097
ENSG00000166333	ILK	-2.39081
LTR:ERVK:LTR3B_	LTR:ERVK:LTR3B_	-2.38967
ENSG00000287856	AL445524.2	-2.38925
ENSG00000134291	TMEM106C	-2.38905
ENSG00000187605	TET3	-2.38794
ENSG00000007866	TEAD3	-2.38781
ENSG00000198517	MAFK	-2.38723
ENSG00000184232	OAF	-2.38679
ENSG00000176890	TYMS	-2.38588
ENSG00000114978	MOB1A	-2.38458
ENSG00000171700	RGS19	-2.38449
ENSG00000100938	GMPR2	-2.38422
ENSG00000147799	ARHGAP39	-2.38397
ENSG00000124209	RAB22A	-2.38145
ENSG00000108819	PPP1R9B	-2.37798
ENSG00000181192	DHTKD1	-2.37655
ENSG00000108468	CBX1	-2.37637
ENSG00000135253	KCP	-2.37617
ENSG00000176371	ZSCAN2	-2.37543
ENSG00000171953	ATPAF2	-2.37491
ENSG00000111780	AL021546.1	-2.37482
ENSG00000039560	RAI14	-2.3735
ENSG00000172613	RAD9A	-2.37219
ENSG00000166986	MARS	-2.37192
ENSG00000006704	GTF2IRD1	-2.36802
ENSG00000138074	SLC5A6	-2.36762
ENSG00000197971	MBP	-2.36677
ENSG00000167863	ATP5PD	-2.3657
ENSG00000019582	CD74	-2.36181
ENSG00000083097	DOP1A	-2.3615
ENSG00000116791	CRYZ	-2.36099
ENSG00000106069	CHN2	-2.3607
ENSG00000163479	SSR2	-2.35899
ENSG00000145241	CENPC	-2.35413
LTR:ERV1:LTR7	LTR:ERV1:LTR7	-2.35334
ENSG00000102081	FMR1	-2.35236
ENSG00000111885	MAN1A1	-2.3521
ENSG00000177565	TBL1XR1	-2.35075
ENSG00000111727	HCFC2	-2.34902
ENSG00000168079	SCARA5	-2.34887
ENSG00000145715	RASA1	-2.34837
ENSG00000221983	UBA52	-2.34761
ENSG00000112208	BAG2	-2.34704
ENSG00000050820	BCAR1	-2.34541
ENSG00000254858	MPV17L2	-2.34138
ENSG00000179958	DCTPP1	-2.33997
ENSG00000163607	GTPBP8	-2.33901
ENSG00000126698	DNAJC8	-2.33794
ENSG00000020922	MRE11	-2.33515
ENSG00000106399	RPA3	-2.33499
ENSG00000087086	FTL	-2.33254
ENSG00000099381	SETD1A	-2.33189
DNA:hAT-Tip100:MER97a	DNA:hAT-Tip100:MER97a	-2.33055
ENSG00000151276	MAGI1	-2.32937
ENSG00000102362	SYTL4	-2.32841
ENSG00000182901	RGS7	-2.32721
ENSG00000168172	HOOK3	-2.32515
ENSG00000183765	CHEK2	-2.32408
ENSG00000085511	MAP3K4	-2.3237
ENSG00000126858	RHOT1	-2.3235
ENSG00000178188	SH2B1	-2.32297
ENSG00000108771	DHX58	-2.32292
ENSG00000161057	PSMC2	-2.31755
ENSG00000073712	FERMT2	-2.31684
ENSG00000175063	UBE2C	-2.3166
ENSG00000178127	NDUFV2	-2.31652
ENSG00000106799	TGFBR1	-2.31572
ENSG00000213341	CHUK	-2.3153
ENSG00000155975	VPS37A	-2.31494
ENSG00000160446	ZDHHC12	-2.3121
ENSG00000084090	STARD7	-2.31202
ENSG00000125520	SLC2A4RG	-2.312
ENSG00000114790	ARHGEF26	-2.31172
ENSG00000198873	GRK5	-2.31141
ENSG00000214336	FOXI3	-2.30713
ENSG00000168385	SEPTIN2	-2.3068
ENSG00000143479	DYRK3	-2.30653
ENSG00000198355	PIM3	-2.30437
ENSG00000129197	RPAIN	-2.3022
ENSG00000067369	TP53BP1	-2.30196
ENSG00000102934	PLLP	-2.30075
ENSG00000101444	AHCY	-2.30061
ENSG00000119203	CPSF3	-2.2996
ENSG00000068971	PPP2R5B	-2.29905
ENSG00000269556	TMEM185A	-2.29753
ENSG00000118705	RPN2	-2.29503
ENSG00000108091	CCDC6	-2.29433
ENSG00000134057	CCNB1	-2.29372
ENSG00000118094	TREH	-2.29306
ENSG00000114737	CISH	-2.29304
ENSG00000116176	TPSG1	-2.2925
ENSG00000132341	RAN	-2.29239
ENSG00000006015	REX1BD	-2.29216
ENSG00000162300	ZFPL1	-2.29129
ENSG00000228049	POLR2J2	-2.29055
ENSG00000127663	KDM4B	-2.28994
ENSG00000165660	ABRAXAS2	-2.28957
ENSG00000167600	CYP2S1	-2.28819
ENSG00000177683	THAP5	-2.28605
ENSG00000103335	PIEZO1	-2.28379
ENSG00000185088	RPS27L	-2.28371
ENSG00000248871	TNFSF12-TNFSF13	-2.283
[truncated: 11,312 more rows]

## Sheet: deseq.typeIvs4C.gsea
ensg	name	stat
ENSG00000198910	L1CAM	-28.82
ENSG00000122406	RPL5	-27.5696
ENSG00000133112	TPT1	-26.3093
ENSG00000169100	SLC25A6	-24.2237
ENSG00000142541	RPL13A	-23.5331
ENSG00000142534	RPS11	-21.8715
ENSG00000174021	GNG5	-21.5828
ENSG00000110955	ATP5F1B	-19.4888
ENSG00000124614	RPS10	-19.3104
ENSG00000161016	RPL8	-19.2864
ENSG00000105193	RPS16	-19.109
ENSG00000005022	SLC25A5	-18.9993
ENSG00000138326	RPS24	-18.8841
ENSG00000270800	RPS10-NUDT3	-18.8753
ENSG00000177600	RPLP2	-18.8556
ENSG00000152348	ATG10	-18.5833
ENSG00000171530	TBCA	-18.3088
ENSG00000088256	GNA11	-18.0862
ENSG00000231500	RPS18	-17.9724
ENSG00000106591	MRPL32	-17.8341
ENSG00000156482	RPL30	-17.8147
ENSG00000168928	CTRB2	-17.6739
ENSG00000120533	ENY2	-17.4145
ENSG00000186468	RPS23	-17.3559
ENSG00000161970	RPL26	-17.2471
ENSG00000285625	AC117378.1	-17.0594
ENSG00000125870	SNRPB2	-16.8617
ENSG00000130332	LSM7	-16.5486
ENSG00000132646	PCNA	-16.5348
ENSG00000010810	FYN	-16.4551
ENSG00000188163	FAM166A	-16.124
ENSG00000204435	CSNK2B	-16.0602
ENSG00000110700	RPS13	-15.8921
ENSG00000263020	AL662899.2	-15.8066
ENSG00000130255	RPL36	-15.5151
ENSG00000241343	RPL36A	-15.3723
ENSG00000175390	EIF3F	-15.1955
ENSG00000241370	RPP21	-15.1269
ENSG00000243678	NME2	-14.8117
ENSG00000131469	RPL27	-14.7552
ENSG00000147604	RPL7	-14.6965
ENSG00000188375	H3F3C	-14.6428
ENSG00000162244	RPL29	-14.4633
ENSG00000164615	CAMLG	-14.4341
ENSG00000169564	PCBP1	-14.4093
ENSG00000143947	RPS27A	-14.3154
ENSG00000112306	RPS12	-14.2548
ENSG00000148291	SURF2	-14.2509
ENSG00000147669	POLR2K	-14.2273
ENSG00000159377	PSMB4	-14.1946
ENSG00000063177	RPL18	-14.1559
ENSG00000148303	RPL7A	-14.0431
ENSG00000197756	RPL37A	-13.8243
ENSG00000114391	RPL24	-13.8138
ENSG00000255823	MTRNR2L8	-13.4357
ENSG00000126267	COX6B1	-13.41
ENSG00000213551	DNAJC9	-13.325
ENSG00000156261	CCT8	-13.1722
ENSG00000231767	AL136454.1	-13.1234
ENSG00000062582	MRPS24	-13.0738
ENSG00000142168	SOD1	-13.0284
ENSG00000270617	URGCP-MRPS24	-13.0118
ENSG00000249209	AP000311.1	-12.9962
ENSG00000166136	NDUFB8	-12.9955
ENSG00000106443	PHF14	-12.9943
ENSG00000164332	UBLCP1	-12.7892
ENSG00000186625	KATNA1	-12.7731
ENSG00000241837	ATP5PO	-12.6859
ENSG00000185787	MORF4L1	-12.615
ENSG00000147138	GPR174	-12.5829
ENSG00000197021	CXorf40B	-12.5591
ENSG00000135916	ITM2C	-12.5527
ENSG00000274559	CU639417.1	-12.5277
ENSG00000134597	RBMX2	-12.524
ENSG00000188396	TCTEX1D4	-12.5127
ENSG00000157954	WIPI2	-12.462
ENSG00000182774	RPS17	-12.4249
ENSG00000215021	PHB2	-12.3852
ENSG00000147403	RPL10	-12.3799
SINE:Alu:AluYb9	SINE:Alu:AluYb9	-12.3748
ENSG00000136045	PWP1	-12.3677
ENSG00000182899	RPL35A	-12.3335
ENSG00000147687	TATDN1	-12.2213
ENSG00000110711	AIP	-12.2125
ENSG00000188342	GTF2F2	-12.1568
ENSG00000234289	H2BFS	-12.0497
ENSG00000164713	BRI3	-12.0324
ENSG00000142676	RPL11	-11.9594
ENSG00000159055	MIS18A	-11.8869
ENSG00000139168	ZCRB1	-11.8499
ENSG00000277150	F8A3	-11.8458
ENSG00000196683	TOMM7	-11.8303
ENSG00000011052	NME1-NME2	-11.7969
ENSG00000198918	RPL39	-11.7914
ENSG00000039650	PNKP	-11.6099
ENSG00000134419	RPS15A	-11.5443
ENSG00000186298	PPP1CC	-11.5325
ENSG00000070756	PABPC1	-11.5202
ENSG00000265354	TIMM23	-11.5008
ENSG00000138385	SSB	-11.4918
ENSG00000171863	RPS7	-11.4617
ENSG00000115268	RPS15	-11.4042
ENSG00000121073	SLC35B1	-11.3924
ENSG00000171858	RPS21	-11.3762
ENSG00000173153	ESRRA	-11.3704
ENSG00000139131	YARS2	-11.3651
ENSG00000105640	RPL18A	-11.3313
ENSG00000118181	RPS25	-11.2941
ENSG00000105677	TMEM147	-11.2926
ENSG00000070501	POLB	-11.2601
ENSG00000277203	F8A1	-11.2553
ENSG00000125850	OVOL2	-11.229
ENSG00000137818	RPLP1	-11.1983
ENSG00000167674	HDGFL2	-11.1437
ENSG00000156928	MALSU1	-11.1246
ENSG00000135211	TMEM60	-11.0973
ENSG00000285480	AC021097.2	-11.0965
ENSG00000114902	SPCS1	-11.0906
ENSG00000167552	TUBA1A	-11.0655
ENSG00000166441	RPL27A	-11.0505
ENSG00000056050	HPF1	-11.0439
ENSG00000143153	ATP1B1	-10.986
ENSG00000196139	AKR1C3	-10.9686
ENSG00000168028	RPSA	-10.9368
ENSG00000203727	SAMD5	-10.9246
ENSG00000185262	UBALD2	-10.8768
ENSG00000255298	OR8G5	-10.8726
ENSG00000168101	NUDT16L1	-10.8664
ENSG00000127616	SMARCA4	-10.831
ENSG00000146066	HIGD2A	-10.8276
ENSG00000203907	OOEP	-10.8019
ENSG00000108298	RPL19	-10.7957
ENSG00000213923	CSNK1E	-10.7876
ENSG00000163584	RPL22L1	-10.7571
ENSG00000260836	AC245033.1	-10.7535
ENSG00000157045	NTAN1	-10.7324
ENSG00000152219	ARL14EP	-10.7099
ENSG00000100804	PSMB5	-10.6374
ENSG00000184009	ACTG1	-10.6179
ENSG00000102172	SMS	-10.5927
ENSG00000160213	CSTB	-10.5321
ENSG00000101182	PSMA7	-10.5144
ENSG00000211450	SELENOH	-10.4744
ENSG00000283900	TPTEP2-CSNK1E	-10.4687
ENSG00000123349	PFDN5	-10.4569
ENSG00000147677	EIF3H	-10.4547
ENSG00000103495	MAZ	-10.4208
ENSG00000164109	MAD2L1	-10.415
ENSG00000254772	EEF1G	-10.4074
ENSG00000116754	SRSF11	-10.3981
ENSG00000133773	CCDC59	-10.3903
ENSG00000164687	FABP5	-10.3849
ENSG00000158825	CDA	-10.3488
ENSG00000005075	POLR2J	-10.3365
ENSG00000115289	PCGF1	-10.3356
ENSG00000172845	SP3	-10.3291
ENSG00000254979	AP000781.2	-10.2529
ENSG00000136942	RPL35	-10.2122
ENSG00000008988	RPS20	-10.155
ENSG00000197653	DNAH10	-10.1145
ENSG00000111615	KRR1	-10.0871
ENSG00000115541	HSPE1	-10.0823
ENSG00000105849	TWISTNB	-10.0821
ENSG00000270757	HSPE1-MOB4	-10.0671
ENSG00000159079	CFAP298	-10.0453
ENSG00000140988	RPS2	-10.0397
ENSG00000131773	KHDRBS3	-10.0262
ENSG00000153310	FAM49B	-10.0207
ENSG00000081870	HSPB11	-9.99966
ENSG00000112695	COX7A2	-9.98907
ENSG00000101443	WFDC2	-9.97017
ENSG00000182223	ZAR1	-9.97009
ENSG00000134330	IAH1	-9.97006
ENSG00000113387	SUB1	-9.96855
ENSG00000156603	MED19	-9.92738
ENSG00000204335	SP5	-9.91766
ENSG00000132466	ANKRD17	-9.91553
ENSG00000129071	MBD4	-9.89986
ENSG00000167088	SNRPD1	-9.88258
ENSG00000197620	CXorf40A	-9.83672
ENSG00000198301	SDAD1	-9.82524
ENSG00000086061	DNAJA1	-9.79714
ENSG00000151846	PABPC3	-9.79477
ENSG00000142507	PSMB6	-9.78385
ENSG00000229117	RPL41	-9.76666
ENSG00000124802	EEF1E1	-9.76156
ENSG00000105254	TBCB	-9.75467
ENSG00000105372	RPS19	-9.73222
ENSG00000197903	HIST1H2BK	-9.72516
ENSG00000077152	UBE2T	-9.68608
ENSG00000147383	NSDHL	-9.68334
ENSG00000071082	RPL31	-9.65152
ENSG00000162923	WDR26	-9.64972
ENSG00000143033	MTF2	-9.64333
ENSG00000143994	ABHD1	-9.63876
ENSG00000108671	PSMD11	-9.62889
ENSG00000167283	ATP5MG	-9.59076
ENSG00000274791	F8A2	-9.56065
ENSG00000134825	TMEM258	-9.56012
ENSG00000178982	EIF3K	-9.529
ENSG00000267740	AC024592.3	-9.50471
ENSG00000164040	PGRMC2	-9.49242
ENSG00000164258	NDUFS4	-9.48713
ENSG00000277791	PSMB3	-9.46791
ENSG00000257529	RPL36A-HNRNPH2	-9.44816
ENSG00000162222	TTC9C	-9.40792
ENSG00000185155	MIXL1	-9.37621
ENSG00000137947	GTF2B	-9.37367
ENSG00000119487	MAPKAP1	-9.35568
ENSG00000129460	NGDN	-9.31433
ENSG00000177707	NECTIN3	-9.30192
ENSG00000155438	NIFK	-9.30154
ENSG00000006047	YBX2	-9.28264
ENSG00000151422	FER	-9.23283
ENSG00000171425	ZNF581	-9.22228
ENSG00000265590	C21orf59-TCP10L	-9.21724
ENSG00000170860	LSM3	-9.15198
ENSG00000060491	OGFR	-9.11394
ENSG00000172809	RPL38	-9.11251
ENSG00000280789	PAGR1	-9.08698
ENSG00000196531	NACA	-9.07945
ENSG00000104973	MED25	-9.07601
ENSG00000188846	RPL14	-9.07398
ENSG00000114353	GNAI2	-9.0621
ENSG00000088992	TESC	-9.04466
ENSG00000100387	RBX1	-9.02563
ENSG00000105755	ETHE1	-9.01608
ENSG00000103811	CTSH	-8.99007
ENSG00000100749	VRK1	-8.98912
ENSG00000169020	ATP5ME	-8.9891
ENSG00000141867	BRD4	-8.98431
ENSG00000008952	SEC62	-8.9629
ENSG00000141378	PTRH2	-8.9563
ENSG00000138398	PPIG	-8.95087
ENSG00000101361	NOP56	-8.93528
ENSG00000163634	THOC7	-8.89167
ENSG00000188243	COMMD6	-8.85004
ENSG00000168724	DNAJC21	-8.8465
ENSG00000115350	POLE4	-8.83448
ENSG00000168925	CTRB1	-8.81733
ENSG00000137054	POLR1E	-8.80069
ENSG00000041357	PSMA4	-8.79646
ENSG00000198791	CNOT7	-8.76983
ENSG00000108107	RPL28	-8.76296
ENSG00000127184	COX7C	-8.7505
ENSG00000128311	TST	-8.73699
ENSG00000162384	CZIB	-8.7239
ENSG00000100567	PSMA3	-8.69564
ENSG00000137574	TGS1	-8.67584
ENSG00000198755	RPL10A	-8.67375
ENSG00000213231	TCL1B	-8.66057
ENSG00000162639	HENMT1	-8.62772
ENSG00000164610	RP9	-8.61646
ENSG00000073169	SELENOO	-8.60348
ENSG00000176472	ZNF575	-8.52935
ENSG00000198417	MT1F	-8.51369
ENSG00000284969	AL049629.2	-8.51171
ENSG00000128524	ATP6V1F	-8.50988
ENSG00000272333	KMT2B	-8.5024
ENSG00000105185	PDCD5	-8.49577
ENSG00000148840	PPRC1	-8.4846
ENSG00000213931	HBE1	-8.48067
ENSG00000174886	NDUFA11	-8.44047
ENSG00000128699	ORMDL1	-8.42666
ENSG00000140990	NDUFB10	-8.41299
ENSG00000151287	TEX30	-8.40745
ENSG00000166831	RBPMS2	-8.39358
ENSG00000260342	AC138811.2	-8.38474
ENSG00000106609	TMEM248	-8.36848
ENSG00000157110	RBPMS	-8.36511
ENSG00000111843	TMEM14C	-8.31982
ENSG00000146425	DYNLT1	-8.31006
DNA:TcMar-Tigger:MER47A	DNA:TcMar-Tigger:MER47A	-8.29606
ENSG00000096401	CDC5L	-8.28814
ENSG00000205544	TMEM256	-8.26108
ENSG00000120051	CFAP58	-8.25939
ENSG00000100519	PSMC6	-8.25617
ENSG00000085662	AKR1B1	-8.23974
ENSG00000137843	PAK6	-8.19062
ENSG00000130734	ATG4D	-8.18799
ENSG00000234965	SHISA8	-8.18365
ENSG00000164045	CDC25A	-8.18263
ENSG00000119655	NPC2	-8.15793
ENSG00000078403	MLLT10	-8.11521
ENSG00000175806	MSRA	-8.11388
ENSG00000165113	GKAP1	-8.10955
DNA:TcMar-Tigger:UCON55	DNA:TcMar-Tigger:UCON55	-8.09879
ENSG00000095787	WAC	-8.09721
ENSG00000143418	CERS2	-8.08857
ENSG00000118816	CCNI	-8.07796
ENSG00000124733	MEA1	-8.07235
ENSG00000103426	CORO7-PAM16	-8.06579
ENSG00000072201	LNX1	-8.06162
ENSG00000124177	CHD6	-8.0525
ENSG00000154723	ATP5PF	-8.03431
ENSG00000204131	NHSL2	-8.02448
ENSG00000221983	UBA52	-8.00192
ENSG00000100156	SLC16A8	-7.99139
ENSG00000135218	CD36	-7.96349
ENSG00000139343	SNRPF	-7.96151
ENSG00000006576	PHTF2	-7.94377
ENSG00000149609	C20orf144	-7.93561
ENSG00000130032	PRRG3	-7.92914
ENSG00000100300	TSPO	-7.92655
ENSG00000153266	FEZF2	-7.90583
ENSG00000122674	CCZ1	-7.90169
ENSG00000162949	CAPN13	-7.86853
ENSG00000203909	DPPA5	-7.83963
ENSG00000171055	FEZ2	-7.81313
ENSG00000125877	ITPA	-7.81092
ENSG00000283683	MYOCOS	-7.80946
ENSG00000204568	MRPS18B	-7.80724
ENSG00000144161	ZC3H8	-7.80573
ENSG00000144713	RPL32	-7.80428
ENSG00000173692	PSMD1	-7.79733
ENSG00000137312	FLOT1	-7.78952
ENSG00000132432	SEC61G	-7.7782
ENSG00000175279	CENPS	-7.77007
ENSG00000111845	PAK1IP1	-7.75523
ENSG00000153237	CCDC148	-7.72707
ENSG00000105251	SHD	-7.72306
ENSG00000115540	MOB4	-7.71866
ENSG00000184990	SIVA1	-7.71219
ENSG00000182606	TRAK1	-7.7029
ENSG00000164253	WDR41	-7.69633
ENSG00000087302	RTRAF	-7.67596
ENSG00000157456	CCNB2	-7.65663
ENSG00000162889	MAPKAPK2	-7.64926
ENSG00000155026	RSPH10B	-7.6385
ENSG00000273559	CWC25	-7.62792
ENSG00000251503	CENPS-CORT	-7.61407
ENSG00000273088	AL713999.1	-7.61149
ENSG00000178307	TMEM11	-7.61083
ENSG00000122873	CISD1	-7.60864
ENSG00000171135	JAGN1	-7.60676
ENSG00000144895	EIF2A	-7.60067
ENSG00000163882	POLR2H	-7.58509
ENSG00000134452	FBH1	-7.56482
ENSG00000065548	ZC3H15	-7.55077
ENSG00000146834	MEPCE	-7.54668
ENSG00000104413	ESRP1	-7.51838
ENSG00000105229	PIAS4	-7.50986
ENSG00000031691	CENPQ	-7.50315
ENSG00000148908	RGS10	-7.49121
ENSG00000163558	PRKCI	-7.48772
ENSG00000125954	CHURC1-FNTB	-7.48368
ENSG00000168894	RNF181	-7.48308
ENSG00000138286	FAM149B1	-7.4749
ENSG00000089006	SNX5	-7.46354
ENSG00000272772	AC104109.3	-7.46314
ENSG00000090470	PDCD7	-7.44612
ENSG00000103342	GSPT1	-7.44351
ENSG00000129235	TXNDC17	-7.44232
ENSG00000108518	PFN1	-7.43645
ENSG00000188612	SUMO2	-7.43123
ENSG00000111875	ASF1A	-7.42974
ENSG00000197958	RPL12	-7.42119
ENSG00000104960	PTOV1	-7.39548
ENSG00000102753	KPNA3	-7.39234
ENSG00000117118	SDHB	-7.38344
ENSG00000174915	PTDSS2	-7.37748
ENSG00000138709	LARP1B	-7.37013
ENSG00000111817	DSE	-7.35994
ENSG00000106034	CPED1	-7.3559
ENSG00000151552	QDPR	-7.34441
ENSG00000149554	CHEK1	-7.34365
ENSG00000174953	DHX36	-7.33628
ENSG00000164587	RPS14	-7.33146
ENSG00000137876	RSL24D1	-7.32042
ENSG00000023330	ALAS1	-7.31127
ENSG00000078369	GNB1	-7.2992
ENSG00000185290	NUPR2	-7.28422
ENSG00000163682	RPL9	-7.27646
ENSG00000106028	SSBP1	-7.27082
ENSG00000165512	ZNF22	-7.26092
ENSG00000080824	HSP90AA1	-7.2568
ENSG00000166478	ZNF143	-7.25564
ENSG00000232388	SMIM26	-7.24958
ENSG00000111832	RWDD1	-7.24416
ENSG00000137288	UQCC2	-7.24096
ENSG00000087460	GNAS	-7.22344
ENSG00000162385	MAGOH	-7.22332
ENSG00000049768	FOXP3	-7.21842
ENSG00000107341	UBE2R2	-7.20843
ENSG00000111596	CNOT2	-7.19913
ENSG00000183598	HIST2H3D	-7.1801
ENSG00000173418	NAA20	-7.17975
ENSG00000233927	RPS28	-7.17861
ENSG00000112273	HDGFL1	-7.15713
ENSG00000106588	PSMA2	-7.14805
ENSG00000204954	C12orf73	-7.13428
ENSG00000143553	SNAPIN	-7.12635
ENSG00000186132	C2orf76	-7.12458
ENSG00000068745	IP6K2	-7.1157
ENSG00000170775	GPR37	-7.07093
ENSG00000165970	SLC6A5	-7.05601
ENSG00000285010	OOSP4A	-7.04963
ENSG00000117614	SYF2	-7.04537
ENSG00000164105	SAP30	-7.03682
ENSG00000047932	GOPC	-7.03256
ENSG00000150787	PTS	-7.02498
ENSG00000138166	DUSP5	-7.01414
ENSG00000170881	RNF139	-6.98229
ENSG00000108510	MED13	-6.97434
ENSG00000054282	SDCCAG8	-6.97399
ENSG00000120306	CYSTM1	-6.9736
ENSG00000272047	GTF2H5	-6.9509
ENSG00000106803	SEC61B	-6.9478
ENSG00000043093	DCUN1D1	-6.94259
ENSG00000136888	ATP6V1G1	-6.94062
ENSG00000198258	UBL5	-6.94
ENSG00000122026	RPL21	-6.91475
ENSG00000198331	HYLS1	-6.9126
ENSG00000143499	SMYD2	-6.90611
ENSG00000198818	SFT2D1	-6.90097
ENSG00000076043	REXO2	-6.89214
ENSG00000183474	GTF2H2C	-6.88105
ENSG00000112312	GMNN	-6.88045
ENSG00000183625	CCR3	-6.87707
ENSG00000088930	XRN2	-6.85493
ENSG00000153046	CDYL	-6.84792
ENSG00000189227	C15orf61	-6.84023
ENSG00000057935	MTA3	-6.83787
ENSG00000116977	LGALS8	-6.83507
ENSG00000267261	AC099811.2	-6.82462
ENSG00000100711	ZFYVE21	-6.81878
ENSG00000147586	MRPS28	-6.815
ENSG00000164853	UNCX	-6.81419
ENSG00000167393	PPP2R3B	-6.80984
ENSG00000090263	MRPS33	-6.80242
ENSG00000155463	OXA1L	-6.7877
ENSG00000111247	RAD51AP1	-6.77425
ENSG00000164039	BDH2	-6.77398
ENSG00000126787	DLGAP5	-6.75938
ENSG00000137434	C6orf52	-6.75636
ENSG00000112640	PPP2R5D	-6.75309
ENSG00000112658	SRF	-6.74996
ENSG00000143106	PSMA5	-6.74196
ENSG00000106927	AMBP	-6.7377
ENSG00000134453	RBM17	-6.73769
ENSG00000110048	OSBP	-6.73614
ENSG00000188725	SMIM15	-6.73491
ENSG00000164164	OTUD4	-6.72799
ENSG00000138433	CIR1	-6.72397
ENSG00000115548	KDM3A	-6.72186
ENSG00000169696	ASPSCR1	-6.71942
ENSG00000133657	ATP13A3	-6.70819
ENSG00000156876	SASS6	-6.70563
ENSG00000175768	TOMM5	-6.70144
ENSG00000141522	ARHGDIA	-6.69989
ENSG00000079785	DDX1	-6.69905
ENSG00000068912	ERLEC1	-6.68786
ENSG00000149735	GPHA2	-6.68358
ENSG00000145919	BOD1	-6.68357
ENSG00000106415	GLCCI1	-6.67325
ENSG00000160813	PPP1R35	-6.66968
ENSG00000005007	UPF1	-6.66237
ENSG00000274997	HIST1H2AH	-6.65655
ENSG00000154174	TOMM70	-6.64714
ENSG00000213741	RPS29	-6.64412
ENSG00000135451	TROAP	-6.6393
ENSG00000121104	FAM117A	-6.63608
ENSG00000086232	EIF2AK1	-6.61678
ENSG00000162623	TYW3	-6.60992
ENSG00000143476	DTL	-6.60122
ENSG00000119004	CYP20A1	-6.60039
ENSG00000141738	GRB7	-6.5976
ENSG00000137392	CLPS	-6.59538
ENSG00000178719	GRINA	-6.57697
ENSG00000118307	CASC1	-6.56239
ENSG00000121741	ZMYM2	-6.56075
ENSG00000177465	ACOT4	-6.56044
ENSG00000153485	TMEM251	-6.55292
ENSG00000036054	TBC1D23	-6.54889
ENSG00000135090	TAOK3	-6.53631
ENSG00000145675	PIK3R1	-6.52314
ENSG00000173113	TRMT112	-6.51901
ENSG00000101224	CDC25B	-6.51846
ENSG00000187109	NAP1L1	-6.50554
ENSG00000121057	AKAP1	-6.50533
ENSG00000090621	PABPC4	-6.5044
ENSG00000197728	RPS26	-6.49249
ENSG00000217930	PAM16	-6.48638
ENSG00000156256	USP16	-6.47418
ENSG00000183246	RIMBP3C	-6.46307
LTR:ERVL:MER73	LTR:ERVL:MER73	-6.46197
ENSG00000167962	ZNF598	-6.46104
ENSG00000184277	TM2D3	-6.45644
ENSG00000132514	CLEC10A	-6.44863
ENSG00000226685	CT47A12	-6.44306
ENSG00000266472	MRPS21	-6.43995
ENSG00000138668	HNRNPD	-6.43719
ENSG00000134262	AP4B1	-6.43323
ENSG00000142856	ITGB3BP	-6.42327
ENSG00000173163	COMMD1	-6.40905
ENSG00000129354	AP1M2	-6.40751
ENSG00000066379	ZNRD1	-6.40472
ENSG00000141858	SAMD1	-6.39982
ENSG00000134852	CLOCK	-6.39827
ENSG00000151962	RBM46	-6.39541
ENSG00000148498	PARD3	-6.39064
ENSG00000182481	KPNA2	-6.39058
ENSG00000133030	MPRIP	-6.379
ENSG00000157927	RADIL	-6.36852
ENSG00000155368	DBI	-6.36657
ENSG00000010017	RANBP9	-6.36621
ENSG00000146376	ARHGAP18	-6.3438
ENSG00000100288	CHKB	-6.33701
ENSG00000049656	CLPTM1L	-6.33212
ENSG00000183798	EMILIN3	-6.32236
ENSG00000146085	MMUT	-6.31875
ENSG00000077150	NFKB2	-6.30798
ENSG00000166004	CEP295	-6.30776
ENSG00000197111	PCBP2	-6.29197
ENSG00000111906	HDDC2	-6.2872
ENSG00000090905	TNRC6A	-6.2804
ENSG00000121274	TENT4B	-6.27826
ENSG00000170293	CMTM8	-6.27473
ENSG00000204060	FOXO6	-6.26484
ENSG00000165264	NDUFB6	-6.26402
ENSG00000171421	MRPL36	-6.25621
ENSG00000236446	CT47B1	-6.25034
ENSG00000038945	MSR1	-6.24562
ENSG00000120798	NR2C1	-6.24556
ENSG00000165304	MELK	-6.24005
ENSG00000110925	CSRNP2	-6.23836
ENSG00000175854	SWI5	-6.22841
ENSG00000137766	UNC13C	-6.22505
ENSG00000178449	COX14	-6.21784
ENSG00000121022	COPS5	-6.20992
ENSG00000196511	TPK1	-6.20202
ENSG00000174851	YIF1A	-6.19052
ENSG00000153037	SRP19	-6.18922
ENSG00000068078	FGFR3	-6.18661
ENSG00000033170	FUT8	-6.18568
ENSG00000176407	KCMF1	-6.18105
ENSG00000113407	TARS	-6.14916
ENSG00000075856	SART3	-6.14243
ENSG00000181467	RAP2B	-6.13364
ENSG00000253506	NACA2	-6.13197
ENSG00000155287	SLC25A28	-6.13108
ENSG00000183172	SMDT1	-6.13073
ENSG00000170889	RPS9	-6.12867
ENSG00000172301	COPRS	-6.12073
ENSG00000151657	KIN	-6.10038
ENSG00000115866	DARS	-6.09895
ENSG00000173171	MTX1	-6.09512
ENSG00000215375	MYL5	-6.0851
ENSG00000185818	NAT8L	-6.08335
ENSG00000137547	MRPL15	-6.083
ENSG00000140992	PDPK1	-6.07966
ENSG00000121058	COIL	-6.0379
ENSG00000116918	TSNAX	-6.03494
ENSG00000198211	AC092143.1	-6.0321
ENSG00000101608	MYL12A	-6.02782
ENSG00000175826	CTDNEP1	-6.02224
ENSG00000156983	BRPF1	-6.02015
LINE:L1:L1M2a1	LINE:L1:L1M2a1	-6.01662
ENSG00000085063	CD59	-6.01207
ENSG00000161243	FBXO27	-6.00363
ENSG00000178125	PPP1R42	-6.00149
ENSG00000145216	FIP1L1	-5.99832
ENSG00000174788	PCP2	-5.98909
ENSG00000101166	PRELID3B	-5.97667
ENSG00000198171	DDRGK1	-5.97567
ENSG00000166855	CLPX	-5.97339
ENSG00000118680	MYL12B	-5.96359
ENSG00000145386	CCNA2	-5.94774
ENSG00000135205	CCDC146	-5.93387
ENSG00000256100	AP000721.1	-5.93278
ENSG00000146859	TMEM140	-5.92864
ENSG00000176454	LPCAT4	-5.92662
ENSG00000258102	MAP1LC3B2	-5.92177
ENSG00000149136	SSRP1	-5.91703
ENSG00000063854	HAGH	-5.90911
ENSG00000164733	CTSB	-5.90784
ENSG00000119185	ITGB1BP1	-5.90383
ENSG00000178796	RIIAD1	-5.89285
ENSG00000258947	TUBB3	-5.88654
ENSG00000115128	SF3B6	-5.88213
ENSG00000165156	ZHX1	-5.87916
ENSG00000250317	SMIM20	-5.87785
ENSG00000160294	MCM3AP	-5.86591
ENSG00000197361	FBXL22	-5.86399
ENSG00000112110	MRPL18	-5.85089
ENSG00000138382	METTL5	-5.84108
ENSG00000116489	CAPZA1	-5.83734
ENSG00000106804	C5	-5.83251
ENSG00000204308	RNF5	-5.83007
ENSG00000146410	MTFR2	-5.82529
ENSG00000055208	TAB2	-5.82195
ENSG00000186010	NDUFA13	-5.81152
ENSG00000174547	MRPL11	-5.80687
ENSG00000169715	MT1E	-5.80264
ENSG00000106723	SPIN1	-5.79984
ENSG00000189079	ARID2	-5.7966
ENSG00000197323	TRIM33	-5.78519
ENSG00000126226	PCID2	-5.77594
ENSG00000167355	OR51B5	-5.7612
ENSG00000069956	MAPK6	-5.75973
ENSG00000184033	CTAG1B	-5.75426
ENSG00000178462	TUBAL3	-5.74381
ENSG00000033800	PIAS1	-5.74047
ENSG00000053918	KCNQ1	-5.7351
ENSG00000130726	TRIM28	-5.7295
ENSG00000145050	MANF	-5.72884
ENSG00000166200	COPS2	-5.72815
ENSG00000139496	NUP58	-5.7271
ENSG00000145592	RPL37	-5.72644
ENSG00000109118	PHF12	-5.71566
ENSG00000126890	CTAG2	-5.71561
ENSG00000104897	SF3A2	-5.70634
ENSG00000184831	APOO	-5.70036
ENSG00000149308	NPAT	-5.69436
ENSG00000101405	OXT	-5.69382
ENSG00000128694	OSGEPL1	-5.68751
ENSG00000117020	AKT3	-5.68465
ENSG00000111775	COX6A1	-5.68346
ENSG00000128789	PSMG2	-5.67817
ENSG00000117143	UAP1	-5.67186
ENSG00000176222	ZNF404	-5.67014
ENSG00000154781	CCDC174	-5.66733
ENSG00000130023	ERMARD	-5.66705
ENSG00000184221	OLIG1	-5.66622
ENSG00000285762	AC253536.7	-5.6606
ENSG00000160207	HSF2BP	-5.65622
ENSG00000159147	DONSON	-5.65294
ENSG00000137154	RPS6	-5.64722
ENSG00000136783	NIPSNAP3A	-5.64722
ENSG00000089195	TRMT6	-5.64708
ENSG00000178381	ZFAND2A	-5.63321
ENSG00000115514	TXNDC9	-5.63233
ENSG00000138081	FBXO11	-5.63079
ENSG00000172172	MRPL13	-5.63063
ENSG00000173867	AC013489.1	-5.63015
ENSG00000172680	MOS	-5.62899
ENSG00000185946	RNPC3	-5.62631
ENSG00000131979	GCH1	-5.62529
ENSG00000160505	NLRP4	-5.62216
ENSG00000168734	PKIG	-5.61947
ENSG00000186918	ZNF395	-5.61085
ENSG00000135334	AKIRIN2	-5.6098
ENSG00000170310	STX8	-5.60839
ENSG00000120526	NUDCD1	-5.60579
ENSG00000135940	COX5B	-5.60217
ENSG00000040608	RTN4R	-5.59337
ENSG00000203760	CENPW	-5.5848
ENSG00000117676	RPS6KA1	-5.58037
ENSG00000141429	GALNT1	-5.58013
ENSG00000140543	DET1	-5.57789
ENSG00000058272	PPP1R12A	-5.57082
ENSG00000141376	BCAS3	-5.56755
ENSG00000273045	C2orf15	-5.56667
ENSG00000024048	UBR2	-5.55218
ENSG00000149507	OOSP2	-5.54899
ENSG00000137106	GRHPR	-5.54603
ENSG00000083845	RPS5	-5.53464
ENSG00000123066	MED13L	-5.53403
ENSG00000273590	SMIM11B	-5.53231
ENSG00000139684	ESD	-5.52603
ENSG00000156970	BUB1B	-5.52425
ENSG00000072958	AP1M1	-5.52026
LTR:ERVK:LTR14A	LTR:ERVK:LTR14A	-5.51187
ENSG00000176182	MYPOP	-5.49856
ENSG00000119973	PRLHR	-5.49596
ENSG00000145850	TIMD4	-5.49154
ENSG00000116752	BCAS2	-5.48885
ENSG00000109971	HSPA8	-5.48711
ENSG00000047579	DTNBP1	-5.48425
ENSG00000242362	CT47A2	-5.47148
ENSG00000085511	MAP3K4	-5.4702
ENSG00000169946	ZFPM2	-5.46727
ENSG00000164162	ANAPC10	-5.46568
ENSG00000232119	MCTS1	-5.46507
ENSG00000075420	FNDC3B	-5.4585
ENSG00000131153	GINS2	-5.44724
ENSG00000065882	TBC1D1	-5.4428
ENSG00000239900	ADSL	-5.44128
ENSG00000141367	CLTC	-5.43981
ENSG00000173846	PLK3	-5.43235
ENSG00000165416	SUGT1	-5.41563
ENSG00000165516	KLHDC2	-5.41443
ENSG00000237957	CT47A5	-5.40789
ENSG00000185115	NSMCE3	-5.40787
ENSG00000267796	LIN37	-5.40355
ENSG00000171566	PLRG1	-5.40344
ENSG00000145736	GTF2H2	-5.40252
ENSG00000172428	COPS9	-5.39729
ENSG00000119396	RAB14	-5.38913
ENSG00000188486	H2AFX	-5.38549
ENSG00000167210	LOXHD1	-5.38372
ENSG00000131055	COX4I2	-5.37695
ENSG00000226023	CT47A6	-5.37547
ENSG00000106052	TAX1BP1	-5.37148
ENSG00000243749	TMEM35B	-5.36526
ENSG00000102738	MRPS31	-5.35405
ENSG00000224089	CT47A10	-5.34819
ENSG00000061676	NCKAP1	-5.3456
ENSG00000169718	DUS1L	-5.34319
ENSG00000282278	AC058822.1	-5.34109
ENSG00000167578	RAB4B	-5.33685
DNA:TcMar-Tigger:MER47C	DNA:TcMar-Tigger:MER47C	-5.33479
ENSG00000166352	C11orf74	-5.3331
ENSG00000046647	GEMIN8	-5.33259
ENSG00000162961	DPY30	-5.33121
ENSG00000105072	C19orf44	-5.31994
ENSG00000100823	APEX1	-5.31013
ENSG00000130856	ZNF236	-5.30222
ENSG00000158435	CNOT11	-5.29682
ENSG00000157500	APPL1	-5.29526
ENSG00000285950	AC084121.13	-5.29302
ENSG00000058335	RASGRF1	-5.2928
ENSG00000226929	CT47A11	-5.29201
ENSG00000161395	PGAP3	-5.28578
ENSG00000168522	FNTA	-5.28062
ENSG00000226600	CT47A9	-5.28051
ENSG00000116741	RGS2	-5.27466
DNA:TcMar-Tigger:MER6A	DNA:TcMar-Tigger:MER6A	-5.27379
ENSG00000196227	FAM217B	-5.27313
ENSG00000115539	PDCL3	-5.27269
ENSG00000068354	TBC1D25	-5.26689
ENSG00000114416	FXR1	-5.26363
ENSG00000141552	ANAPC11	-5.26144
ENSG00000165209	STRBP	-5.26108
ENSG00000187193	MT1X	-5.26103
ENSG00000092978	GPATCH2	-5.25946
ENSG00000090581	GNPTG	-5.25358
ENSG00000100836	PABPN1	-5.25309
ENSG00000094963	FMO2	-5.25096
ENSG00000163521	GLB1L	-5.24819
ENSG00000128594	LRRC4	-5.24429
ENSG00000123975	CKS2	-5.24252
ENSG00000104529	EEF1D	-5.24162
ENSG00000135924	DNAJB2	-5.23861
ENSG00000204438	GPANK1	-5.233
ENSG00000147419	CCDC25	-5.22657
LTR:ERV1:LTR6A	LTR:ERV1:LTR6A	-5.22138
ENSG00000141458	NPC1	-5.22048
ENSG00000111642	CHD4	-5.21892
ENSG00000248405	PRR5-ARHGAP8	-5.21421
ENSG00000172590	MRPL52	-5.20781
ENSG00000182004	SNRPE	-5.20402
ENSG00000126903	SLC10A3	-5.20167
ENSG00000101331	CCM2L	-5.19399
ENSG00000130695	CEP85	-5.19069
ENSG00000078114	NEBL	-5.18904
ENSG00000148481	MINDY3	-5.18822
ENSG00000175216	CKAP5	-5.18754
ENSG00000236126	CT47A3	-5.18266
ENSG00000169857	AVEN	-5.17151
ENSG00000115414	FN1	-5.17089
ENSG00000184752	NDUFA12	-5.16846
ENSG00000242485	MRPL20	-5.16781
ENSG00000130830	MPP1	-5.15958
ENSG00000069275	NUCKS1	-5.15758
ENSG00000166192	SENP8	-5.15699
ENSG00000130165	ELOF1	-5.15401
ENSG00000136238	RAC1	-5.15142
ENSG00000181350	LRRC75A	-5.14665
DNA:hAT-Ac:OldhAT1	DNA:hAT-Ac:OldhAT1	-5.14509
ENSG00000123545	NDUFAF4	-5.13493
ENSG00000139880	CDH24	-5.13398
ENSG00000187569	DPPA3	-5.13053
ENSG00000135390	ATP5MC2	-5.12641
ENSG00000037241	RPL26L1	-5.12396
ENSG00000162430	SELENON	-5.1228
ENSG00000146574	CCZ1B	-5.12192
ENSG00000183208	GDPGP1	-5.12053
ENSG00000100575	TIMM9	-5.11933
ENSG00000115163	CENPA	-5.11929
ENSG00000163923	RPL39L	-5.11666
ENSG00000169032	MAP2K1	-5.1122
ENSG00000236371	CT47A1	-5.10845
ENSG00000113360	DROSHA	-5.10193
ENSG00000166347	CYB5A	-5.09787
ENSG00000117595	IRF6	-5.09685
ENSG00000225921	NOL7	-5.09537
ENSG00000122557	HERPUD2	-5.09371
ENSG00000118507	AKAP7	-5.0806
ENSG00000123219	CENPK	-5.07564
ENSG00000125533	BHLHE23	-5.07538
ENSG00000104517	UBR5	-5.07424
ENSG00000166164	BRD7	-5.06996
ENSG00000108559	NUP88	-5.06547
ENSG00000166913	YWHAB	-5.06392
ENSG00000104852	SNRNP70	-5.06356
ENSG00000108106	UBE2S	-5.05877
ENSG00000091947	TMEM101	-5.05789
ENSG00000163041	H3F3A	-5.05781
ENSG00000108587	GOSR1	-5.05583
ENSG00000177674	AGTRAP	-5.05443
ENSG00000101901	ALG13	-5.04897
ENSG00000007047	MARK4	-5.04602
ENSG00000126934	MAP2K2	-5.04369
ENSG00000112305	SMAP1	-5.03972
ENSG00000175334	BANF1	-5.03962
ENSG00000092208	GEMIN2	-5.03602
ENSG00000213533	STIMATE	-5.03418
ENSG00000111780	AL021546.1	-5.0316
ENSG00000105865	DUS4L	-5.0298
ENSG00000131873	CHSY1	-5.02965
ENSG00000161847	RAVER1	-5.02554
ENSG00000181588	MEX3D	-5.01421
ENSG00000129484	PARP2	-5.01261
ENSG00000174891	RSRC1	-5.01071
ENSG00000120727	PAIP2	-5.0106
ENSG00000138802	SEC24B	-5.00665
ENSG00000169180	XPO6	-5.0031
ENSG00000105404	RABAC1	-4.99233
ENSG00000198783	ZNF830	-4.98786
DNA:hAT:MamRep1894	DNA:hAT:MamRep1894	-4.97687
ENSG00000131931	THAP1	-4.97545
ENSG00000131508	UBE2D2	-4.97432
ENSG00000113615	SEC24A	-4.97015
ENSG00000121774	KHDRBS1	-4.96545
ENSG00000151923	TIAL1	-4.9602
ENSG00000172216	CEBPB	-4.95932
ENSG00000184887	BTBD6	-4.95907
ENSG00000283149	AC068631.2	-4.95079
ENSG00000170627	GTSF1	-4.94834
ENSG00000078804	TP53INP2	-4.94627
ENSG00000089157	RPLP0	-4.93527
ENSG00000183431	SF3A3	-4.935
ENSG00000174238	PITPNA	-4.92868
ENSG00000152240	HAUS1	-4.92458
ENSG00000165678	GHITM	-4.92082
ENSG00000013375	PGM3	-4.91908
ENSG00000161249	DMKN	-4.91667
ENSG00000125676	THOC2	-4.91641
ENSG00000141568	FOXK2	-4.91445
ENSG00000198242	RPL23A	-4.91343
ENSG00000100426	ZBED4	-4.91033
ENSG00000167526	RPL13	-4.9097
ENSG00000205572	SERF1B	-4.90877
ENSG00000099246	RAB18	-4.90133
SINE:tRNA:LFSINE_Vert	SINE:tRNA:LFSINE_Vert	-4.89589
ENSG00000170633	RNF34	-4.89343
ENSG00000113384	GOLPH3	-4.89033
ENSG00000114956	DGUOK	-4.88864
ENSG00000237172	B3GNT9	-4.88853
ENSG00000123159	GIPC1	-4.88501
ENSG00000092020	PPP2R3C	-4.88092
ENSG00000119242	CCDC92	-4.87845
ENSG00000081803	CADPS2	-4.87746
ENSG00000006453	BAIAP2L1	-4.87454
ENSG00000141002	TCF25	-4.86879
ENSG00000077721	UBE2A	-4.86827
ENSG00000156831	NSMCE2	-4.86546
ENSG00000278259	MYO19	-4.85477
ENSG00000183287	CCBE1	-4.85327
ENSG00000103035	PSMD7	-4.85209
ENSG00000198909	MAP3K3	-4.85192
ENSG00000198648	STK39	-4.85052
ENSG00000112144	ICK	-4.84655
ENSG00000133895	MEN1	-4.84319
ENSG00000092820	EZR	-4.83807
ENSG00000074319	TSG101	-4.8337
ENSG00000104980	TIMM44	-4.83239
ENSG00000060138	YBX3	-4.83108
ENSG00000131143	COX4I1	-4.827
ENSG00000140374	ETFA	-4.82486
ENSG00000105856	HBP1	-4.81218
ENSG00000173812	EIF1	-4.80492
ENSG00000177105	RHOG	-4.7961
ENSG00000117713	ARID1A	-4.79545
ENSG00000110851	PRDM4	-4.79255
ENSG00000175471	MCTP1	-4.79249
ENSG00000066855	MTFR1	-4.79031
ENSG00000184007	PTP4A2	-4.78628
ENSG00000123737	EXOSC9	-4.78597
ENSG00000084733	RAB10	-4.78318
ENSG00000185033	SEMA4B	-4.78077
ENSG00000099804	CDC34	-4.7805
ENSG00000127780	OR1E2	-4.77987
ENSG00000113460	BRIX1	-4.777
ENSG00000206527	HACD2	-4.77504
ENSG00000172058	SERF1A	-4.77108
ENSG00000214941	ZSWIM7	-4.76051
ENSG00000101132	PFDN4	-4.75876
ENSG00000103496	STX4	-4.75796
ENSG00000173020	GRK2	-4.75757
ENSG00000130522	JUND	-4.7525
ENSG00000172053	QARS	-4.74911
ENSG00000186716	BCR	-4.74472
ENSG00000111679	PTPN6	-4.74385
ENSG00000225697	SLC26A6	-4.74173
ENSG00000169249	ZRSR2	-4.73943
ENSG00000088247	KHSRP	-4.73569
ENSG00000150907	FOXO1	-4.73557
ENSG00000150776	NKAPD1	-4.73121
ENSG00000224531	SMIM13	-4.72999
ENSG00000153779	TGIF2LX	-4.72866
ENSG00000180488	MIGA1	-4.72449
ENSG00000104408	EIF3E	-4.72375
LINE:RTE-BovB:MamRTE1	LINE:RTE-BovB:MamRTE1	-4.72027
ENSG00000163249	CCNYL1	-4.71798
ENSG00000021776	AQR	-4.71644
ENSG00000101773	RBBP8	-4.71466
ENSG00000141030	COPS3	-4.71303
ENSG00000116288	PARK7	-4.71271
ENSG00000088986	DYNLL1	-4.70916
ENSG00000076984	MAP2K7	-4.70698
ENSG00000128645	HOXD1	-4.70642
ENSG00000100600	LGMN	-4.70548
ENSG00000116221	MRPL37	-4.70196
ENSG00000100104	SRRD	-4.70085
ENSG00000066923	STAG3	-4.70059
ENSG00000183386	FHL3	-4.70058
ENSG00000056097	ZFR	-4.70008
ENSG00000165632	TAF3	-4.69752
ENSG00000149418	ST14	-4.69125
ENSG00000075415	SLC25A3	-4.69094
ENSG00000100462	PRMT5	-4.68911
ENSG00000146904	EPHA1	-4.68571
ENSG00000083799	CYLD	-4.68503
ENSG00000120438	TCP1	-4.68281
ENSG00000135100	HNF1A	-4.67496
ENSG00000119203	CPSF3	-4.67109
ENSG00000126246	IGFLR1	-4.67067
ENSG00000285975	AC134684.11	-4.66978
ENSG00000090060	PAPOLA	-4.66829
ENSG00000161714	PLCD3	-4.66766
ENSG00000164414	SLC35A1	-4.66765
ENSG00000285687	AC134684.8	-4.66754
ENSG00000234511	C5orf58	-4.6647
ENSG00000164983	TMEM65	-4.66291
ENSG00000102710	SUPT20H	-4.65813
ENSG00000197982	C1orf122	-4.65684
ENSG00000064999	ANKS1A	-4.65433
ENSG00000169976	SF3B5	-4.65292
ENSG00000116016	EPAS1	-4.64861
ENSG00000158417	EIF5B	-4.62408
ENSG00000115966	ATF2	-4.62316
ENSG00000163002	NUP35	-4.61779
ENSG00000112941	TENT4A	-4.60485
ENSG00000103544	VPS35L	-4.60275
ENSG00000085871	MGST2	-4.60193
ENSG00000172244	C5orf34	-4.60143
ENSG00000146007	ZMAT2	-4.59543
ENSG00000244187	TMEM141	-4.5953
ENSG00000154518	ATP5MC3	-4.59498
ENSG00000196562	SULF2	-4.59266
ENSG00000198218	QRICH1	-4.59222
ENSG00000104341	LAPTM4B	-4.59115
ENSG00000138079	SLC3A1	-4.58925
ENSG00000176209	SMIM19	-4.58361
ENSG00000087206	UIMC1	-4.58292
ENSG00000078487	ZCWPW1	-4.58168
ENSG00000284194	SCO2	-4.57833
ENSG00000205581	HMGN1	-4.5723
ENSG00000273749	CYFIP1	-4.56304
ENSG00000112679	DUSP22	-4.5621
ENSG00000135387	CAPRIN1	-4.56108
ENSG00000077454	LRCH4	-4.56005
ENSG00000110328	GALNT18	-4.55992
ENSG00000007944	MYLIP	-4.55766
ENSG00000141570	CBX8	-4.55755
ENSG00000075151	EIF4G3	-4.55693
ENSG00000185608	MRPL40	-4.55611
ENSG00000152409	JMY	-4.54287
ENSG00000133275	CSNK1G2	-4.54205
ENSG00000174748	RPL15	-4.54113
ENSG00000124596	OARD1	-4.53504
ENSG00000158286	RNF207	-4.5335
ENSG00000158467	AHCYL2	-4.52863
ENSG00000197771	MCMBP	-4.52811
ENSG00000143006	DMRTB1	-4.52623
ENSG00000115170	ACVR1	-4.52623
ENSG00000163281	GNPDA2	-4.52453
ENSG00000171475	WIPF2	-4.52019
ENSG00000134371	CDC73	-4.51877
ENSG00000136213	CHST12	-4.51604
ENSG00000077380	DYNC1I2	-4.51531
ENSG00000117133	RPF1	-4.50917
ENSG00000145715	RASA1	-4.50591
ENSG00000116649	SRM	-4.49996
ENSG00000144451	SPAG16	-4.49975
ENSG00000173213	TUBB8P12	-4.49714
ENSG00000052795	FNIP2	-4.48938
ENSG00000136153	LMO7	-4.48871
ENSG00000131196	NFATC1	-4.48847
ENSG00000075239	ACAT1	-4.48323
ENSG00000068784	SRBD1	-4.48146
ENSG00000176340	COX8A	-4.48042
ENSG00000204564	C6orf136	-4.47564
ENSG00000125356	NDUFA1	-4.47205
ENSG00000145425	RPS3A	-4.47017
ENSG00000283697	HSFX3	-4.46677
ENSG00000100129	EIF3L	-4.46469
ENSG00000186187	ZNRF1	-4.45951
ENSG00000011376	LARS2	-4.45727
ENSG00000135945	REV1	-4.45684
ENSG00000116670	MAD2L2	-4.44836
ENSG00000259132	AL132780.3	-4.4455
ENSG00000115760	BIRC6	-4.44397
ENSG00000159111	MRPL10	-4.44333
ENSG00000169733	RFNG	-4.43464
ENSG00000060762	MPC1	-4.43434
ENSG00000197893	NRAP	-4.43093
ENSG00000186654	PRR5	-4.42835
ENSG00000151353	TMEM18	-4.4274
ENSG00000151725	CENPU	-4.42319
ENSG00000198873	GRK5	-4.41761
ENSG00000269590	AC010422.5	-4.41681
ENSG00000164265	SCGB3A2	-4.41181
ENSG00000067606	PRKCZ	-4.40506
ENSG00000152990	ADGRA3	-4.39627
ENSG00000149658	YTHDF1	-4.39564
ENSG00000198162	MAN1A2	-4.39174
ENSG00000182901	RGS7	-4.39072
ENSG00000008196	TFAP2B	-4.39049
ENSG00000048544	MRPS10	-4.3873
ENSG00000164885	CDK5	-4.38619
ENSG00000119865	CNRIP1	-4.38235
ENSG00000172354	GNB2	-4.38232
ENSG00000059145	UNKL	-4.38066
ENSG00000164919	COX6C	-4.38012
ENSG00000179134	SAMD4B	-4.37904
ENSG00000101057	MYBL2	-4.37842
ENSG00000286019	NOTCH2NLB	-4.37667
ENSG00000116954	RRAGC	-4.37488
ENSG00000163611	SPICE1	-4.37249
ENSG00000164086	DUSP7	-4.37222
ENSG00000137073	UBAP2	-4.37194
ENSG00000105364	MRPL4	-4.3701
ENSG00000161920	MED11	-4.36306
ENSG00000113296	THBS4	-4.36173
ENSG00000163624	CDS1	-4.36168
ENSG00000177045	SIX5	-4.36102
ENSG00000168936	TMEM129	-4.35765
ENSG00000063245	EPN1	-4.35438
ENSG00000087157	PGS1	-4.34901
ENSG00000165660	ABRAXAS2	-4.34646
ENSG00000100106	TRIOBP	-4.34235
ENSG00000175287	PHYHD1	-4.33903
ENSG00000135638	EMX1	-4.33864
ENSG00000124831	LRRFIP1	-4.33828
ENSG00000159346	ADIPOR1	-4.33827
ENSG00000067365	METTL22	-4.33469
ENSG00000120860	WASHC3	-4.33352
ENSG00000187735	TCEA1	-4.32999
ENSG00000172795	DCP2	-4.32926
ENSG00000169139	UBE2V2	-4.3261
ENSG00000124074	ENKD1	-4.32592
ENSG00000130176	CNN1	-4.32497
ENSG00000164049	FBXW12	-4.32095
ENSG00000181915	ADO	-4.32071
ENSG00000120699	EXOSC8	-4.31791
ENSG00000140287	HDC	-4.31442
ENSG00000152944	MED21	-4.30558
ENSG00000138180	CEP55	-4.29881
ENSG00000173681	BCLAF3	-4.29751
ENSG00000167977	KCTD5	-4.29718
ENSG00000204231	RXRB	-4.2968
ENSG00000153250	RBMS1	-4.28992
ENSG00000159733	ZFYVE28	-4.28832
ENSG00000107758	PPP3CB	-4.28632
ENSG00000256500	AL139300.1	-4.2848
ENSG00000149483	TMEM138	-4.28277
LINE:Penelope:Penelope1_Vert	LINE:Penelope:Penelope1_Vert	-4.27711
ENSG00000008282	SYPL1	-4.27435
ENSG00000138768	USO1	-4.27391
ENSG00000153956	CACNA2D1	-4.27376
ENSG00000112514	CUTA	-4.27245
ENSG00000221914	PPP2R2A	-4.26967
ENSG00000147854	UHRF2	-4.2696
ENSG00000078668	VDAC3	-4.26873
ENSG00000204852	TCTN1	-4.26218
ENSG00000198954	KIF1BP	-4.26146
ENSG00000171703	TCEA2	-4.26069
ENSG00000143498	TAF1A	-4.25323
ENSG00000101084	RAB5IF	-4.24754
ENSG00000166965	RCCD1	-4.24428
ENSG00000165623	UCMA	-4.24233
ENSG00000169221	TBC1D10B	-4.24227
ENSG00000182827	ACBD3	-4.2364
ENSG00000198668	CALM1	-4.2362
ENSG00000197063	MAFG	-4.23405
ENSG00000100243	CYB5R3	-4.23301
LTR:ERVK:HERVK14-int	LTR:ERVK:HERVK14-int	-4.23249
ENSG00000110651	CD81	-4.228
ENSG00000148634	HERC4	-4.22564
ENSG00000143257	NR1I3	-4.21669
ENSG00000008382	MPND	-4.21649
ENSG00000124789	NUP153	-4.2164
ENSG00000274183	H2AFB1	-4.21534
ENSG00000188786	MTF1	-4.21416
ENSG00000147654	EBAG9	-4.21399
ENSG00000118564	FBXL5	-4.21303
ENSG00000205268	PDE7A	-4.21209
ENSG00000169567	HINT1	-4.20645
ENSG00000164609	SLU7	-4.20634
ENSG00000132436	FIGNL1	-4.20579
ENSG00000117481	NSUN4	-4.20143
ENSG00000189167	ZAR1L	-4.20039
ENSG00000054148	PHPT1	-4.20033
ENSG00000198839	ZNF277	-4.19798
ENSG00000285657	AC084121.7	-4.19784
ENSG00000101444	AHCY	-4.19783
ENSG00000168066	SF1	-4.19561
ENSG00000167670	CHAF1A	-4.19469
ENSG00000089220	PEBP1	-4.19194
ENSG00000103121	CMC2	-4.18962
ENSG00000109762	SNX25	-4.18237
ENSG00000151332	MBIP	-4.1774
ENSG00000163159	VPS72	-4.1741
ENSG00000183801	OLFML1	-4.17057
ENSG00000104998	IL27RA	-4.16923
ENSG00000151748	SAV1	-4.1641
ENSG00000164603	BMT2	-4.16305
ENSG00000185630	PBX1	-4.16197
ENSG00000106686	SPATA6L	-4.16191
ENSG00000142694	EVA1B	-4.15151
ENSG00000108848	LUC7L3	-4.14961
ENSG00000121486	TRMT1L	-4.14618
ENSG00000151304	SRFBP1	-4.14587
ENSG00000198862	LTN1	-4.13749
ENSG00000175106	TVP23C	-4.13582
ENSG00000140368	PSTPIP1	-4.1329
ENSG00000163815	CLEC3B	-4.13218
ENSG00000213762	ZNF134	-4.13201
ENSG00000164002	EXO5	-4.132
ENSG00000280778	AC243547.3	-4.13144
ENSG00000241484	ARHGAP8	-4.12826
ENSG00000112742	TTK	-4.12225
ENSG00000065000	AP3D1	-4.12092
ENSG00000185291	IL3RA	-4.11524
ENSG00000173457	PPP1R14B	-4.11204
ENSG00000196642	RABL6	-4.11018
ENSG00000117748	RPA2	-4.10854
LINE:L1:L1MC5a	LINE:L1:L1MC5a	-4.10741
ENSG00000151572	ANO4	-4.10716
ENSG00000163322	ABRAXAS1	-4.10458
ENSG00000132017	DCAF15	-4.1017
ENSG00000158042	MRPL17	-4.10059
ENSG00000221968	FADS3	-4.10021
ENSG00000147684	NDUFB9	-4.09993
ENSG00000177614	PGBD5	-4.09952
ENSG00000277481	PKD1L3	-4.09822
ENSG00000285827	AP001267.5	-4.0979
ENSG00000177954	RPS27	-4.09786
ENSG00000092098	RNF31	-4.09357
ENSG00000113272	THG1L	-4.08973
ENSG00000122691	TWIST1	-4.0891
ENSG00000229924	FAM90A26	-4.08491
ENSG00000204842	ATXN2	-4.08407
ENSG00000092108	SCFD1	-4.08263
ENSG00000099974	DDTL	-4.08023
ENSG00000084676	NCOA1	-4.07828
ENSG00000055917	PUM2	-4.07626
ENSG00000111962	UST	-4.06786
ENSG00000106330	MOSPD3	-4.06638
ENSG00000119414	PPP6C	-4.06562
ENSG00000134057	CCNB1	-4.06424
ENSG00000105143	SLC1A6	-4.0637
ENSG00000055130	CUL1	-4.0624
ENSG00000020922	MRE11	-4.06059
ENSG00000062598	ELMO2	-4.05684
ENSG00000188010	MORN2	-4.05628
ENSG00000064309	CDON	-4.05226
ENSG00000157191	NECAP2	-4.04635
ENSG00000088808	PPP1R13B	-4.04602
ENSG00000241058	NSUN6	-4.04509
ENSG00000105819	PMPCB	-4.0417
ENSG00000168958	MFF	-4.03264
ENSG00000146701	MDH2	-4.03111
ENSG00000104814	MAP4K1	-4.02758
ENSG00000170604	IRF2BP1	-4.0228
ENSG00000183733	FIGLA	-4.02096
ENSG00000099282	TSPAN15	-4.01833
ENSG00000253831	ETV3L	-4.01564
ENSG00000164346	NSA2	-4.01454
ENSG00000108091	CCDC6	-4.01448
ENSG00000163126	ANKRD23	-4.01412
ENSG00000063169	BICRA	-4.01009
ENSG00000284873	OOSP1	-4.00783
ENSG00000162298	SYVN1	-4.00505
ENSG00000188613	NANOS1	-4.00011
ENSG00000258674	AC011448.1	-3.99937
ENSG00000111266	DUSP16	-3.99935
ENSG00000070159	PTPN3	-3.99665
ENSG00000077147	TM9SF3	-3.99594
ENSG00000118690	ARMC2	-3.99337
ENSG00000132475	H3F3B	-3.99114
ENSG00000184708	EIF4ENIF1	-3.98995
ENSG00000165672	PRDX3	-3.98668
ENSG00000175305	CCNE2	-3.98472
ENSG00000122644	ARL4A	-3.98307
SINE:Alu:AluYk4	SINE:Alu:AluYk4	-3.98231
ENSG00000145996	CDKAL1	-3.98205
ENSG00000221988	PPT2	-3.9816
ENSG00000113141	IK	-3.98112
ENSG00000214102	WEE2	-3.97557
ENSG00000137101	CD72	-3.97539
ENSG00000164404	GDF9	-3.97081
ENSG00000183840	GPR39	-3.96884
ENSG00000080166	DCT	-3.96471
ENSG00000134291	TMEM106C	-3.96437
ENSG00000136521	NDUFB5	-3.95567
ENSG00000141664	ZCCHC2	-3.95385
ENSG00000149089	APIP	-3.9528
ENSG00000117408	IPO13	-3.94632
ENSG00000115392	FANCL	-3.9453
ENSG00000100142	POLR2F	-3.94338
ENSG00000167981	ZNF597	-3.94006
ENSG00000148411	NACC2	-3.93982
ENSG00000122033	MTIF3	-3.93796
ENSG00000183324	REC114	-3.93743
ENSG00000164123	C4orf45	-3.9368
ENSG00000131149	GSE1	-3.93582
ENSG00000248751	AC004997.1	-3.93226
ENSG00000133627	ACTR3B	-3.92979
ENSG00000100307	CBX7	-3.92783
DNA:hAT-Tip100:UCON132b	DNA:hAT-Tip100:UCON132b	-3.92731
ENSG00000169064	ZBBX	-3.92707
ENSG00000133731	IMPA1	-3.92662
ENSG00000146232	NFKBIE	-3.92355
ENSG00000240445	FOXO3B	-3.9205
ENSG00000181472	ZBTB2	-3.91715
ENSG00000072506	HSD17B10	-3.91325
DNA:hAT-Blackjack:MER63C	DNA:hAT-Blackjack:MER63C	-3.91251
ENSG00000146535	GNA12	-3.91036
ENSG00000197928	ZNF677	-3.90752
ENSG00000100316	RPL3	-3.90661
ENSG00000119723	COQ6	-3.90515
ENSG00000285913	AC084121.11	-3.90384
ENSG00000130511	SSBP4	-3.90339
ENSG00000205250	E2F4	-3.9018
ENSG00000034693	PEX3	-3.89809
ENSG00000168772	CXXC4	-3.89708
ENSG00000101412	E2F1	-3.89671
ENSG00000172575	RASGRP1	-3.89553
ENSG00000004059	ARF5	-3.89519
ENSG00000134440	NARS	-3.89381
ENSG00000197576	HOXA4	-3.88991
ENSG00000090266	NDUFB2	-3.88801
ENSG00000125482	TTF1	-3.88765
ENSG00000168172	HOOK3	-3.88703
LINE:CR1:X6B_LINE	LINE:CR1:X6B_LINE	-3.88606
ENSG00000085377	PREP	-3.88465
ENSG00000187866	FAM122A	-3.88118
ENSG00000166037	CEP57	-3.88087
ENSG00000109519	GRPEL1	-3.87824
ENSG00000173221	GLRX	-3.87806
ENSG00000130347	RTN4IP1	-3.87668
ENSG00000183185	GABRR3	-3.87264
ENSG00000112210	RAB23	-3.87024
ENSG00000149654	CDH22	-3.86427
ENSG00000152455	SUV39H2	-3.86235
ENSG00000112167	SAYSD1	-3.86183
ENSG00000105617	LENG1	-3.85982
ENSG00000079462	PAFAH1B3	-3.85872
ENSG00000143924	EML4	-3.85727
ENSG00000163132	MSX1	-3.85334
ENSG00000147905	ZCCHC7	-3.85106
ENSG00000096080	MRPS18A	-3.84674
ENSG00000164754	RAD21	-3.84571
ENSG00000171823	FBXL14	-3.83726
ENSG00000185651	UBE2L3	-3.8368
ENSG00000282936	AC004706.3	-3.83337
ENSG00000138036	DYNC2LI1	-3.82798
ENSG00000177479	ARIH2	-3.82744
ENSG00000105258	POLR2I	-3.82366
ENSG00000121851	POLR3GL	-3.81997
ENSG00000167815	PRDX2	-3.81878
ENSG00000085365	SCAMP1	-3.81756
ENSG00000185298	CCDC137	-3.81732
ENSG00000135049	AGTPBP1	-3.8128
ENSG00000028116	VRK2	-3.81079
ENSG00000182379	NXPH4	-3.80589
ENSG00000023516	AKAP11	-3.80466
ENSG00000265681	RPL17	-3.80439
ENSG00000144560	VGLL4	-3.80427
ENSG00000109270	LAMTOR3	-3.80362
ENSG00000140416	TPM1	-3.80065
ENSG00000073584	SMARCE1	-3.79635
ENSG00000061938	TNK2	-3.79188
ENSG00000158156	XKR8	-3.79152
ENSG00000008324	SS18L2	-3.78912
ENSG00000168818	STX18	-3.78779
ENSG00000115685	PPP1R7	-3.78579
ENSG00000104613	INTS10	-3.78232
ENSG00000106603	COA1	-3.7817
ENSG00000081059	TCF7	-3.77903
ENSG00000142530	FAM71E1	-3.77807
ENSG00000079313	REXO1	-3.77198
ENSG00000026297	RNASET2	-3.77188
ENSG00000205129	C4orf47	-3.77102
ENSG00000116791	CRYZ	-3.77021
ENSG00000103415	HMOX2	-3.76944
ENSG00000149100	EIF3M	-3.76713
ENSG00000168216	LMBRD1	-3.76555
ENSG00000131759	RARA	-3.7636
ENSG00000118939	UCHL3	-3.76159
ENSG00000283765	AC131160.1	-3.75998
ENSG00000172262	ZNF131	-3.75765
ENSG00000163938	GNL3	-3.75713
ENSG00000163950	SLBP	-3.75687
ENSG00000131351	HAUS8	-3.75551
ENSG00000165716	DIPK1B	-3.75537
ENSG00000123124	WWP1	-3.75155
ENSG00000109062	SLC9A3R1	-3.74869
ENSG00000118246	FASTKD2	-3.74804
ENSG00000114784	EIF1B	-3.74631
ENSG00000101161	PRPF6	-3.74423
ENSG00000196866	HIST1H2AD	-3.74289
ENSG00000084092	NOA1	-3.74272
ENSG00000101210	EEF1A2	-3.74142
ENSG00000075914	EXOSC7	-3.74054
ENSG00000176571	CNBD1	-3.73986
ENSG00000139915	MDGA2	-3.73892
ENSG00000129562	DAD1	-3.73744
ENSG00000108021	TASOR2	-3.73558
ENSG00000160584	SIK3	-3.73512
ENSG00000154144	TBRG1	-3.73386
ENSG00000060069	CTDP1	-3.73307
ENSG00000143194	MAEL	-3.73267
ENSG00000118308	LRMP	-3.73203
DNA:TcMar-Tigger:UCON39	DNA:TcMar-Tigger:UCON39	-3.73009
ENSG00000169684	CHRNA5	-3.72919
ENSG00000147804	SLC39A4	-3.7273
ENSG00000101138	CSTF1	-3.72687
ENSG00000259399	TGIF2-RAB5IF	-3.72562
ENSG00000064652	SNX24	-3.72441
ENSG00000150551	LYPD1	-3.72389
ENSG00000102531	FNDC3A	-3.72263
ENSG00000197977	ELOVL2	-3.7217
ENSG00000119669	IRF2BPL	-3.71973
ENSG00000141985	SH3GL1	-3.71552
ENSG00000100558	PLEK2	-3.7118
ENSG00000056277	ZNF280C	-3.71088
ENSG00000132424	PNISR	-3.70754
ENSG00000164292	RHOBTB3	-3.70741
ENSG00000163795	ZNF513	-3.70517
ENSG00000114737	CISH	-3.70504
ENSG00000107625	DDX50	-3.70457
ENSG00000117528	ABCD3	-3.70428
ENSG00000163527	STT3B	-3.70415
ENSG00000283208	AC001226.2	-3.69982
ENSG00000152558	TMEM123	-3.69937
ENSG00000160917	CPSF4	-3.69934
ENSG00000116127	ALMS1	-3.69881
ENSG00000166664	CHRFAM7A	-3.691
ENSG00000152404	CWF19L2	-3.68678
ENSG00000107223	EDF1	-3.68514
ENSG00000129657	SEC14L1	-3.6823
ENSG00000125779	PANK2	-3.68194
ENSG00000173272	MZT2A	-3.68112
ENSG00000154370	TRIM11	-3.67987
ENSG00000174780	SRP72	-3.6795
ENSG00000198843	SELENOT	-3.67668
ENSG00000148943	LIN7C	-3.6759
ENSG00000198841	KTI12	-3.67557
ENSG00000152684	PELO	-3.67545
ENSG00000013275	PSMC4	-3.67311
ENSG00000154473	BUB3	-3.67185
ENSG00000172732	MUS81	-3.66833
ENSG00000090316	MAEA	-3.66538
ENSG00000011566	MAP4K3	-3.66494
ENSG00000180479	ZNF571	-3.66425
ENSG00000178974	FBXO34	-3.6577
ENSG00000087586	AURKA	-3.65555
ENSG00000171729	TMEM51	-3.65399
ENSG00000137601	NEK1	-3.65361
ENSG00000148985	PGAP2	-3.65325
ENSG00000033030	ZCCHC8	-3.65125
ENSG00000131626	PPFIA1	-3.64522
ENSG00000164484	TMEM200A	-3.64399
ENSG00000156976	EIF4A2	-3.64199
ENSG00000076321	KLHL20	-3.64176
ENSG00000121690	DEPDC7	-3.63934
ENSG00000048028	USP28	-3.63825
ENSG00000108604	SMARCD2	-3.63805
ENSG00000128298	BAIAP2L2	-3.63533
ENSG00000117697	NSL1	-3.63223
ENSG00000177683	THAP5	-3.63102
ENSG00000134480	CCNH	-3.62852
ENSG00000215817	ZC3H11B	-3.62753
ENSG00000132199	ENOSF1	-3.62692
ENSG00000123505	AMD1	-3.62655
ENSG00000006634	DBF4	-3.62455
ENSG00000258724	PINX1	-3.61833
ENSG00000117519	CNN3	-3.61672
ENSG00000117477	CCDC181	-3.61328
ENSG00000143156	NME7	-3.61232
ENSG00000186710	CFAP73	-3.61119
ENSG00000187049	TMEM216	-3.61079
ENSG00000168246	UBTD2	-3.60844
ENSG00000145604	SKP2	-3.60827
ENSG00000163319	MRPS18C	-3.60804
ENSG00000023318	ERP44	-3.60632
ENSG00000156504	FAM122B	-3.59823
ENSG00000082516	GEMIN5	-3.59543
ENSG00000170854	RIOX2	-3.59512
ENSG00000259066	AL110118.2	-3.59452
ENSG00000164751	PEX2	-3.59169
ENSG00000120899	PTK2B	-3.59149
ENSG00000104723	TUSC3	-3.58703
ENSG00000144567	RETREG2	-3.58343
ENSG00000110958	PTGES3	-3.58286
ENSG00000186714	CCDC73	-3.57866
ENSG00000163618	CADPS	-3.5759
ENSG00000204178	MACO1	-3.57581
ENSG00000283154	IQCJ-SCHIP1	-3.5754
ENSG00000214336	FOXI3	-3.57471
ENSG00000183579	ZNRF3	-3.57351
ENSG00000117122	MFAP2	-3.57089
ENSG00000123106	CCDC91	-3.56974
ENSG00000153975	ZUP1	-3.5681
ENSG00000137563	GGH	-3.56791
ENSG00000115806	GORASP2	-3.56711
ENSG00000071243	ING3	-3.56576
ENSG00000130177	CDC16	-3.56316
ENSG00000108771	DHX58	-3.56297
ENSG00000112208	BAG2	-3.56233
ENSG00000142208	AKT1	-3.55844
ENSG00000144711	IQSEC1	-3.55706
ENSG00000110717	NDUFS8	-3.55365
ENSG00000099940	SNAP29	-3.55346
ENSG00000145824	CXCL14	-3.55289
ENSG00000137198	GMPR	-3.54881
ENSG00000168255	POLR2J3	-3.54648
ENSG00000185347	TEDC1	-3.5452
ENSG00000139977	NAA30	-3.54234
ENSG00000144591	GMPPA	-3.54157
ENSG00000108961	RANGRF	-3.54074
ENSG00000257365	FNTB	-3.53639
LINE:CR1:L3	LINE:CR1:L3	-3.53164
ENSG00000170322	NFRKB	-3.53111
ENSG00000165629	ATP5F1C	-3.53087
ENSG00000141401	IMPA2	-3.53034
ENSG00000283496	ZNF511-PRAP1	-3.52952
ENSG00000148700	ADD3	-3.52436
ENSG00000164113	ADAD1	-3.51931
ENSG00000050426	LETMD1	-3.51837
ENSG00000115457	IGFBP2	-3.51668
ENSG00000115758	ODC1	-3.51605
ENSG00000099715	PCDH11Y	-3.51572
ENSG00000064703	DDX20	-3.51481
ENSG00000144357	UBR3	-3.5144
ENSG00000109436	TBC1D9	-3.51304
ENSG00000103365	GGA2	-3.51233
ENSG00000107372	ZFAND5	-3.51159
ENSG00000107140	TESK1	-3.51078
ENSG00000106305	AIMP2	-3.50949
ENSG00000004961	HCCS	-3.50887
ENSG00000131653	TRAF7	-3.50738
ENSG00000136628	EPRS	-3.5007
ENSG00000162980	ARL5A	-3.50054
ENSG00000059378	PARP12	-3.49786
ENSG00000108312	UBTF	-3.49785
ENSG00000131368	MRPS25	-3.4966
ENSG00000186166	CCDC84	-3.49589
ENSG00000071127	WDR1	-3.49481
ENSG00000113300	CNOT6	-3.49435
ENSG00000072736	NFATC3	-3.49268
ENSG00000100938	GMPR2	-3.49207
ENSG00000111540	RAB5B	-3.49193
ENSG00000239521	CASTOR3	-3.48911
ENSG00000134265	NAPG	-3.48696
ENSG00000160124	CCDC58	-3.48666
ENSG00000077585	GPR137B	-3.48568
ENSG00000160714	UBE2Q1	-3.4841
ENSG00000184924	PTRHD1	-3.48358
ENSG00000119318	RAD23B	-3.48341
ENSG00000007866	TEAD3	-3.48193
ENSG00000150201	FXYD4	-3.48147
ENSG00000154277	UCHL1	-3.47976
ENSG00000075142	SRI	-3.47769
ENSG00000102054	RBBP7	-3.47704
ENSG00000267157	AC011499.1	-3.47551
ENSG00000087263	OGFOD1	-3.4754
ENSG00000171169	NAIF1	-3.47325
ENSG00000143155	TIPRL	-3.4725
ENSG00000124486	USP9X	-3.4711
ENSG00000213853	EMP2	-3.46789
ENSG00000158813	EDA	-3.46778
ENSG00000189043	NDUFA4	-3.46716
ENSG00000143653	SCCPDH	-3.46486
ENSG00000114978	MOB1A	-3.46203
ENSG00000155893	PXYLP1	-3.4612
ENSG00000146872	TLK2	-3.46101
ENSG00000136819	C9orf78	-3.45398
ENSG00000144182	LIPT1	-3.45193
ENSG00000107771	CCSER2	-3.45084
ENSG00000234545	FAM133B	-3.45058
ENSG00000163444	TMEM183A	-3.44742
ENSG00000165899	OTOGL	-3.44678
ENSG00000215472	RPL17-C18orf32	-3.44251
ENSG00000138592	USP8	-3.44034
ENSG00000114942	EEF1B2	-3.43893
ENSG00000108773	KAT2A	-3.43739
ENSG00000136848	DAB2IP	-3.43239
ENSG00000269028	MTRNR2L12	-3.42601
ENSG00000111727	HCFC2	-3.42586
ENSG00000066136	NFYC	-3.42359
ENSG00000080503	SMARCA2	-3.4231
ENSG00000102125	TAZ	-3.41828
ENSG00000136918	WDR38	-3.41754
ENSG00000166233	ARIH1	-3.41294
DNA:TcMar-Tigger:Tigger5	DNA:TcMar-Tigger:Tigger5	-3.41254
ENSG00000101104	PABPC1L	-3.40987
ENSG00000140092	FBLN5	-3.40934
ENSG00000142751	GPN2	-3.4087
ENSG00000149657	LSM14B	-3.40574
ENSG00000103148	NPRL3	-3.40502
ENSG00000170632	ARMC10	-3.40437
ENSG00000160606	TLCD1	-3.40362
ENSG00000066044	ELAVL1	-3.40156
ENSG00000132341	RAN	-3.4006
ENSG00000173207	CKS1B	-3.39858
ENSG00000071462	BUD23	-3.39842
ENSG00000140395	WDR61	-3.39623
ENSG00000181924	COA4	-3.39613
ENSG00000138448	ITGAV	-3.39527
ENSG00000168079	SCARA5	-3.39433
ENSG00000168476	REEP4	-3.39359
ENSG00000184903	IMMP2L	-3.39342
ENSG00000247315	ZCCHC3	-3.39068
ENSG00000151012	SLC7A11	-3.39063
ENSG00000139746	RBM26	-3.38859
ENSG00000146476	ARMT1	-3.38741
ENSG00000101473	ACOT8	-3.3855
ENSG00000178127	NDUFV2	-3.38514
ENSG00000100077	GRK3	-3.38455
ENSG00000285937	AC084121.12	-3.38267
ENSG00000143333	RGS16	-3.38153
ENSG00000151502	VPS26B	-3.37864
ENSG00000168710	AHCYL1	-3.37626
ENSG00000196504	PRPF40A	-3.3762
LTR:ERVL:MLT2B5	LTR:ERVL:MLT2B5	-3.37563
ENSG00000088970	KIZ	-3.37383
ENSG00000162402	USP24	-3.36644
ENSG00000171208	NETO2	-3.36493
ENSG00000153561	RMND5A	-3.3634
ENSG00000198265	HELZ	-3.3601
ENSG00000109445	ZNF330	-3.35991
ENSG00000143450	OAZ3	-3.35309
ENSG00000166002	SMCO4	-3.35305
ENSG00000170312	CDK1	-3.35175
ENSG00000168118	RAB4A	-3.35119
ENSG00000138078	PREPL	-3.3505
ENSG00000106105	GARS	-3.35006
ENSG00000105281	SLC1A5	-3.34605
ENSG00000103653	CSK	-3.34494
ENSG00000067369	TP53BP1	-3.34131
ENSG00000154548	SRSF12	-3.34099
ENSG00000131148	EMC8	-3.33844
ENSG00000166454	ATMIN	-3.33808
ENSG00000097033	SH3GLB1	-3.33669
ENSG00000102359	SRPX2	-3.3356
ENSG00000163918	RFC4	-3.33315
ENSG00000105173	CCNE1	-3.32788
ENSG00000138279	ANXA7	-3.32786
ENSG00000124641	MED20	-3.32645
ENSG00000151929	BAG3	-3.32585
ENSG00000107951	MTPAP	-3.32566
ENSG00000244754	N4BP2L2	-3.32563
ENSG00000147421	HMBOX1	-3.32451
ENSG00000062282	DGAT2	-3.32373
ENSG00000198028	ZNF560	-3.32123
ENSG00000249915	PDCD6	-3.32065
ENSG00000196781	TLE1	-3.31959
ENSG00000138363	ATIC	-3.31945
ENSG00000285304	Z83844.3	-3.31189
ENSG00000133318	RTN3	-3.31127
ENSG00000143228	NUF2	-3.31092
ENSG00000248643	RBM14-RBM4	-3.31068
ENSG00000035141	FAM136A	-3.30914
ENSG00000137815	RTF1	-3.30895
ENSG00000130382	MLLT1	-3.3068
ENSG00000286235	AL035461.3	-3.30622
ENSG00000050820	BCAR1	-3.30594
ENSG00000112130	RNF8	-3.30513
ENSG00000003147	ICA1	-3.30425
ENSG00000161179	YDJC	-3.30378
ENSG00000149403	GRIK4	-3.30268
ENSG00000101115	SALL4	-3.30224
ENSG00000204822	MRPL53	-3.30149
ENSG00000089289	IGBP1	-3.29981
ENSG00000125885	MCM8	-3.29872
ENSG00000105146	AURKC	-3.29801
ENSG00000100027	YPEL1	-3.29386
ENSG00000154274	C4orf19	-3.29328
ENSG00000130881	LRP3	-3.29114
ENSG00000135441	BLOC1S1	-3.29073
ENSG00000068323	TFE3	-3.28904
ENSG00000137075	RNF38	-3.28585
ENSG00000163794	UCN	-3.28565
ENSG00000066654	THUMPD1	-3.2844
ENSG00000170949	ZNF160	-3.28418
ENSG00000125386	FAM193A	-3.28359
ENSG00000122584	NXPH1	-3.28331
ENSG00000100554	ATP6V1D	-3.27826
ENSG00000152359	POC5	-3.27697
ENSG00000120055	C10orf95	-3.27424
ENSG00000135250	SRPK2	-3.27365
ENSG00000153006	SREK1IP1	-3.27148
ENSG00000120948	TARDBP	-3.26279
ENSG00000198208	RPS6KL1	-3.26227
ENSG00000285620	AC084121.6	-3.25907
ENSG00000141279	NPEPPS	-3.25761
ENSG00000136247	ZDHHC4	-3.25759
ENSG00000116830	TTF2	-3.2566
ENSG00000203965	EFCAB7	-3.25175
ENSG00000151465	CDC123	-3.2476
ENSG00000168785	TSPAN5	-3.24647
ENSG00000174197	MGA	-3.24594
ENSG00000174628	IQCK	-3.24431
ENSG00000115425	PECR	-3.24092
ENSG00000019995	ZRANB1	-3.23947
ENSG00000173011	TADA2B	-3.23772
ENSG00000133247	KMT5C	-3.23142
ENSG00000148290	SURF1	-3.23132
ENSG00000124784	RIOK1	-3.2313
ENSG00000163935	SFMBT1	-3.23095
ENSG00000277745	H2AFB3	-3.22552
ENSG00000106991	ENG	-3.21806
ENSG00000198576	ARC	-3.21795
ENSG00000171960	PPIH	-3.21734
ENSG00000163864	NMNAT3	-3.21451
ENSG00000196352	CD55	-3.2141
ENSG00000171720	HDAC3	-3.21074
ENSG00000130764	LRRC47	-3.20879
ENSG00000204580	DDR1	-3.20806
ENSG00000064651	SLC12A2	-3.20742
ENSG00000144909	OSBPL11	-3.20719
ENSG00000248592	STIMATE-MUSTN1	-3.20296
ENSG00000169679	BUB1	-3.20257
ENSG00000106993	CDC37L1	-3.20076
ENSG00000172687	ZNF738	-3.19991
ENSG00000278311	GGNBP2	-3.19889
ENSG00000134864	GGACT	-3.19439
ENSG00000273173	SNURF	-3.19352
ENSG00000140367	UBE2Q2	-3.19267
ENSG00000169188	APEX2	-3.19151
ENSG00000115318	LOXL3	-3.19004
ENSG00000181610	MRPS23	-3.18992
ENSG00000115073	ACTR1B	-3.18983
ENSG00000111912	NCOA7	-3.18841
ENSG00000149054	ZNF215	-3.18655
ENSG00000074657	ZNF532	-3.18457
ENSG00000178053	MLF1	-3.18441
ENSG00000258472	AC005726.1	-3.18333
ENSG00000134278	SPIRE1	-3.18217
ENSG00000172375	C2CD2L	-3.18137
ENSG00000106070	GRB10	-3.18051
ENSG00000170345	FOS	-3.17934
ENSG00000179051	RCC2	-3.17699
ENSG00000141384	TAF4B	-3.17455
ENSG00000087303	NID2	-3.17378
LTR:ERV1:LTR7Y	LTR:ERV1:LTR7Y	-3.17191
ENSG00000108424	KPNB1	-3.16948
ENSG00000145390	USP53	-3.16932
ENSG00000173914	RBM4B	-3.16923
ENSG00000214414	TRIM77	-3.16899
ENSG00000087274	ADD1	-3.16742
ENSG00000197238	HIST1H4J	-3.1665
ENSG00000087191	PSMC5	-3.16649
ENSG00000112592	TBP	-3.16388
ENSG00000285162	AC004593.3	-3.16057
ENSG00000101367	MAPRE1	-3.15947
ENSG00000112062	MAPK14	-3.15902
ENSG00000154920	EME1	-3.15785
ENSG00000075188	NUP37	-3.15619
ENSG00000101752	MIB1	-3.15548
ENSG00000099954	CECR2	-3.15532
ENSG00000105698	USF2	-3.15523
ENSG00000185551	NR2F2	-3.15496
ENSG00000125107	CNOT1	-3.15304
ENSG00000167969	ECI1	-3.15255
ENSG00000198130	HIBCH	-3.15216
ENSG00000124207	CSE1L	-3.14548
ENSG00000285720	AC084121.8	-3.14518
ENSG00000163781	TOPBP1	-3.14164
ENSG00000105499	PLA2G4C	-3.14028
LTR:ERV1:LTR25	LTR:ERV1:LTR25	-3.13939
ENSG00000131373	HACL1	-3.1358
ENSG00000152128	TMEM163	-3.13459
ENSG00000179922	ZNF784	-3.13363
ENSG00000112297	CRYBG1	-3.13013
ENSG00000091262	ABCC6	-3.1296
ENSG00000148835	TAF5	-3.1287
ENSG00000104081	BMF	-3.12792
ENSG00000075240	GRAMD4	-3.12571
ENSG00000138814	PPP3CA	-3.12369
ENSG00000182168	UNC5C	-3.12341
ENSG00000188001	TPRG1	-3.12171
ENSG00000108001	EBF3	-3.12143
ENSG00000104714	ERICH1	-3.12001
ENSG00000115524	SF3B1	-3.11977
ENSG00000118922	KLF12	-3.11779
ENSG00000070770	CSNK2A2	-3.11742
ENSG00000005249	PRKAR2B	-3.11576
ENSG00000185624	P4HB	-3.11465
ENSG00000198740	ZNF652	-3.11364
ENSG00000172059	KLF11	-3.11285
ENSG00000273611	ZNHIT3	-3.11114
ENSG00000197879	MYO1C	-3.11089
ENSG00000125266	EFNB2	-3.11085
ENSG00000149357	LAMTOR1	-3.11083
ENSG00000165821	SALL2	-3.1067
ENSG00000114544	SLC41A3	-3.1062
ENSG00000270299	AL121758.1	-3.10556
ENSG00000160877	NACC1	-3.10462
ENSG00000128739	SNRPN	-3.10459
ENSG00000271303	SRXN1	-3.09796
ENSG00000168159	RNF187	-3.09476
ENSG00000125257	ABCC4	-3.09442
ENSG00000175073	VCPIP1	-3.08888
ENSG00000152580	IGSF10	-3.08815
ENSG00000150527	MIA2	-3.08641
ENSG00000188177	ZC3H6	-3.0851
ENSG00000116668	SWT1	-3.08329
ENSG00000065978	YBX1	-3.08152
ENSG00000198900	TOP1	-3.08139
LINE:L1:L1ME4b	LINE:L1:L1ME4b	-3.0802
ENSG00000130822	PNCK	-3.07833
ENSG00000180900	SCRIB	-3.07712
ENSG00000204740	MALRD1	-3.07683
ENSG00000077009	NMRK2	-3.07266
ENSG00000241360	PDXP	-3.07194
ENSG00000196839	ADA	-3.07129
ENSG00000127947	PTPN12	-3.07101
ENSG00000152669	CCNO	-3.07026
ENSG00000130559	CAMSAP1	-3.06984
ENSG00000126756	UXT	-3.06804
ENSG00000173950	XXYLT1	-3.06397
ENSG00000118600	RXYLT1	-3.06349
ENSG00000137269	LRRC1	-3.06178
ENSG00000105732	ZNF574	-3.06086
ENSG00000135655	USP15	-3.06065
ENSG00000132963	POMP	-3.05733
ENSG00000128346	C22orf23	-3.05713
ENSG00000141503	MINK1	-3.05533
ENSG00000121900	TMEM54	-3.05335
ENSG00000180611	MB21D2	-3.0519
ENSG00000162594	IL23R	-3.05114
ENSG00000162300	ZFPL1	-3.04967
ENSG00000111249	CUX2	-3.04888
ENSG00000170852	KBTBD2	-3.04771
ENSG00000135316	SYNCRIP	-3.04759
ENSG00000122218	COPA	-3.04158
ENSG00000099995	SF3A1	-3.04127
ENSG00000169727	GPS1	-3.04019
ENSG00000183508	TENT5C	-3.04016
ENSG00000107175	CREB3	-3.03895
ENSG00000047621	C12orf4	-3.0373
ENSG00000183569	SERHL2	-3.0363
ENSG00000111961	SASH1	-3.03621
ENSG00000126461	SCAF1	-3.03606
ENSG00000159885	ZNF222	-3.03417
ENSG00000160318	CLDND2	-3.03384
ENSG00000152767	FARP1	-3.0319
ENSG00000113269	RNF130	-3.03045
ENSG00000161265	U2AF1L4	-3.02992
ENSG00000118096	IFT46	-3.02902
ENSG00000156427	FGF18	-3.02894
ENSG00000104213	PDGFRL	-3.02777
ENSG00000158747	NBL1	-3.02733
ENSG00000168913	ENHO	-3.02529
ENSG00000103044	HAS3	-3.022
ENSG00000152804	HHEX	-3.02046
ENSG00000189064	GAGE2A	-3.01836
ENSG00000176371	ZSCAN2	-3.01824
ENSG00000271092	TLCD4-RWDD3	-3.01782
ENSG00000160446	ZDHHC12	-3.01771
ENSG00000138085	ATRAID	-3.01735
ENSG00000196323	ZBTB44	-3.01723
ENSG00000102572	STK24	-3.01686
SINE:Alu:AluYa8	SINE:Alu:AluYa8	-3.0152
ENSG00000183580	FBXL7	-3.01511
ENSG00000149273	RPS3	-3.01446
ENSG00000116996	ZP4	-3.01421
ENSG00000185338	SOCS1	-3.01294
ENSG00000121898	CPXM2	-3.01227
ENSG00000138801	PAPSS1	-3.01109
ENSG00000163879	DNALI1	-3.00964
ENSG00000159842	ABR	-3.00939
ENSG00000171505	OR1N1	-3.00845
ENSG00000107404	DVL1	-3.00743
ENSG00000168488	ATXN2L	-3.0063
ENSG00000180834	MAP6D1	-3.00457
ENSG00000135338	LCA5	-3.00145
ENSG00000037042	TUBG2	-3.00063
ENSG00000061936	SFSWAP	-3.00057
ENSG00000115234	SNX17	-2.99785
ENSG00000072832	CRMP1	-2.99673
ENSG00000184661	CDCA2	-2.99417
ENSG00000147130	ZMYM3	-2.99189
ENSG00000158296	SLC13A3	-2.98679
ENSG00000004779	NDUFAB1	-2.98666
ENSG00000169635	HIC2	-2.98561
ENSG00000134686	PHC2	-2.98538
ENSG00000104983	CCDC61	-2.98534
LTR:ERV1:MER51E	LTR:ERV1:MER51E	-2.98425
ENSG00000236782	AL391650.1	-2.98154
ENSG00000179271	GADD45GIP1	-2.98127
ENSG00000072518	MARK2	-2.98085
ENSG00000151812	SLC35F4	-2.98042
ENSG00000257949	TEN1	-2.97968
ENSG00000086666	ZFAND6	-2.97874
ENSG00000205364	MT1M	-2.97666
ENSG00000119421	NDUFA8	-2.97509
LINE:CR1:L3b	LINE:CR1:L3b	-2.97305
ENSG00000164405	UQCRQ	-2.97188
ENSG00000269533	AC003002.3	-2.96852
ENSG00000155275	TRMT44	-2.96756
ENSG00000136842	TMOD1	-2.96539
ENSG00000262919	CCNQ	-2.96508
ENSG00000128513	POT1	-2.9636
ENSG00000116580	GON4L	-2.96336
ENSG00000182518	FAM104B	-2.96267
ENSG00000066629	EML1	-2.96211
ENSG00000113593	PPWD1	-2.96045
ENSG00000197329	PELI1	-2.96024
ENSG00000073712	FERMT2	-2.96022
ENSG00000164483	SAMD3	-2.96012
ENSG00000248746	ACTN3	-2.95812
ENSG00000198160	MIER1	-2.95741
ENSG00000159840	ZYX	-2.95723
ENSG00000070061	ELP1	-2.95169
ENSG00000185129	PURA	-2.95156
ENSG00000164626	KCNK5	-2.95119
ENSG00000110025	SNX15	-2.95061
ENSG00000127720	METTL25	-2.94928
ENSG00000167881	SRP68	-2.94912
ENSG00000172006	ZNF554	-2.94872
ENSG00000172893	DHCR7	-2.94777
ENSG00000141639	MAPK4	-2.94595
ENSG00000089876	DHX32	-2.94465
ENSG00000168268	NT5DC2	-2.94428
ENSG00000163848	ZNF148	-2.94325
ENSG00000132522	GPS2	-2.94286
ENSG00000106355	LSM5	-2.94243
ENSG00000143158	MPC2	-2.9406
ENSG00000121766	ZCCHC17	-2.94
ENSG00000092010	PSME1	-2.93942
ENSG00000116497	S100PBP	-2.93739
ENSG00000204574	ABCF1	-2.93641
ENSG00000164675	IQUB	-2.93608
ENSG00000111237	VPS29	-2.93539
ENSG00000182175	RGMA	-2.93516
ENSG00000156795	WDYHV1	-2.9339
ENSG00000165661	QSOX2	-2.93325
ENSG00000071994	PDCD2	-2.93245
ENSG00000125652	ALKBH7	-2.93168
ENSG00000147082	CCNB3	-2.92563
ENSG00000112531	QKI	-2.92442
ENSG00000137707	BTG4	-2.92379
ENSG00000136014	USP44	-2.92333
ENSG00000138119	MYOF	-2.92331
ENSG00000112078	KCTD20	-2.92296
ENSG00000243725	TTC4	-2.92141
ENSG00000101624	CEP76	-2.91833
ENSG00000157212	PAXIP1	-2.91774
ENSG00000131748	STARD3	-2.91455
ENSG00000066135	KDM4A	-2.91363
ENSG00000133422	MORC2	-2.90988
ENSG00000082014	SMARCD3	-2.90955
ENSG00000009307	CSDE1	-2.90729
ENSG00000179796	LRRC3B	-2.90722
ENSG00000054392	HHAT	-2.90682
ENSG00000111203	ITFG2	-2.90428
ENSG00000138092	CENPO	-2.90385
ENSG00000180879	SSR4	-2.90336
ENSG00000110400	NECTIN1	-2.90306
ENSG00000105647	PIK3R2	-2.9025
ENSG00000144893	MED12L	-2.90188
ENSG00000138614	INTS14	-2.90183
ENSG00000115207	GTF3C2	-2.90059
ENSG00000197971	MBP	-2.89688
ENSG00000125971	DYNLRB1	-2.89625
ENSG00000148187	MRRF	-2.89555
ENSG00000107949	BCCIP	-2.89515
ENSG00000175387	SMAD2	-2.89444
ENSG00000126777	KTN1	-2.89246
ENSG00000104356	POP1	-2.89202
ENSG00000287856	AL445524.2	-2.89173
ENSG00000152413	HOMER1	-2.88883
ENSG00000117155	SSX2IP	-2.8861
ENSG00000017797	RALBP1	-2.88417
ENSG00000103978	TMEM87A	-2.88078
ENSG00000204227	RING1	-2.87971
ENSG00000091164	TXNL1	-2.87883
ENSG00000163541	SUCLG1	-2.87815
ENSG00000174469	CNTNAP2	-2.87664
ENSG00000165521	EML5	-2.87498
ENSG00000143149	ALDH9A1	-2.87497
ENSG00000143322	ABL2	-2.87212
ENSG00000165689	ENTR1	-2.86757
ENSG00000076201	PTPN23	-2.86729
ENSG00000171700	RGS19	-2.8664
ENSG00000096872	IFT74	-2.86608
ENSG00000058063	ATP11B	-2.86444
ENSG00000124787	RPP40	-2.86327
ENSG00000075975	MKRN2	-2.86311
ENSG00000111877	MCM9	-2.86285
ENSG00000004975	DVL2	-2.86182
ENSG00000182890	GLUD2	-2.8601
ENSG00000022556	NLRP2	-2.85994
ENSG00000118491	ZC2HC1B	-2.85636
ENSG00000184635	ZNF93	-2.85559
ENSG00000151689	INPP1	-2.8552
ENSG00000125347	IRF1	-2.85448
ENSG00000112511	PHF1	-2.85328
ENSG00000141452	RMC1	-2.851
ENSG00000170153	RNF150	-2.84971
ENSG00000205629	LCMT1	-2.84895
ENSG00000145687	SSBP2	-2.84561
ENSG00000100092	SH3BP1	-2.84518
ENSG00000213977	TAX1BP3	-2.84496
ENSG00000125898	FAM110A	-2.84412
ENSG00000180891	CUEDC1	-2.84412
ENSG00000145781	COMMD10	-2.84188
ENSG00000101421	CHMP4B	-2.84156
ENSG00000084774	CAD	-2.84102
ENSG00000106399	RPA3	-2.84089
ENSG00000112365	ZBTB24	-2.83988
ENSG00000111206	FOXM1	-2.83928
ENSG00000274944	AL139260.3	-2.83843
ENSG00000083896	YTHDC1	-2.8359
ENSG00000156467	UQCRB	-2.83349
ENSG00000128309	MPST	-2.8326
ENSG00000240204	SMKR1	-2.83184
ENSG00000161057	PSMC2	-2.82992
ENSG00000075218	GTSE1	-2.82866
ENSG00000177181	RIMKLA	-2.82853
ENSG00000135093	USP30	-2.8284
ENSG00000150991	UBC	-2.8271
ENSG00000132581	SDF2	-2.82669
ENSG00000147050	KDM6A	-2.82608
ENSG00000114098	ARMC8	-2.82591
ENSG00000187288	CIDEC	-2.82507
ENSG00000121211	MND1	-2.82412
ENSG00000119912	IDE	-2.82405
ENSG00000149187	CELF1	-2.82114
ENSG00000286106	AC253572.1	-2.82103
ENSG00000165828	PRAP1	-2.82079
ENSG00000180228	PRKRA	-2.82058
ENSG00000176871	WSB2	-2.81944
ENSG00000177879	AP3S1	-2.81924
ENSG00000090520	DNAJB11	-2.81819
ENSG00000119041	GTF3C3	-2.81768
ENSG00000042317	SPATA7	-2.81632
ENSG00000127528	KLF2	-2.81452
DNA:hAT-Charlie:Charlie6	DNA:hAT-Charlie:Charlie6	-2.81052
ENSG00000139218	SCAF11	-2.80971
ENSG00000060642	PIGV	-2.80917
ENSG00000087095	NLK	-2.80844
ENSG00000178404	CEP295NL	-2.80828
ENSG00000104450	SPAG1	-2.80807
ENSG00000171503	ETFDH	-2.80186
ENSG00000164611	PTTG1	-2.80174
ENSG00000058804	NDC1	-2.80117
ENSG00000169084	DHRSX	-2.79993
ENSG00000115561	CHMP3	-2.7993
ENSG00000130635	COL5A1	-2.79922
ENSG00000151611	MMAA	-2.79766
ENSG00000101134	DOK5	-2.7954
ENSG00000198298	ZNF485	-2.79356
ENSG00000101181	MTG2	-2.79212
ENSG00000185359	HGS	-2.79192
ENSG00000204710	SPDYC	-2.79112
ENSG00000286221	AC009070.1	-2.79106
ENSG00000104064	GABPB1	-2.79041
ENSG00000085117	CD82	-2.78886
ENSG00000147454	SLC25A37	-2.78814
ENSG00000111145	ELK3	-2.78744
ENSG00000100347	SAMM50	-2.78669
ENSG00000151093	OXSM	-2.78379
ENSG00000102978	POLR2C	-2.78251
ENSG00000114744	COMMD2	-2.78235
ENSG00000101193	GID8	-2.78118
ENSG00000197461	PDGFA	-2.77959
ENSG00000164330	EBF1	-2.77884
ENSG00000168538	TRAPPC11	-2.77802
ENSG00000213585	VDAC1	-2.77724
ENSG00000213999	MEF2B	-2.77695
ENSG00000133193	FAM104A	-2.7769
LTR:ERVK:LTR22B1	LTR:ERVK:LTR22B1	-2.77663
ENSG00000176105	YES1	-2.7753
ENSG00000144677	CTDSPL	-2.77291
ENSG00000123453	SARDH	-2.77113
ENSG00000138439	FAM117B	-2.77095
ENSG00000160216	AGPAT3	-2.77016
ENSG00000127314	RAP1B	-2.76761
ENSG00000198951	NAGA	-2.76518
ENSG00000140470	ADAMTS17	-2.76448
ENSG00000102081	FMR1	-2.76186
ENSG00000109794	FAM149A	-2.76177
ENSG00000107672	NSMCE4A	-2.76159
ENSG00000175550	DRAP1	-2.76132
ENSG00000089022	MAPKAPK5	-2.7598
ENSG00000169021	UQCRFS1	-2.75737
ENSG00000166337	TAF10	-2.75678
ENSG00000270181	BIVM-ERCC5	-2.75614
ENSG00000135040	NAA35	-2.75613
ENSG00000120063	GNA13	-2.75514
[truncated: 11,312 more rows]

## Sheet: deseq.typeIvs8C.gsea
ensg	name	stat
ENSG00000198910	L1CAM	-31.5971
ENSG00000122406	RPL5	-29.2365
ENSG00000133112	TPT1	-28.8373
ENSG00000142541	RPL13A	-27.2626
ENSG00000174021	GNG5	-25.1247
ENSG00000285625	AC117378.1	-24.6198
ENSG00000142534	RPS11	-24.0955
ENSG00000125870	SNRPB2	-23.6946
ENSG00000169100	SLC25A6	-23.5923
ENSG00000177600	RPLP2	-22.3378
ENSG00000188163	FAM166A	-21.4654
ENSG00000105193	RPS16	-21.2266
ENSG00000156482	RPL30	-21.0993
ENSG00000152348	ATG10	-21.029
ENSG00000124614	RPS10	-20.9082
ENSG00000231500	RPS18	-20.2638
ENSG00000161970	RPL26	-19.8465
ENSG00000005022	SLC25A5	-19.7667
ENSG00000110700	RPS13	-19.66
ENSG00000110955	ATP5F1B	-19.5445
ENSG00000147604	RPL7	-19.4095
ENSG00000270800	RPS10-NUDT3	-19.19
ENSG00000130255	RPL36	-18.6303
ENSG00000270617	URGCP-MRPS24	-18.348
ENSG00000241343	RPL36A	-18.3145
ENSG00000130726	TRIM28	-18.2757
ENSG00000138326	RPS24	-18.2123
ENSG00000121073	SLC35B1	-18.2062
ENSG00000186298	PPP1CC	-18.1159
ENSG00000162244	RPL29	-18.0157
ENSG00000130332	LSM7	-17.9998
ENSG00000062582	MRPS24	-17.9804
ENSG00000204435	CSNK2B	-17.9726
ENSG00000159377	PSMB4	-17.9335
ENSG00000063177	RPL18	-17.8639
ENSG00000186468	RPS23	-17.8265
ENSG00000197021	CXorf40B	-17.7477
ENSG00000155438	NIFK	-17.6683
ENSG00000263020	AL662899.2	-17.5409
ENSG00000161016	RPL8	-17.059
ENSG00000112306	RPS12	-17.0147
ENSG00000188375	H3F3C	-16.7096
ENSG00000175390	EIF3F	-16.521
ENSG00000131469	RPL27	-16.482
ENSG00000114391	RPL24	-16.3578
ENSG00000106591	MRPL32	-16.2934
ENSG00000148291	SURF2	-16.2351
ENSG00000120533	ENY2	-16.1913
ENSG00000178982	EIF3K	-16.1884
ENSG00000168101	NUDT16L1	-16.1191
ENSG00000171530	TBCA	-16.0959
ENSG00000188342	GTF2F2	-16.0044
ENSG00000010810	FYN	-15.9835
ENSG00000167088	SNRPD1	-15.9707
ENSG00000147687	TATDN1	-15.9276
ENSG00000138668	HNRNPD	-15.799
ENSG00000171863	RPS7	-15.7248
ENSG00000241370	RPP21	-15.7089
ENSG00000137947	GTF2B	-15.6399
ENSG00000197756	RPL37A	-15.6308
ENSG00000125850	OVOL2	-15.4823
ENSG00000196531	NACA	-15.3311
ENSG00000243678	NME2	-15.3201
ENSG00000137574	TGS1	-15.2292
ENSG00000143947	RPS27A	-15.1829
ENSG00000171425	ZNF581	-15.1702
ENSG00000070756	PABPC1	-15.1468
ENSG00000168928	CTRB2	-15.1446
ENSG00000166136	NDUFB8	-15.142
ENSG00000196683	TOMM7	-15.0457
ENSG00000124733	MEA1	-14.9255
ENSG00000142676	RPL11	-14.8216
ENSG00000211450	SELENOH	-14.8137
ENSG00000088986	DYNLL1	-14.7003
ENSG00000255823	MTRNR2L8	-14.6849
ENSG00000140990	NDUFB10	-14.6827
ENSG00000198918	RPL39	-14.5701
ENSG00000182774	RPS17	-14.5289
ENSG00000113387	SUB1	-14.3129
ENSG00000265354	TIMM23	-14.1739
ENSG00000134419	RPS15A	-14.1217
ENSG00000108298	RPL19	-14.1112
ENSG00000008988	RPS20	-14.0909
ENSG00000213551	DNAJC9	-13.9858
ENSG00000142507	PSMB6	-13.9778
ENSG00000249209	AP000311.1	-13.9385
ENSG00000231767	AL136454.1	-13.8867
ENSG00000132646	PCNA	-13.8365
ENSG00000140988	RPS2	-13.8066
ENSG00000182899	RPL35A	-13.7994
ENSG00000147403	RPL10	-13.7766
ENSG00000285891	AC113348.1	-13.7567
ENSG00000187735	TCEA1	-13.7463
ENSG00000274559	CU639417.1	-13.7028
ENSG00000086061	DNAJA1	-13.6882
ENSG00000123349	PFDN5	-13.6842
ENSG00000139233	LLPH	-13.6665
ENSG00000142168	SOD1	-13.6111
ENSG00000151923	TIAL1	-13.5747
ENSG00000105372	RPS19	-13.4637
ENSG00000163584	RPL22L1	-13.4338
ENSG00000197620	CXorf40A	-13.3371
ENSG00000121274	TENT4B	-13.274
ENSG00000234289	H2BFS	-13.2517
ENSG00000147138	GPR174	-13.2028
ENSG00000110711	AIP	-13.1174
ENSG00000241837	ATP5PO	-13.0876
ENSG00000088256	GNA11	-13.0339
ENSG00000137818	RPLP1	-13.0144
ENSG00000100804	PSMB5	-12.9821
ENSG00000147669	POLR2K	-12.9782
ENSG00000138709	LARP1B	-12.8285
ENSG00000197982	C1orf122	-12.8131
ENSG00000188846	RPL14	-12.787
ENSG00000105640	RPL18A	-12.6542
ENSG00000159346	ADIPOR1	-12.6228
ENSG00000122026	RPL21	-12.6076
ENSG00000203727	SAMD5	-12.5376
ENSG00000277791	PSMB3	-12.4826
ENSG00000171858	RPS21	-12.4512
ENSG00000151846	PABPC3	-12.3756
ENSG00000137547	MRPL15	-12.3415
ENSG00000011052	NME1-NME2	-12.3238
ENSG00000111817	DSE	-12.2721
ENSG00000242485	MRPL20	-12.2566
ENSG00000129460	NGDN	-12.2424
ENSG00000131773	KHDRBS3	-12.2159
ENSG00000126267	COX6B1	-12.1899
ENSG00000118181	RPS25	-12.1814
ENSG00000188396	TCTEX1D4	-12.1693
ENSG00000123975	CKS2	-12.1583
ENSG00000095739	BAMBI	-12.1296
ENSG00000100519	PSMC6	-12.1132
ENSG00000136942	RPL35	-12.1069
ENSG00000204335	SP5	-12.0984
ENSG00000071082	RPL31	-12.0835
ENSG00000141378	PTRH2	-12.0605
ENSG00000112695	COX7A2	-12.0319
ENSG00000157954	WIPI2	-12.0251
ENSG00000065978	YBX1	-11.9993
ENSG00000153037	SRP19	-11.9899
ENSG00000258102	MAP1LC3B2	-11.9782
ENSG00000138398	PPIG	-11.9687
SINE:Alu:AluYb9	SINE:Alu:AluYb9	-11.9628
ENSG00000260342	AC138811.2	-11.9596
ENSG00000185262	UBALD2	-11.9543
ENSG00000164733	CTSB	-11.9172
ENSG00000226685	CT47A12	-11.9161
ENSG00000101182	PSMA7	-11.8711
ENSG00000155368	DBI	-11.8284
ENSG00000170860	LSM3	-11.8179
ENSG00000100387	RBX1	-11.815
ENSG00000173153	ESRRA	-11.7703
ENSG00000236446	CT47B1	-11.7496
ENSG00000102554	KLF5	-11.7283
ENSG00000090060	PAPOLA	-11.6939
ENSG00000183336	BOLA2	-11.6466
ENSG00000189159	JPT1	-11.6458
ENSG00000197903	HIST1H2BK	-11.6372
ENSG00000257529	RPL36A-HNRNPH2	-11.6172
ENSG00000267740	AC024592.3	-11.6078
ENSG00000177707	NECTIN3	-11.5884
ENSG00000115539	PDCL3	-11.5389
ENSG00000266472	MRPS21	-11.5339
ENSG00000162222	TTC9C	-11.5018
ENSG00000156928	MALSU1	-11.491
ENSG00000164615	CAMLG	-11.4904
ENSG00000115541	HSPE1	-11.4883
ENSG00000229117	RPL41	-11.4511
ENSG00000183798	EMILIN3	-11.4504
ENSG00000181610	MRPS23	-11.4381
ENSG00000005007	UPF1	-11.4329
ENSG00000164040	PGRMC2	-11.4251
ENSG00000164346	NSA2	-11.4056
ENSG00000177144	NUDT4B	-11.3923
ENSG00000168066	SF1	-11.3869
ENSG00000285480	AC021097.2	-11.3786
ENSG00000148908	RGS10	-11.3719
ENSG00000131263	RLIM	-11.2686
ENSG00000119707	RBM25	-11.2467
ENSG00000260836	AC245033.1	-11.2438
ENSG00000138385	SSB	-11.2262
ENSG00000213741	RPS29	-11.1757
ENSG00000083845	RPS5	-11.1617
ENSG00000215021	PHB2	-11.1557
ENSG00000120675	DNAJC15	-11.152
ENSG00000259066	AL110118.2	-11.1477
ENSG00000156261	CCT8	-11.1178
ENSG00000224578	HNRNPA1P48	-11.0909
ENSG00000107372	ZFAND5	-11.0828
ENSG00000108518	PFN1	-11.0674
ENSG00000198301	SDAD1	-11.0633
ENSG00000158042	MRPL17	-11.0354
ENSG00000198258	UBL5	-11.0279
ENSG00000130734	ATG4D	-11.0254
ENSG00000163714	U2SURP	-11.0142
ENSG00000197451	HNRNPAB	-11.0136
ENSG00000168028	RPSA	-10.9954
ENSG00000158417	EIF5B	-10.9909
ENSG00000100104	SRRD	-10.9786
ENSG00000169020	ATP5ME	-10.9566
ENSG00000146066	HIGD2A	-10.9553
ENSG00000164853	UNCX	-10.9551
ENSG00000130032	PRRG3	-10.9301
ENSG00000169976	SF3B5	-10.8678
ENSG00000167552	TUBA1A	-10.8609
ENSG00000124802	EEF1E1	-10.8595
ENSG00000198755	RPL10A	-10.831
ENSG00000139168	ZCRB1	-10.7877
ENSG00000226023	CT47A6	-10.7673
ENSG00000237957	CT47A5	-10.7539
ENSG00000115128	SF3B6	-10.7527
ENSG00000166441	RPL27A	-10.7384
ENSG00000108107	RPL28	-10.7156
ENSG00000224089	CT47A10	-10.6898
ENSG00000225921	NOL7	-10.6853
ENSG00000139131	YARS2	-10.6813
ENSG00000215472	RPL17-C18orf32	-10.6468
ENSG00000147677	EIF3H	-10.6439
ENSG00000167674	HDGFL2	-10.6415
ENSG00000226929	CT47A11	-10.637
ENSG00000226600	CT47A9	-10.6348
ENSG00000116754	SRSF11	-10.6306
ENSG00000174886	NDUFA11	-10.6082
ENSG00000115268	RPS15	-10.6031
ENSG00000125356	NDUFA1	-10.5694
ENSG00000105677	TMEM147	-10.5642
ENSG00000159147	DONSON	-10.5391
ENSG00000204568	MRPS18B	-10.5348
ENSG00000242362	CT47A2	-10.5166
ENSG00000178449	COX14	-10.5147
ENSG00000153310	FAM49B	-10.5109
ENSG00000114902	SPCS1	-10.4768
ENSG00000154781	CCDC174	-10.4762
ENSG00000188612	SUMO2	-10.4643
ENSG00000164045	CDC25A	-10.4589
ENSG00000159055	MIS18A	-10.4429
ENSG00000128645	HOXD1	-10.415
ENSG00000172809	RPL38	-10.4038
ENSG00000236126	CT47A3	-10.3757
ENSG00000176472	ZNF575	-10.3597
ENSG00000077152	UBE2T	-10.3591
ENSG00000075415	SLC25A3	-10.2916
ENSG00000115350	POLE4	-10.2874
ENSG00000114784	EIF1B	-10.2861
ENSG00000253506	NACA2	-10.2859
ENSG00000135940	COX5B	-10.2554
ENSG00000164258	NDUFS4	-10.2238
ENSG00000039650	PNKP	-10.2066
ENSG00000112312	GMNN	-10.1925
ENSG00000234545	FAM133B	-10.1458
ENSG00000167283	ATP5MG	-10.138
ENSG00000175768	TOMM5	-10.1374
ENSG00000114126	TFDP2	-10.1124
ENSG00000105755	ETHE1	-10.1078
ENSG00000203760	CENPW	-10.1068
ENSG00000134323	MYCN	-10.1022
ENSG00000215251	FASTKD5	-10.0996
ENSG00000197728	RPS26	-10.0858
ENSG00000236371	CT47A1	-10.0793
ENSG00000108848	LUC7L3	-10.0733
ENSG00000105254	TBCB	-10.0733
ENSG00000122873	CISD1	-10.0635
ENSG00000143994	ABHD1	-10.0377
ENSG00000159140	SON	-10.0355
ENSG00000188486	H2AFX	-10.0188
ENSG00000164332	UBLCP1	-9.98468
ENSG00000277150	F8A3	-9.91333
ENSG00000147586	MRPS28	-9.89861
ENSG00000111775	COX6A1	-9.89005
ENSG00000118680	MYL12B	-9.88717
ENSG00000111832	RWDD1	-9.88112
ENSG00000147383	NSDHL	-9.8781
ENSG00000197885	NKIRAS1	-9.87025
ENSG00000135763	URB2	-9.86958
ENSG00000175106	TVP23C	-9.85414
ENSG00000116251	RPL22	-9.82084
ENSG00000163558	PRKCI	-9.78985
ENSG00000189266	PNRC2	-9.77354
ENSG00000116649	SRM	-9.77081
ENSG00000114353	GNAI2	-9.74872
ENSG00000081870	HSPB11	-9.72978
ENSG00000197172	MAGEA6	-9.72308
ENSG00000121897	LIAS	-9.71382
ENSG00000106443	PHF14	-9.71056
ENSG00000240682	ISY1	-9.7
ENSG00000182481	KPNA2	-9.68869
ENSG00000139697	SBNO1	-9.68857
ENSG00000151657	KIN	-9.67974
ENSG00000127184	COX7C	-9.6765
ENSG00000259399	TGIF2-RAB5IF	-9.6718
ENSG00000121022	COPS5	-9.6627
ENSG00000105085	MED26	-9.66076
ENSG00000123505	AMD1	-9.65997
ENSG00000196998	WDR45	-9.65791
ENSG00000108106	UBE2S	-9.64743
ENSG00000083290	ULK2	-9.64154
ENSG00000196866	HIST1H2AD	-9.62547
ENSG00000264364	DYNLL2	-9.62323
ENSG00000188229	TUBB4B	-9.60714
ENSG00000117133	RPF1	-9.60576
ENSG00000168286	THAP11	-9.59253
ENSG00000134825	TMEM258	-9.59247
ENSG00000188243	COMMD6	-9.58238
ENSG00000065911	MTHFD2	-9.57968
ENSG00000145592	RPL37	-9.57688
ENSG00000124789	NUP153	-9.57259
ENSG00000198417	MT1F	-9.56827
ENSG00000108094	CUL2	-9.56193
ENSG00000172262	ZNF131	-9.55729
ENSG00000111615	KRR1	-9.55707
ENSG00000154723	ATP5PF	-9.54623
ENSG00000265681	RPL17	-9.51476
ENSG00000205544	TMEM256	-9.50697
ENSG00000148303	RPL7A	-9.48782
ENSG00000138069	RAB1A	-9.48611
ENSG00000129235	TXNDC17	-9.47293
ENSG00000139343	SNRPF	-9.47181
ENSG00000137876	RSL24D1	-9.47063
ENSG00000261787	TCF24	-9.45368
ENSG00000164687	FABP5	-9.45285
ENSG00000147679	UTP23	-9.44892
ENSG00000100600	LGMN	-9.43727
ENSG00000139880	CDH24	-9.43615
ENSG00000175606	TMEM70	-9.42253
ENSG00000280778	AC243547.3	-9.41687
ENSG00000169564	PCBP1	-9.4038
ENSG00000134262	AP4B1	-9.39064
ENSG00000152795	HNRNPDL	-9.39018
ENSG00000204595	DPRX	-9.38823
ENSG00000103495	MAZ	-9.31267
ENSG00000165264	NDUFB6	-9.30266
ENSG00000005075	POLR2J	-9.28803
ENSG00000172428	COPS9	-9.28694
ENSG00000254772	EEF1G	-9.28401
ENSG00000168389	MFSD2A	-9.28059
ENSG00000115486	GGCX	-9.28056
ENSG00000176953	NFATC2IP	-9.25646
ENSG00000164713	BRI3	-9.25252
ENSG00000213931	HBE1	-9.24716
ENSG00000178127	NDUFV2	-9.2423
ENSG00000132432	SEC61G	-9.24084
ENSG00000197111	PCBP2	-9.23515
ENSG00000137948	BRDT	-9.22077
ENSG00000262919	CCNQ	-9.21043
ENSG00000198841	KTI12	-9.19817
ENSG00000152219	ARL14EP	-9.18141
ENSG00000183598	HIST2H3D	-9.17689
ENSG00000168724	DNAJC21	-9.17083
ENSG00000103426	CORO7-PAM16	-9.16848
ENSG00000101084	RAB5IF	-9.16794
ENSG00000162384	CZIB	-9.16367
ENSG00000198218	QRICH1	-9.15761
ENSG00000115163	CENPA	-9.13483
ENSG00000151287	TEX30	-9.11804
ENSG00000146476	ARMT1	-9.08988
ENSG00000172845	SP3	-9.08126
ENSG00000171135	JAGN1	-9.07583
ENSG00000111780	AL021546.1	-9.07501
ENSG00000167981	ZNF597	-9.05747
ENSG00000100028	SNRPD3	-9.05712
ENSG00000178307	TMEM11	-9.03575
ENSG00000277203	F8A1	-8.99381
ENSG00000163682	RPL9	-8.99292
ENSG00000145386	CCNA2	-8.98985
ENSG00000187514	PTMA	-8.98945
ENSG00000109971	HSPA8	-8.98628
LTR:ERV1:LTR7Y	LTR:ERV1:LTR7Y	-8.93502
ENSG00000283697	HSFX3	-8.9086
ENSG00000067365	METTL22	-8.88465
ENSG00000187109	NAP1L1	-8.88345
ENSG00000144635	DYNC1LI1	-8.86721
ENSG00000166478	ZNF143	-8.84352
ENSG00000155287	SLC25A28	-8.8411
ENSG00000163781	TOPBP1	-8.84101
ENSG00000174953	DHX36	-8.83259
ENSG00000146425	DYNLT1	-8.79386
ENSG00000138286	FAM149B1	-8.78754
ENSG00000100030	MAPK1	-8.78013
ENSG00000110046	ATG2A	-8.77765
ENSG00000188529	SRSF10	-8.75709
ENSG00000145916	RMND5B	-8.74862
ENSG00000178125	PPP1R42	-8.7473
ENSG00000169139	UBE2V2	-8.74664
ENSG00000255298	OR8G5	-8.73867
ENSG00000070759	TESK2	-8.73498
ENSG00000232388	SMIM26	-8.73134
ENSG00000153774	CFDP1	-8.72193
ENSG00000204131	NHSL2	-8.72085
ENSG00000156603	MED19	-8.70612
ENSG00000103415	HMOX2	-8.69139
ENSG00000135821	GLUL	-8.68972
ENSG00000100836	PABPN1	-8.67341
ENSG00000165169	DYNLT3	-8.66158
ENSG00000203909	DPPA5	-8.6572
ENSG00000112081	SRSF3	-8.6543
ENSG00000182952	HMGN4	-8.64283
ENSG00000008952	SEC62	-8.64128
ENSG00000169715	MT1E	-8.63877
ENSG00000135211	TMEM60	-8.62524
ENSG00000233927	RPS28	-8.61853
ENSG00000213923	CSNK1E	-8.58455
ENSG00000126524	SBDS	-8.58429
ENSG00000185290	NUPR2	-8.56746
ENSG00000144713	RPL32	-8.56014
ENSG00000085721	RRN3	-8.53794
ENSG00000099804	CDC34	-8.537
ENSG00000286019	NOTCH2NLB	-8.5346
ENSG00000187555	USP7	-8.53423
ENSG00000137073	UBAP2	-8.52921
ENSG00000256980	KHDC1L	-8.52604
ENSG00000221983	UBA52	-8.51518
ENSG00000198783	ZNF830	-8.50629
ENSG00000100156	SLC16A8	-8.50316
ENSG00000088992	TESC	-8.4911
ENSG00000224531	SMIM13	-8.47652
ENSG00000172172	MRPL13	-8.47642
ENSG00000138166	DUSP5	-8.47473
ENSG00000127328	RAB3IP	-8.45983
ENSG00000273088	AL713999.1	-8.4579
ENSG00000100142	POLR2F	-8.45155
ENSG00000105072	C19orf44	-8.44471
ENSG00000170881	RNF139	-8.44251
ENSG00000125877	ITPA	-8.43919
ENSG00000178691	SUZ12	-8.42644
ENSG00000215375	MYL5	-8.42638
ENSG00000106927	AMBP	-8.41825
ENSG00000143499	SMYD2	-8.41724
ENSG00000100664	EIF5	-8.4136
ENSG00000128699	ORMDL1	-8.41029
ENSG00000164754	RAD21	-8.41017
ENSG00000105173	CCNE1	-8.39248
ENSG00000197958	RPL12	-8.39239
ENSG00000154174	TOMM70	-8.38265
ENSG00000182223	ZAR1	-8.37738
ENSG00000198331	HYLS1	-8.37297
ENSG00000132424	PNISR	-8.3686
ENSG00000149609	C20orf144	-8.36414
ENSG00000130312	MRPL34	-8.35537
ENSG00000117143	UAP1	-8.35507
ENSG00000256100	AP000721.1	-8.35454
ENSG00000106028	SSBP1	-8.34893
ENSG00000254858	MPV17L2	-8.34843
ENSG00000111596	CNOT2	-8.33513
ENSG00000031691	CENPQ	-8.33198
ENSG00000156256	USP16	-8.31749
ENSG00000124596	OARD1	-8.31726
ENSG00000116670	MAD2L2	-8.30594
ENSG00000119396	RAB14	-8.30413
ENSG00000165782	PIP4P1	-8.29964
ENSG00000157110	RBPMS	-8.28506
ENSG00000163811	WDR43	-8.2684
ENSG00000167065	DUSP18	-8.26665
ENSG00000175826	CTDNEP1	-8.24032
ENSG00000103121	CMC2	-8.23584
ENSG00000267157	AC011499.1	-8.23371
ENSG00000286185	AC242842.3	-8.23134
ENSG00000132466	ANKRD17	-8.22726
ENSG00000160072	ATAD3B	-8.21857
ENSG00000112029	FBXO5	-8.21639
ENSG00000182831	C16orf72	-8.21217
ENSG00000125977	EIF2S2	-8.20748
ENSG00000112308	C6orf62	-8.19676
ENSG00000101367	MAPRE1	-8.18972
LTR:ERV1:LTR7B	LTR:ERV1:LTR7B	-8.18846
ENSG00000184009	ACTG1	-8.18596
ENSG00000077147	TM9SF3	-8.17437
ENSG00000019995	ZRANB1	-8.17219
ENSG00000177479	ARIH2	-8.16703
ENSG00000250317	SMIM20	-8.16175
ENSG00000136045	PWP1	-8.15849
ENSG00000157045	NTAN1	-8.15747
ENSG00000100129	EIF3L	-8.15725
ENSG00000100564	PIGH	-8.15705
ENSG00000251493	FOXD1	-8.15538
ENSG00000198843	SELENOT	-8.15311
ENSG00000180817	PPA1	-8.12286
ENSG00000080824	HSP90AA1	-8.12275
ENSG00000084733	RAB10	-8.11469
ENSG00000272047	GTF2H5	-8.11335
ENSG00000150459	SAP18	-8.1087
ENSG00000134371	CDC73	-8.10238
ENSG00000121774	KHDRBS1	-8.09943
ENSG00000115419	GLS	-8.08372
ENSG00000261796	ISY1-RAB43	-8.08287
ENSG00000163041	H3F3A	-8.08186
ENSG00000121892	PDS5A	-8.06814
ENSG00000166938	DIS3L	-8.05769
ENSG00000163453	IGFBP7	-8.0471
ENSG00000125445	MRPS7	-8.04645
ENSG00000274791	F8A2	-8.04602
ENSG00000101057	MYBL2	-8.03291
ENSG00000130821	SLC6A8	-8.03008
ENSG00000100823	APEX1	-8.01638
ENSG00000133773	CCDC59	-8.00737
ENSG00000126756	UXT	-8.00391
ENSG00000132963	POMP	-7.99951
ENSG00000188725	SMIM15	-7.99172
ENSG00000143155	TIPRL	-7.98713
ENSG00000100300	TSPO	-7.9642
ENSG00000105849	TWISTNB	-7.93374
ENSG00000176788	BASP1	-7.93206
ENSG00000145912	NHP2	-7.92687
ENSG00000267261	AC099811.2	-7.92519
ENSG00000278677	HIST1H2AM	-7.92455
ENSG00000181350	LRRC75A	-7.92226
ENSG00000197579	TOPORS	-7.90129
ENSG00000106803	SEC61B	-7.90121
ENSG00000108424	KPNB1	-7.894
ENSG00000165502	RPL36AL	-7.89355
ENSG00000085231	AK6	-7.88597
ENSG00000187569	DPPA3	-7.88148
ENSG00000154429	CCSAP	-7.87351
ENSG00000169609	C15orf40	-7.87306
ENSG00000154473	BUB3	-7.87102
ENSG00000196139	AKR1C3	-7.86292
ENSG00000068745	IP6K2	-7.85423
ENSG00000102172	SMS	-7.85097
ENSG00000163444	TMEM183A	-7.84596
ENSG00000108055	SMC3	-7.84203
ENSG00000149483	TMEM138	-7.83653
ENSG00000113460	BRIX1	-7.83308
ENSG00000128524	ATP6V1F	-7.81882
ENSG00000111906	HDDC2	-7.81666
ENSG00000169627	BOLA2B	-7.81123
ENSG00000112640	PPP2R5D	-7.80887
ENSG00000162949	CAPN13	-7.80566
ENSG00000174238	PITPNA	-7.80026
ENSG00000184752	NDUFA12	-7.78167
ENSG00000104131	EIF3J	-7.78164
ENSG00000173660	UQCRH	-7.77964
ENSG00000215817	ZC3H11B	-7.77441
ENSG00000173812	EIF1	-7.77132
ENSG00000164983	TMEM65	-7.77019
ENSG00000137312	FLOT1	-7.76901
ENSG00000104331	IMPAD1	-7.76195
ENSG00000073169	SELENOO	-7.75889
ENSG00000126890	CTAG2	-7.73627
ENSG00000154642	C21orf91	-7.73552
ENSG00000204538	PSORS1C2	-7.7308
ENSG00000276368	HIST1H2AJ	-7.7291
ENSG00000118985	ELL2	-7.7074
ENSG00000112237	CCNC	-7.70683
ENSG00000069509	FUNDC1	-7.70598
ENSG00000168906	MAT2A	-7.70406
ENSG00000174788	PCP2	-7.70293
ENSG00000197653	DNAH10	-7.70026
ENSG00000124541	RRP36	-7.70004
ENSG00000124201	ZNFX1	-7.68175
ENSG00000155463	OXA1L	-7.68136
ENSG00000131143	COX4I1	-7.67233
ENSG00000102978	POLR2C	-7.66837
ENSG00000128298	BAIAP2L2	-7.66818
ENSG00000037241	RPL26L1	-7.66761
ENSG00000164610	RP9	-7.66559
ENSG00000158825	CDA	-7.66471
ENSG00000123268	ATF1	-7.65567
ENSG00000106003	LFNG	-7.65241
ENSG00000139496	NUP58	-7.63945
ENSG00000100567	PSMA3	-7.61814
ENSG00000065548	ZC3H15	-7.61696
ENSG00000127616	SMARCA4	-7.59638
ENSG00000166012	TAF1D	-7.59
ENSG00000119655	NPC2	-7.58967
ENSG00000234965	SHISA8	-7.58063
ENSG00000288053	AC231657.3	-7.57211
ENSG00000182636	NDN	-7.55398
ENSG00000134057	CCNB1	-7.55319
ENSG00000186625	KATNA1	-7.54959
ENSG00000080819	CPOX	-7.53661
ENSG00000149100	EIF3M	-7.53522
ENSG00000141562	NARF	-7.53174
ENSG00000159079	CFAP298	-7.53077
ENSG00000171202	TMEM126A	-7.52862
ENSG00000090470	PDCD7	-7.52826
ENSG00000050130	JKAMP	-7.51882
ENSG00000109270	LAMTOR3	-7.51626
ENSG00000100314	CABP7	-7.49809
ENSG00000128311	TST	-7.49502
ENSG00000177465	ACOT4	-7.49429
ENSG00000145050	MANF	-7.47978
ENSG00000089006	SNX5	-7.47714
ENSG00000184887	BTBD6	-7.46747
ENSG00000066027	PPP2R5A	-7.46742
ENSG00000159224	GIP	-7.46564
ENSG00000203907	OOEP	-7.45476
ENSG00000049130	KITLG	-7.45235
ENSG00000165678	GHITM	-7.43104
ENSG00000204308	RNF5	-7.42029
ENSG00000141552	ANAPC11	-7.41546
ENSG00000006047	YBX2	-7.41361
ENSG00000269028	MTRNR2L12	-7.41297
ENSG00000217930	PAM16	-7.40921
ENSG00000126653	NSRP1	-7.40356
ENSG00000119487	MAPKAP1	-7.40297
ENSG00000125533	BHLHE23	-7.40107
ENSG00000106263	EIF3B	-7.39272
ENSG00000146904	EPHA1	-7.38968
ENSG00000143514	TP53BP2	-7.35379
ENSG00000167747	C19orf48	-7.3529
ENSG00000104691	UBXN8	-7.3496
ENSG00000285762	AC253536.7	-7.34511
ENSG00000171453	POLR1C	-7.34394
ENSG00000008256	CYTH3	-7.34138
ENSG00000188786	MTF1	-7.33854
ENSG00000062194	GPBP1	-7.33785
ENSG00000168246	UBTD2	-7.3372
ENSG00000116560	SFPQ	-7.33434
ENSG00000125779	PANK2	-7.33409
ENSG00000125482	TTF1	-7.32885
ENSG00000204822	MRPL53	-7.32493
ENSG00000184277	TM2D3	-7.32407
ENSG00000124787	RPP40	-7.32223
ENSG00000163132	MSX1	-7.32166
ENSG00000104147	OIP5	-7.30905
ENSG00000164587	RPS14	-7.3039
ENSG00000174574	AKIRIN1	-7.30368
ENSG00000168925	CTRB1	-7.29622
ENSG00000229833	PET100	-7.29259
ENSG00000069956	MAPK6	-7.29131
ENSG00000114416	FXR1	-7.28667
ENSG00000117174	ZNHIT6	-7.2797
ENSG00000163328	GPR155	-7.27412
ENSG00000129484	PARP2	-7.2718
ENSG00000089157	RPLP0	-7.27149
ENSG00000167272	POP5	-7.26761
ENSG00000184033	CTAG1B	-7.26682
ENSG00000103811	CTSH	-7.26615
ENSG00000163882	POLR2H	-7.25017
ENSG00000272772	AC104109.3	-7.24949
ENSG00000131100	ATP6V1E1	-7.2438
ENSG00000161395	PGAP3	-7.24158
ENSG00000280789	PAGR1	-7.24055
ENSG00000153006	SREK1IP1	-7.22893
ENSG00000138698	RAP1GDS1	-7.22203
ENSG00000147684	NDUFB9	-7.21445
ENSG00000196365	LONP1	-7.21177
ENSG00000150779	TIMM8B	-7.2101
ENSG00000125944	HNRNPR	-7.20824
ENSG00000206418	RAB12	-7.20343
ENSG00000174010	KLHL15	-7.19639
ENSG00000117676	RPS6KA1	-7.19582
ENSG00000117632	STMN1	-7.18911
ENSG00000109475	RPL34	-7.18566
ENSG00000128708	HAT1	-7.18041
ENSG00000173674	EIF1AX	-7.17905
ENSG00000173171	MTX1	-7.17689
ENSG00000175854	SWI5	-7.1752
ENSG00000109606	DHX15	-7.1725
ENSG00000013441	CLK1	-7.16985
ENSG00000089009	RPL6	-7.16892
ENSG00000163002	NUP35	-7.16755
ENSG00000072415	MPP5	-7.15869
ENSG00000189227	C15orf61	-7.14917
ENSG00000127947	PTPN12	-7.13852
ENSG00000163938	GNL3	-7.13105
ENSG00000165898	ISCA2	-7.13066
ENSG00000283149	AC068631.2	-7.12763
ENSG00000103342	GSPT1	-7.1235
ENSG00000276410	HIST1H2BB	-7.11785
ENSG00000117481	NSUN4	-7.11375
ENSG00000205937	RNPS1	-7.11067
ENSG00000198818	SFT2D1	-7.10211
ENSG00000181938	GINS3	-7.09605
ENSG00000138180	CEP55	-7.08714
ENSG00000183246	RIMBP3C	-7.08314
ENSG00000181817	LSM10	-7.08288
ENSG00000112273	HDGFL1	-7.08217
ENSG00000082898	XPO1	-7.06879
ENSG00000085662	AKR1B1	-7.06681
ENSG00000171649	ZIK1	-7.06665
ENSG00000261717	AC009163.5	-7.05657
ENSG00000099381	SETD1A	-7.03986
ENSG00000008018	PSMB1	-7.03722
ENSG00000160213	CSTB	-7.03603
ENSG00000174547	MRPL11	-7.03549
ENSG00000111790	FGFR1OP2	-7.02971
ENSG00000196449	YRDC	-7.01778
ENSG00000161714	PLCD3	-7.01041
ENSG00000177954	RPS27	-7.00657
ENSG00000130165	ELOF1	-7.00398
ENSG00000163249	CCNYL1	-7.00303
ENSG00000279804	PRAMEF18	-6.99832
ENSG00000111843	TMEM14C	-6.99503
ENSG00000004961	HCCS	-6.98761
ENSG00000230347	CT47A8	-6.97847
ENSG00000167526	RPL13	-6.96968
ENSG00000127314	RAP1B	-6.96503
ENSG00000064703	DDX20	-6.9607
ENSG00000107223	EDF1	-6.9536
ENSG00000100296	THOC5	-6.95035
ENSG00000186416	NKRF	-6.95016
ENSG00000204954	C12orf73	-6.94819
ENSG00000153250	RBMS1	-6.94623
ENSG00000134398	ERN2	-6.94135
ENSG00000117118	SDHB	-6.93813
ENSG00000185818	NAT8L	-6.93369
ENSG00000186010	NDUFA13	-6.92534
ENSG00000131236	CAP1	-6.91741
ENSG00000087460	GNAS	-6.90923
ENSG00000054690	PLEKHH1	-6.90745
ENSG00000178104	PDE4DIP	-6.9069
ENSG00000148672	GLUD1	-6.90096
ENSG00000167720	SRR	-6.88842
ENSG00000120526	NUDCD1	-6.87875
ENSG00000158023	WDR66	-6.87172
ENSG00000008382	MPND	-6.86386
ENSG00000143033	MTF2	-6.86086
ENSG00000163923	RPL39L	-6.85881
ENSG00000270757	HSPE1-MOB4	-6.85647
ENSG00000129197	RPAIN	-6.85301
ENSG00000101158	NELFCD	-6.84668
ENSG00000221978	CCNL2	-6.84364
ENSG00000278311	GGNBP2	-6.8335
ENSG00000162923	WDR26	-6.81945
ENSG00000254979	AP000781.2	-6.81683
ENSG00000124383	MPHOSPH10	-6.81585
ENSG00000013275	PSMC4	-6.81391
ENSG00000148572	NRBF2	-6.81326
ENSG00000173915	ATP5MD	-6.81173
ENSG00000166986	MARS	-6.80772
ENSG00000011260	UTP18	-6.80089
ENSG00000153485	TMEM251	-6.80037
ENSG00000123144	TRIR	-6.79875
ENSG00000100316	RPL3	-6.79472
ENSG00000080608	PUM3	-6.79399
ENSG00000131238	PPT1	-6.79286
ENSG00000170604	IRF2BP1	-6.78864
ENSG00000258873	DUXA	-6.78696
ENSG00000091947	TMEM101	-6.78642
ENSG00000166831	RBPMS2	-6.78294
ENSG00000248643	RBM14-RBM4	-6.78208
ENSG00000146872	TLK2	-6.7808
ENSG00000103035	PSMD7	-6.78041
ENSG00000049656	CLPTM1L	-6.77783
ENSG00000167325	RRM1	-6.77562
ENSG00000164105	SAP30	-6.76409
ENSG00000126953	TIMM8A	-6.76087
ENSG00000060491	OGFR	-6.75913
ENSG00000119048	UBE2B	-6.75092
ENSG00000161981	SNRNP25	-6.74824
ENSG00000133134	BEX2	-6.73318
ENSG00000106689	LHX2	-6.72471
ENSG00000153560	UBP1	-6.71065
ENSG00000124177	CHD6	-6.70918
ENSG00000145824	CXCL14	-6.70411
ENSG00000008282	SYPL1	-6.70372
ENSG00000111142	METAP2	-6.70366
ENSG00000164576	SAP30L	-6.69923
ENSG00000166913	YWHAB	-6.68902
ENSG00000137054	POLR1E	-6.68861
ENSG00000120265	PCMT1	-6.6866
ENSG00000090905	TNRC6A	-6.68625
ENSG00000036549	AC118549.1	-6.68063
ENSG00000169021	UQCRFS1	-6.67046
ENSG00000221838	AP4M1	-6.66991
ENSG00000100319	ZMAT5	-6.66762
ENSG00000182890	GLUD2	-6.66664
ENSG00000110422	HIPK3	-6.66472
ENSG00000090263	MRPS33	-6.65756
ENSG00000137288	UQCC2	-6.65388
ENSG00000137275	RIPK1	-6.65373
ENSG00000071462	BUD23	-6.65242
ENSG00000198604	BAZ1A	-6.64833
ENSG00000130822	PNCK	-6.64486
ENSG00000170262	MRAP	-6.63794
ENSG00000134597	RBMX2	-6.63577
ENSG00000104529	EEF1D	-6.63506
ENSG00000185787	MORF4L1	-6.63053
ENSG00000148835	TAF5	-6.63009
ENSG00000171763	SPATA5L1	-6.62983
ENSG00000166337	TAF10	-6.61013
ENSG00000143450	OAZ3	-6.59569
ENSG00000170312	CDK1	-6.59363
ENSG00000284969	AL049629.2	-6.59354
ENSG00000197170	PSMD12	-6.58782
ENSG00000131368	MRPS25	-6.58281
ENSG00000168710	AHCYL1	-6.57615
ENSG00000155026	RSPH10B	-6.56977
ENSG00000112592	TBP	-6.56678
ENSG00000171793	CTPS1	-6.5607
ENSG00000181163	NPM1	-6.54742
ENSG00000100811	YY1	-6.53534
ENSG00000172115	CYCS	-6.53019
ENSG00000104976	SNAPC2	-6.52748
ENSG00000169895	SYAP1	-6.52292
ENSG00000177463	NR2C2	-6.52246
ENSG00000079785	DDX1	-6.50566
ENSG00000164543	STK17A	-6.4997
ENSG00000170525	PFKFB3	-6.49126
ENSG00000109103	UNC119	-6.48667
ENSG00000119844	AFTPH	-6.48596
ENSG00000253831	ETV3L	-6.48467
ENSG00000142694	EVA1B	-6.4784
ENSG00000105258	POLR2I	-6.47399
ENSG00000122643	NT5C3A	-6.47277
ENSG00000168002	POLR2G	-6.46326
ENSG00000131174	COX7B	-6.46211
ENSG00000138382	METTL5	-6.46165
ENSG00000002549	LAP3	-6.45517
ENSG00000149136	SSRP1	-6.45493
ENSG00000123562	MORF4L2	-6.45329
ENSG00000153237	CCDC148	-6.4507
ENSG00000154144	TBRG1	-6.4459
ENSG00000117614	SYF2	-6.44458
Retroposon:SVA:SVA_D	Retroposon:SVA:SVA_D	-6.44443
ENSG00000173598	NUDT4	-6.44299
ENSG00000183305	MAGEA2B	-6.44214
ENSG00000186103	ARGFX	-6.44075
ENSG00000100036	SLC35E4	-6.43502
ENSG00000165732	DDX21	-6.43009
ENSG00000170175	CHRNB1	-6.42811
ENSG00000105825	TFPI2	-6.42513
ENSG00000276180	HIST1H4I	-6.4233
ENSG00000227877	MRLN	-6.41959
ENSG00000144566	RAB5A	-6.41476
ENSG00000120798	NR2C1	-6.41137
ENSG00000197312	DDI2	-6.40978
ENSG00000103502	CDIPT	-6.40922
ENSG00000176340	COX8A	-6.40862
ENSG00000170889	RPS9	-6.39958
ENSG00000182004	SNRPE	-6.39832
ENSG00000048162	NOP16	-6.39574
ENSG00000268606	MAGEA2	-6.38911
ENSG00000120306	CYSTM1	-6.38237
ENSG00000163848	ZNF148	-6.38175
ENSG00000204138	PHACTR4	-6.37667
ENSG00000186187	ZNRF1	-6.37541
ENSG00000113569	NUP155	-6.3728
ENSG00000265590	C21orf59-TCP10L	-6.3694
ENSG00000183520	UTP11	-6.36876
ENSG00000141429	GALNT1	-6.36067
ENSG00000185608	MRPL40	-6.35901
ENSG00000163902	RPN1	-6.35817
ENSG00000102753	KPNA3	-6.35333
ENSG00000196505	GDAP2	-6.35235
ENSG00000141448	GATA6	-6.35177
ENSG00000089195	TRMT6	-6.34276
ENSG00000120697	ALG5	-6.34162
ENSG00000099974	DDTL	-6.33689
ENSG00000134108	ARL8B	-6.33589
ENSG00000187193	MT1X	-6.33419
ENSG00000241360	PDXP	-6.32904
ENSG00000140299	BNIP2	-6.32512
ENSG00000177189	RPS6KA3	-6.32169
ENSG00000205581	HMGN1	-6.3215
ENSG00000164109	MAD2L1	-6.31049
ENSG00000010244	ZNF207	-6.29691
ENSG00000123066	MED13L	-6.29424
ENSG00000137409	MTCH1	-6.29345
ENSG00000132341	RAN	-6.28881
ENSG00000181449	SOX2	-6.28798
ENSG00000029363	BCLAF1	-6.2878
ENSG00000083635	NUFIP1	-6.28634
ENSG00000082153	BZW1	-6.26717
ENSG00000048028	USP28	-6.26591
ENSG00000171421	MRPL36	-6.26244
ENSG00000146278	PNRC1	-6.26086
ENSG00000180992	MRPL14	-6.25762
ENSG00000116898	MRPS15	-6.25248
ENSG00000087095	NLK	-6.25198
ENSG00000104408	EIF3E	-6.25027
ENSG00000221867	MAGEA3	-6.24859
ENSG00000101945	SUV39H1	-6.24742
ENSG00000172171	TEFM	-6.24429
ENSG00000100410	PHF5A	-6.24225
ENSG00000273749	CYFIP1	-6.23032
ENSG00000278259	MYO19	-6.22207
ENSG00000177076	ACER2	-6.21602
ENSG00000091527	CDV3	-6.20456
ENSG00000182827	ACBD3	-6.20106
ENSG00000152661	GJA1	-6.19594
ENSG00000105819	PMPCB	-6.19469
ENSG00000172613	RAD9A	-6.1938
ENSG00000072201	LNX1	-6.19367
ENSG00000129911	KLF16	-6.18867
ENSG00000162889	MAPKAPK2	-6.18284
ENSG00000077150	NFKB2	-6.17922
ENSG00000172354	GNB2	-6.17828
ENSG00000163950	SLBP	-6.17291
ENSG00000158470	B4GALT5	-6.17288
ENSG00000172409	CLP1	-6.17047
ENSG00000125351	UPF3B	-6.16697
ENSG00000187094	CCK	-6.16464
ENSG00000270629	NBPF14	-6.16129
ENSG00000274183	H2AFB1	-6.15743
ENSG00000197879	MYO1C	-6.1563
ENSG00000198492	YTHDF2	-6.15584
ENSG00000100614	PPM1A	-6.15533
ENSG00000170540	ARL6IP1	-6.15009
ENSG00000239900	ADSL	-6.14998
ENSG00000111412	C12orf49	-6.1471
ENSG00000072506	HSD17B10	-6.14392
ENSG00000173166	RAPH1	-6.14344
ENSG00000166902	MRPL16	-6.14305
ENSG00000150201	FXYD4	-6.13838
ENSG00000141867	BRD4	-6.13807
ENSG00000138439	FAM117B	-6.13638
ENSG00000146457	WTAP	-6.13614
ENSG00000145220	LYAR	-6.1356
ENSG00000133872	SARAF	-6.12157
ENSG00000105617	LENG1	-6.11983
ENSG00000189043	NDUFA4	-6.11377
ENSG00000137285	TUBB2B	-6.10189
ENSG00000112305	SMAP1	-6.09818
ENSG00000237172	B3GNT9	-6.09799
ENSG00000135090	TAOK3	-6.09344
ENSG00000228474	OST4	-6.09306
ENSG00000111247	RAD51AP1	-6.09105
ENSG00000273899	NOL12	-6.08691
ENSG00000145425	RPS3A	-6.08444
ENSG00000284194	SCO2	-6.08159
ENSG00000167815	PRDX2	-6.08132
ENSG00000269858	EGLN2	-6.08089
ENSG00000204438	GPANK1	-6.0764
ENSG00000132388	UBE2G1	-6.06145
ENSG00000155380	SLC16A1	-6.05954
ENSG00000104897	SF3A2	-6.05342
ENSG00000146731	CCT6A	-6.05211
ENSG00000144130	NT5DC4	-6.04796
ENSG00000171311	EXOSC1	-6.04754
ENSG00000198826	ARHGAP11A	-6.04644
ENSG00000154727	GABPA	-6.04522
ENSG00000132603	NIP7	-6.04518
ENSG00000175063	UBE2C	-6.04466
ENSG00000140307	GTF2A2	-6.04359
ENSG00000004779	NDUFAB1	-6.04341
ENSG00000119541	VPS4B	-6.04181
ENSG00000184990	SIVA1	-6.04099
ENSG00000285304	Z83844.3	-6.03851
ENSG00000083896	YTHDC1	-6.02341
ENSG00000167193	CRK	-6.01966
ENSG00000167355	OR51B5	-6.01645
ENSG00000153266	FEZF2	-6.01526
ENSG00000189064	GAGE2A	-6.01128
ENSG00000144597	EAF1	-6.01038
ENSG00000135045	C9orf40	-6.00623
ENSG00000109079	TNFAIP1	-5.99434
ENSG00000287856	AL445524.2	-5.99148
ENSG00000160818	GPATCH4	-5.98898
ENSG00000163126	ANKRD23	-5.98137
ENSG00000146282	RARS2	-5.98089
ENSG00000012963	UBR7	-5.98044
ENSG00000205189	ZBTB10	-5.96845
ENSG00000036257	CUL3	-5.96493
ENSG00000215695	RSC1A1	-5.96337
ENSG00000086015	MAST2	-5.96301
ENSG00000283900	TPTEP2-CSNK1E	-5.96212
ENSG00000175029	CTBP2	-5.9596
ENSG00000100288	CHKB	-5.95715
ENSG00000055044	NOP58	-5.95138
ENSG00000174915	PTDSS2	-5.94785
ENSG00000060069	CTDP1	-5.94234
ENSG00000198746	GPATCH3	-5.94064
ENSG00000162441	LZIC	-5.93995
ENSG00000149806	FAU	-5.93991
ENSG00000133606	MKRN1	-5.93982
ENSG00000129292	PHF20L1	-5.93744
ENSG00000172073	TEX37	-5.93357
ENSG00000204574	ABCF1	-5.92802
ENSG00000173867	AC013489.1	-5.92664
ENSG00000178053	MLF1	-5.92419
ENSG00000198171	DDRGK1	-5.92113
ENSG00000140743	CDR2	-5.91717
ENSG00000125148	MT2A	-5.91672
ENSG00000255154	HTD2	-5.91594
ENSG00000165480	SKA3	-5.90936
ENSG00000183077	AFMID	-5.90788
ENSG00000279493	FP565260.4	-5.90294
ENSG00000136888	ATP6V1G1	-5.89217
ENSG00000168894	RNF181	-5.89116
ENSG00000168214	RBPJ	-5.88713
ENSG00000182118	FAM89A	-5.87945
ENSG00000167862	MRPL58	-5.87325
ENSG00000255192	NANOGP8	-5.86963
ENSG00000110717	NDUFS8	-5.86748
ENSG00000185129	PURA	-5.86698
ENSG00000174917	MICOS13	-5.85539
ENSG00000113240	CLK4	-5.85309
ENSG00000157837	SPPL3	-5.84918
ENSG00000156500	FAM122C	-5.8427
ENSG00000163879	DNALI1	-5.84269
ENSG00000115875	SRSF7	-5.84094
ENSG00000107175	CREB3	-5.83643
ENSG00000172590	MRPL52	-5.8354
ENSG00000167513	CDT1	-5.83396
ENSG00000175334	BANF1	-5.83289
ENSG00000135597	REPS1	-5.83247
ENSG00000169972	PUSL1	-5.82806
ENSG00000206527	HACD2	-5.8234
ENSG00000033030	ZCCHC8	-5.82105
ENSG00000122203	KIAA1191	-5.81649
ENSG00000130522	JUND	-5.81456
ENSG00000011638	TMEM159	-5.81263
ENSG00000129071	MBD4	-5.81212
ENSG00000165516	KLHDC2	-5.8049
ENSG00000153207	AHCTF1	-5.80355
ENSG00000136943	CTSV	-5.80135
ENSG00000171566	PLRG1	-5.79738
ENSG00000175354	PTPN2	-5.7968
ENSG00000205352	PRR13	-5.79344
ENSG00000105251	SHD	-5.7915
ENSG00000184831	APOO	-5.79069
ENSG00000141030	COPS3	-5.78806
LTR:ERV1:HERV-Fc1_LTR2	LTR:ERV1:HERV-Fc1_LTR2	-5.78791
ENSG00000163684	RPP14	-5.78771
ENSG00000273611	ZNHIT3	-5.78496
ENSG00000214309	MBLAC1	-5.78357
ENSG00000101608	MYL12A	-5.7821
ENSG00000131931	THAP1	-5.78112
ENSG00000110395	CBL	-5.77762
ENSG00000104356	POP1	-5.77372
ENSG00000116514	RNF19B	-5.77095
ENSG00000120802	TMPO	-5.76895
ENSG00000169684	CHRNA5	-5.76876
ENSG00000154639	CXADR	-5.76268
ENSG00000130935	NOL11	-5.76246
ENSG00000147601	TERF1	-5.76149
ENSG00000118507	AKAP7	-5.76113
ENSG00000143924	EML4	-5.7576
ENSG00000105185	PDCD5	-5.75506
ENSG00000134809	TIMM10	-5.7541
ENSG00000031698	SARS	-5.74755
ENSG00000163634	THOC7	-5.74199
ENSG00000113712	CSNK1A1	-5.7405
ENSG00000116954	RRAGC	-5.73958
ENSG00000184260	HIST2H2AC	-5.73862
ENSG00000178952	TUFM	-5.73643
ENSG00000100056	ESS2	-5.73531
ENSG00000186063	AIDA	-5.72675
ENSG00000147535	PLPP5	-5.72565
ENSG00000232119	MCTS1	-5.72387
ENSG00000141582	CBX4	-5.72345
ENSG00000165312	OTUD1	-5.7216
ENSG00000137804	NUSAP1	-5.72114
ENSG00000074800	ENO1	-5.7141
ENSG00000109519	GRPEL1	-5.71187
ENSG00000068078	FGFR3	-5.70895
ENSG00000197063	MAFG	-5.70638
ENSG00000101224	CDC25B	-5.70366
ENSG00000169813	HNRNPF	-5.69557
ENSG00000118162	KPTN	-5.69496
ENSG00000139218	SCAF11	-5.69441
ENSG00000185347	TEDC1	-5.69178
ENSG00000140395	WDR61	-5.69014
ENSG00000161920	MED11	-5.68651
ENSG00000108604	SMARCD2	-5.68073
ENSG00000151304	SRFBP1	-5.67657
ENSG00000166226	CCT2	-5.6763
ENSG00000041357	PSMA4	-5.67461
ENSG00000134046	MBD2	-5.66736
ENSG00000108587	GOSR1	-5.66473
ENSG00000157426	AASDH	-5.66152
ENSG00000125885	MCM8	-5.65953
ENSG00000214736	TOMM6	-5.65106
ENSG00000106609	TMEM248	-5.64511
ENSG00000087510	TFAP2C	-5.64316
ENSG00000169718	DUS1L	-5.64287
ENSG00000133997	MED6	-5.64255
ENSG00000129991	TNNI3	-5.64182
ENSG00000175718	RBMXL3	-5.63524
ENSG00000177508	IRX3	-5.62908
ENSG00000183955	KMT5A	-5.62492
ENSG00000232112	TMA7	-5.62402
ENSG00000148840	PPRC1	-5.62291
ENSG00000070770	CSNK2A2	-5.62033
ENSG00000057663	ATG5	-5.61768
ENSG00000133193	FAM104A	-5.61749
ENSG00000056050	HPF1	-5.615
ENSG00000123983	ACSL3	-5.61461
ENSG00000131051	RBM39	-5.60608
ENSG00000170310	STX8	-5.60585
ENSG00000160124	CCDC58	-5.60432
ENSG00000110880	CORO1C	-5.60089
ENSG00000021776	AQR	-5.59882
ENSG00000064309	CDON	-5.59738
ENSG00000176853	FAM91A1	-5.59537
ENSG00000166851	PLK1	-5.59472
ENSG00000167535	CACNB3	-5.59345
ENSG00000069275	NUCKS1	-5.58377
ENSG00000144182	LIPT1	-5.58234
ENSG00000131055	COX4I2	-5.58219
ENSG00000104960	PTOV1	-5.57971
ENSG00000118579	MED28	-5.57619
ENSG00000128463	EMC4	-5.57556
ENSG00000175575	PAAF1	-5.57037
ENSG00000176014	TUBB6	-5.56987
ENSG00000258223	PRSS58	-5.56677
ENSG00000143256	PFDN2	-5.56509
ENSG00000147140	NONO	-5.5619
ENSG00000128346	C22orf23	-5.5609
ENSG00000165113	GKAP1	-5.55928
ENSG00000088826	SMOX	-5.55539
ENSG00000116473	RAP1A	-5.55261
ENSG00000057935	MTA3	-5.551
ENSG00000167969	ECI1	-5.54833
ENSG00000121390	PSPC1	-5.54533
ENSG00000184619	KRBA2	-5.54396
ENSG00000173933	RBM4	-5.54037
ENSG00000144909	OSBPL11	-5.53389
ENSG00000163319	MRPS18C	-5.52945
ENSG00000197976	AKAP17A	-5.52797
ENSG00000197780	TAF13	-5.52736
ENSG00000274997	HIST1H2AH	-5.52701
ENSG00000181274	FRAT2	-5.52694
ENSG00000151929	BAG3	-5.52614
ENSG00000167757	KLK11	-5.51589
ENSG00000055208	TAB2	-5.51538
ENSG00000167962	ZNF598	-5.51435
ENSG00000183283	DAZAP2	-5.50905
ENSG00000168556	ING2	-5.50839
ENSG00000286106	AC253572.1	-5.50551
ENSG00000128059	PPAT	-5.50548
ENSG00000182628	SKA2	-5.5036
ENSG00000131148	EMC8	-5.49791
ENSG00000277535	AL772284.2	-5.4894
ENSG00000157992	KRTCAP3	-5.48361
ENSG00000127989	MTERF1	-5.47953
ENSG00000196470	SIAH1	-5.46954
ENSG00000183172	SMDT1	-5.46914
ENSG00000109118	PHF12	-5.46842
ENSG00000137101	CD72	-5.46704
LINE:L1:HAL1M8	LINE:L1:HAL1M8	-5.46513
ENSG00000062716	VMP1	-5.46286
ENSG00000267855	NDUFA7	-5.46106
ENSG00000112183	RBM24	-5.45904
ENSG00000084093	REST	-5.45842
ENSG00000121931	LRIF1	-5.45348
ENSG00000130810	PPAN	-5.44858
ENSG00000283154	IQCJ-SCHIP1	-5.44477
ENSG00000149357	LAMTOR1	-5.44446
ENSG00000084623	EIF3I	-5.43544
ENSG00000099795	NDUFB7	-5.43358
ENSG00000108961	RANGRF	-5.433
ENSG00000198252	STYX	-5.42215
ENSG00000100307	CBX7	-5.41844
ENSG00000133661	SFTPD	-5.418
ENSG00000167780	SOAT2	-5.41725
ENSG00000168275	COA6	-5.41704
ENSG00000243279	PRAF2	-5.41067
ENSG00000006634	DBF4	-5.40925
ENSG00000154710	RABGEF1	-5.40602
ENSG00000185338	SOCS1	-5.40158
ENSG00000275183	LENG9	-5.40128
ENSG00000284934	AC048338.2	-5.39965
ENSG00000135457	TFCP2	-5.39727
ENSG00000143612	C1orf43	-5.39511
ENSG00000125107	CNOT1	-5.39319
ENSG00000118515	SGK1	-5.39121
ENSG00000198130	HIBCH	-5.38981
ENSG00000106268	NUDT1	-5.38844
ENSG00000103148	NPRL3	-5.38562
ENSG00000148498	PARD3	-5.38529
ENSG00000164091	WDR82	-5.38256
ENSG00000271383	NBPF19	-5.38173
ENSG00000066654	THUMPD1	-5.37895
ENSG00000104824	HNRNPL	-5.37757
ENSG00000122912	SLC25A16	-5.37567
ENSG00000139154	AEBP2	-5.37508
ENSG00000143632	ACTA1	-5.3749
ENSG00000183779	ZNF703	-5.37264
ENSG00000169410	PTPN9	-5.36936
ENSG00000174851	YIF1A	-5.36894
ENSG00000066855	MTFR1	-5.36732
ENSG00000118600	RXYLT1	-5.36639
ENSG00000115758	ODC1	-5.36185
ENSG00000135316	SYNCRIP	-5.36172
ENSG00000151748	SAV1	-5.36058
ENSG00000141741	MIEN1	-5.35955
ENSG00000160908	ZNF394	-5.35769
ENSG00000142864	SERBP1	-5.35576
ENSG00000102924	CBLN1	-5.35389
ENSG00000099954	CECR2	-5.35033
ENSG00000116455	WDR77	-5.34158
ENSG00000165496	RPL10L	-5.33788
ENSG00000009335	UBE3C	-5.33558
ENSG00000197361	FBXL22	-5.32894
ENSG00000140391	TSPAN3	-5.3244
ENSG00000102974	CTCF	-5.32053
ENSG00000188295	ZNF669	-5.31995
ENSG00000132467	UTP3	-5.31916
ENSG00000155906	RMND1	-5.31777
ENSG00000139211	AMIGO2	-5.3151
ENSG00000100353	EIF3D	-5.31151
ENSG00000114956	DGUOK	-5.31084
ENSG00000185130	HIST1H2BL	-5.30764
ENSG00000162408	NOL9	-5.30532
ENSG00000007168	PAFAH1B1	-5.30307
ENSG00000230594	CT47A4	-5.30279
ENSG00000095015	MAP3K1	-5.30192
ENSG00000175414	ARL10	-5.29766
ENSG00000147649	MTDH	-5.29575
ENSG00000205857	NANOGNB	-5.29149
ENSG00000158373	HIST1H2BD	-5.29145
ENSG00000104998	IL27RA	-5.28378
ENSG00000112110	MRPL18	-5.28018
ENSG00000157106	SMG1	-5.27751
ENSG00000183684	ALYREF	-5.27461
ENSG00000132002	DNAJB1	-5.26677
ENSG00000268696	ZNF723	-5.26644
ENSG00000168282	MGAT2	-5.25967
ENSG00000163794	UCN	-5.25933
ENSG00000140259	MFAP1	-5.25859
ENSG00000158109	TPRG1L	-5.25048
ENSG00000177565	TBL1XR1	-5.24392
ENSG00000056097	ZFR	-5.24345
ENSG00000123091	RNF11	-5.24143
ENSG00000151332	MBIP	-5.24142
ENSG00000162385	MAGOH	-5.23053
ENSG00000122490	SLC66A2	-5.22728
ENSG00000106070	GRB10	-5.22548
ENSG00000174780	SRP72	-5.22198
ENSG00000111885	MAN1A1	-5.22192
ENSG00000162688	AGL	-5.22109
ENSG00000128626	MRPS12	-5.21544
ENSG00000173163	COMMD1	-5.20437
DNA:hAT-Ac:OldhAT1	DNA:hAT-Ac:OldhAT1	-5.19912
ENSG00000152944	MED21	-5.19619
ENSG00000214336	FOXI3	-5.19586
ENSG00000163832	ELP6	-5.19411
ENSG00000166200	COPS2	-5.19094
ENSG00000180776	ZDHHC20	-5.1907
ENSG00000259024	TVP23C-CDRT4	-5.19035
ENSG00000185222	TCEAL9	-5.18898
ENSG00000178719	GRINA	-5.18867
ENSG00000186166	CCDC84	-5.18769
ENSG00000101126	ADNP	-5.18594
ENSG00000112658	SRF	-5.18592
ENSG00000068912	ERLEC1	-5.17688
ENSG00000171503	ETFDH	-5.17648
ENSG00000173113	TRMT112	-5.17627
ENSG00000138802	SEC24B	-5.17554
ENSG00000161179	YDJC	-5.17537
ENSG00000100554	ATP6V1D	-5.17438
ENSG00000090266	NDUFB2	-5.17258
ENSG00000155959	VBP1	-5.16948
ENSG00000146007	ZMAT2	-5.16547
ENSG00000165970	SLC6A5	-5.16457
ENSG00000112514	CUTA	-5.16431
ENSG00000153071	DAB2	-5.16242
ENSG00000187118	CMC1	-5.16158
ENSG00000176209	SMIM19	-5.15903
ENSG00000258674	AC011448.1	-5.1568
ENSG00000114209	PDCD10	-5.15646
ENSG00000162642	C1orf52	-5.15233
ENSG00000087302	RTRAF	-5.1503
ENSG00000180667	YOD1	-5.14925
ENSG00000173465	ZNRD2	-5.14173
ENSG00000163110	PDLIM5	-5.14144
ENSG00000132199	ENOSF1	-5.13724
ENSG00000197409	HIST1H3D	-5.13541
ENSG00000029639	TFB1M	-5.12951
ENSG00000120948	TARDBP	-5.12866
ENSG00000272398	CD24	-5.1281
ENSG00000196781	TLE1	-5.12722
ENSG00000204505	PRAMEF9	-5.12658
ENSG00000180398	MCFD2	-5.12561
ENSG00000184924	PTRHD1	-5.11865
ENSG00000166454	ATMIN	-5.11842
ENSG00000173692	PSMD1	-5.11791
ENSG00000033050	ABCF2	-5.11502
ENSG00000076053	RBM7	-5.11441
ENSG00000143742	SRP9	-5.11267
ENSG00000213401	MAGEA12	-5.11038
ENSG00000137331	IER3	-5.10917
ENSG00000169249	ZRSR2	-5.10756
ENSG00000160799	CCDC12	-5.10408
ENSG00000100426	ZBED4	-5.10019
ENSG00000169696	ASPSCR1	-5.09849
ENSG00000141736	ERBB2	-5.0983
ENSG00000187257	RSBN1L	-5.09467
ENSG00000113845	TIMMDC1	-5.09313
ENSG00000170293	CMTM8	-5.0883
ENSG00000277745	H2AFB3	-5.08548
ENSG00000065665	SEC61A2	-5.08504
ENSG00000197061	HIST1H4C	-5.07991
ENSG00000186575	NF2	-5.07633
ENSG00000132664	POLR3F	-5.0733
ENSG00000173334	TRIB1	-5.07172
ENSG00000178460	MCMDC2	-5.06448
ENSG00000173418	NAA20	-5.0637
ENSG00000091164	TXNL1	-5.06358
ENSG00000169607	CKAP2L	-5.0613
ENSG00000181544	FANCB	-5.06116
ENSG00000175806	MSRA	-5.0601
ENSG00000130717	UCK1	-5.0525
ENSG00000248167	TRIM39-RPP21	-5.05158
ENSG00000152465	NMT2	-5.05048
ENSG00000134330	IAH1	-5.04525
ENSG00000177192	PUS1	-5.03926
ENSG00000175470	PPP2R2D	-5.03736
ENSG00000204480	PRAMEF19	-5.03002
ENSG00000158813	EDA	-5.02612
ENSG00000132763	MMACHC	-5.02339
ENSG00000085719	CPNE3	-5.02065
ENSG00000177951	BET1L	-5.02041
ENSG00000154582	ELOC	-5.01978
ENSG00000113300	CNOT6	-5.01684
ENSG00000106723	SPIN1	-5.01652
ENSG00000112599	GUCA1B	-5.0161
ENSG00000134748	PRPF38A	-5.00834
ENSG00000067334	DNTTIP2	-5.00712
ENSG00000006831	ADIPOR2	-5.00593
ENSG00000183354	KIAA2026	-5.00462
ENSG00000165271	NOL6	-4.99971
ENSG00000126698	DNAJC8	-4.99811
ENSG00000135924	DNAJB2	-4.99747
ENSG00000133937	GSC	-4.99507
ENSG00000115364	MRPL19	-4.98742
ENSG00000163527	STT3B	-4.98684
ENSG00000148634	HERC4	-4.98615
ENSG00000038945	MSR1	-4.98316
ENSG00000129245	FXR2	-4.98207
ENSG00000228517	CT47A7	-4.98105
ENSG00000102098	SCML2	-4.97954
ENSG00000117748	RPA2	-4.97757
ENSG00000273559	CWC25	-4.97538
ENSG00000135604	STX11	-4.97355
ENSG00000198162	MAN1A2	-4.97019
ENSG00000243207	PPAN-P2RY11	-4.96976
ENSG00000125954	CHURC1-FNTB	-4.96686
ENSG00000268083	AC008982.1	-4.96611
ENSG00000104695	PPP2CB	-4.96173
ENSG00000094804	CDC6	-4.9606
ENSG00000121058	COIL	-4.95703
ENSG00000204060	FOXO6	-4.957
ENSG00000075151	EIF4G3	-4.95382
ENSG00000146670	CDCA5	-4.95022
ENSG00000188234	AGAP4	-4.95005
ENSG00000239620	PRR20G	-4.94858
ENSG00000112039	FANCE	-4.94606
ENSG00000112078	KCTD20	-4.94565
ENSG00000119335	SET	-4.94531
ENSG00000130764	LRRC47	-4.94196
ENSG00000084092	NOA1	-4.94048
ENSG00000103064	SLC7A6	-4.93669
ENSG00000101074	R3HDML	-4.93488
ENSG00000177963	RIC8A	-4.93408
ENSG00000176842	IRX5	-4.93115
ENSG00000116221	MRPL37	-4.92436
ENSG00000151461	UPF2	-4.92366
ENSG00000175287	PHYHD1	-4.92287
ENSG00000131747	TOP2A	-4.9226
ENSG00000126903	SLC10A3	-4.92008
ENSG00000141002	TCF25	-4.91178
ENSG00000081923	ATP8B1	-4.91118
ENSG00000185090	MANEAL	-4.90941
ENSG00000164305	CASP3	-4.90679
ENSG00000164323	CFAP97	-4.9054
ENSG00000105143	SLC1A6	-4.90234
ENSG00000139200	PIANP	-4.90148
ENSG00000166483	WEE1	-4.90071
ENSG00000166685	COG1	-4.90005
ENSG00000166333	ILK	-4.88926
ENSG00000178966	RMI1	-4.8887
ENSG00000283599	BX276092.9	-4.88843
ENSG00000169612	RAMAC	-4.88677
ENSG00000100985	MMP9	-4.88514
ENSG00000006194	ZNF263	-4.88273
ENSG00000151458	ANKRD50	-4.88212
Retroposon:SVA:SVA_E	Retroposon:SVA:SVA_E	-4.88038
ENSG00000113013	HSPA9	-4.88011
ENSG00000115762	PLEKHB2	-4.87992
ENSG00000134248	LAMTOR5	-4.8797
ENSG00000269590	AC010422.5	-4.87767
ENSG00000240445	FOXO3B	-4.8769
ENSG00000100711	ZFYVE21	-4.8763
ENSG00000111252	SH2B3	-4.87567
ENSG00000104341	LAPTM4B	-4.8745
ENSG00000107937	GTPBP4	-4.87228
ENSG00000023287	RB1CC1	-4.86971
ENSG00000101115	SALL4	-4.86954
ENSG00000243725	TTC4	-4.86494
ENSG00000182087	TMEM259	-4.86219
ENSG00000182718	ANXA2	-4.85915
ENSG00000151465	CDC123	-4.85862
ENSG00000273841	TAF9	-4.8577
ENSG00000285920	AC087721.2	-4.85755
ENSG00000218739	CEBPZOS	-4.8536
ENSG00000173486	FKBP2	-4.85265
ENSG00000172375	C2CD2L	-4.85177
ENSG00000149658	YTHDF1	-4.85128
ENSG00000106462	EZH2	-4.84794
ENSG00000108671	PSMD11	-4.84362
ENSG00000100941	PNN	-4.84358
ENSG00000244187	TMEM141	-4.8391
ENSG00000031003	FAM13B	-4.83846
ENSG00000104472	CHRAC1	-4.83606
ENSG00000054148	PHPT1	-4.83219
ENSG00000183208	GDPGP1	-4.83206
ENSG00000178796	RIIAD1	-4.83095
ENSG00000159086	PAXBP1	-4.82802
ENSG00000169727	GPS1	-4.82301
ENSG00000055950	MRPL43	-4.82128
ENSG00000286221	AC009070.1	-4.81861
ENSG00000060138	YBX3	-4.81437
ENSG00000100413	POLR3H	-4.80283
ENSG00000112739	PRPF4B	-4.80197
ENSG00000198408	OGA	-4.80173
ENSG00000135643	KCNMB4	-4.80098
ENSG00000150991	UBC	-4.79522
ENSG00000092098	RNF31	-4.79507
ENSG00000159579	RSPRY1	-4.79221
ENSG00000171497	PPID	-4.79033
ENSG00000129194	SOX15	-4.7854
ENSG00000010671	BTK	-4.77895
ENSG00000274750	HIST1H3E	-4.77848
ENSG00000182512	GLRX5	-4.7772
ENSG00000066735	KIF26A	-4.77546
ENSG00000166164	BRD7	-4.76937
ENSG00000102317	RBM3	-4.76921
ENSG00000113732	ATP6V0E1	-4.76872
ENSG00000198930	CSAG1	-4.76786
ENSG00000141384	TAF4B	-4.76751
ENSG00000141946	ZIM3	-4.76639
ENSG00000107021	TBC1D13	-4.76484
ENSG00000240344	PPIL3	-4.76372
ENSG00000087191	PSMC5	-4.76133
ENSG00000003756	RBM5	-4.75976
ENSG00000136997	MYC	-4.75948
ENSG00000111845	PAK1IP1	-4.75711
ENSG00000235272	RAMACL	-4.75361
ENSG00000105202	FBL	-4.75261
ENSG00000163254	CRYGC	-4.75253
ENSG00000185728	YTHDF3	-4.74881
ENSG00000143257	NR1I3	-4.74859
ENSG00000130856	ZNF236	-4.74742
ENSG00000143384	MCL1	-4.74568
ENSG00000101856	PGRMC1	-4.74184
ENSG00000110400	NECTIN1	-4.74069
ENSG00000183625	CCR3	-4.73947
ENSG00000161980	POLR3K	-4.73743
ENSG00000125652	ALKBH7	-4.73706
ENSG00000170468	RIOX1	-4.73657
ENSG00000101442	ACTR5	-4.73569
ENSG00000185359	HGS	-4.73554
ENSG00000137100	DCTN3	-4.73319
ENSG00000164405	UQCRQ	-4.73258
ENSG00000153975	ZUP1	-4.72991
ENSG00000099341	PSMD8	-4.72987
ENSG00000285953	AC000120.3	-4.72811
ENSG00000148300	REXO4	-4.72423
ENSG00000150787	PTS	-4.72421
ENSG00000198681	MAGEA1	-4.72008
ENSG00000145022	TCTA	-4.71777
ENSG00000100911	PSME2	-4.71608
ENSG00000142207	URB1	-4.7154
ENSG00000092020	PPP2R3C	-4.71063
ENSG00000180929	GPR62	-4.70949
ENSG00000061676	NCKAP1	-4.70781
ENSG00000258472	AC005726.1	-4.70211
ENSG00000173272	MZT2A	-4.70087
ENSG00000078142	PIK3C3	-4.6994
ENSG00000182154	MRPL41	-4.69778
ENSG00000129862	VCY1B	-4.69275
ENSG00000117450	PRDX1	-4.69253
ENSG00000143878	RHOB	-4.68823
ENSG00000134333	LDHA	-4.68741
ENSG00000172458	IL17D	-4.68725
ENSG00000105879	CBLL1	-4.68611
ENSG00000136918	WDR38	-4.6848
ENSG00000124380	SNRNP27	-4.68063
ENSG00000148688	RPP30	-4.67907
ENSG00000040633	PHF23	-4.67603
ENSG00000171227	TMEM37	-4.6733
ENSG00000100462	PRMT5	-4.67125
ENSG00000138606	SHF	-4.67117
ENSG00000272602	ZNF595	-4.66918
ENSG00000128694	OSGEPL1	-4.6668
ENSG00000145979	TBC1D7	-4.66396
ENSG00000187266	EPOR	-4.66302
ENSG00000185825	BCAP31	-4.66166
ENSG00000062485	CS	-4.6605
ENSG00000158286	RNF207	-4.65866
ENSG00000096717	SIRT1	-4.65623
ENSG00000109881	CCDC34	-4.65425
ENSG00000280267	PRAMEF26	-4.65105
ENSG00000282757	DUXB	-4.64873
ENSG00000102081	FMR1	-4.64022
ENSG00000109670	FBXW7	-4.63859
ENSG00000155329	ZCCHC10	-4.63858
ENSG00000133639	BTG1	-4.63827
ENSG00000081320	STK17B	-4.63717
ENSG00000151414	NEK7	-4.6368
ENSG00000128951	DUT	-4.63317
ENSG00000198242	RPL23A	-4.63291
ENSG00000139180	NDUFA9	-4.6325
ENSG00000113384	GOLPH3	-4.63182
ENSG00000283463	HSFX4	-4.62772
ENSG00000162604	TM2D1	-4.62118
ENSG00000131876	SNRPA1	-4.61612
ENSG00000078795	PKD2L2	-4.61333
ENSG00000099308	MAST3	-4.60936
ENSG00000115514	TXNDC9	-4.60695
LTR:ERV1:LTR6A	LTR:ERV1:LTR6A	-4.60319
ENSG00000164032	H2AFZ	-4.60078
ENSG00000162298	SYVN1	-4.59891
ENSG00000175324	LSM1	-4.59754
ENSG00000106034	CPED1	-4.59548
ENSG00000135974	C2orf49	-4.59512
ENSG00000163156	SCNM1	-4.59414
ENSG00000158006	PAFAH2	-4.59364
ENSG00000101928	MOSPD1	-4.59342
ENSG00000174501	ANKRD36C	-4.59254
ENSG00000173457	PPP1R14B	-4.59253
ENSG00000241476	SSX2	-4.58626
ENSG00000126391	FRMD8	-4.58282
ENSG00000259494	MRPL46	-4.57927
ENSG00000023171	GRAMD1B	-4.57385
ENSG00000143183	TMCO1	-4.57384
ENSG00000139636	LMBR1L	-4.57366
ENSG00000184602	SNN	-4.57234
ENSG00000100196	KDELR3	-4.57018
ENSG00000135390	ATP5MC2	-4.56851
ENSG00000173875	ZNF791	-4.56705
ENSG00000158092	NCK1	-4.56099
ENSG00000141543	EIF4A3	-4.55933
ENSG00000108515	ENO3	-4.55641
ENSG00000099194	SCD	-4.55528
ENSG00000138443	ABI2	-4.55427
ENSG00000151327	FAM177A1	-4.55382
ENSG00000177697	CD151	-4.55304
ENSG00000109920	FNBP4	-4.55257
ENSG00000115289	PCGF1	-4.55111
ENSG00000132356	PRKAA1	-4.54763
ENSG00000096080	MRPS18A	-4.54669
ENSG00000108592	FTSJ3	-4.54629
ENSG00000143553	SNAPIN	-4.53912
ENSG00000137492	THAP12	-4.53864
ENSG00000163655	GMPS	-4.5381
ENSG00000126261	UBA2	-4.5372
ENSG00000100883	SRP54	-4.53673
ENSG00000121900	TMEM54	-4.53616
ENSG00000249967	AL355315.1	-4.52767
ENSG00000101972	STAG2	-4.52692
ENSG00000174842	GLMN	-4.52316
ENSG00000099800	TIMM13	-4.52257
ENSG00000067113	PLPP1	-4.52223
ENSG00000156990	RPUSD3	-4.51842
ENSG00000062282	DGAT2	-4.51774
ENSG00000176563	CNTD1	-4.5166
ENSG00000134590	RTL8C	-4.51507
ENSG00000155115	GTF3C6	-4.51483
ENSG00000130826	DKC1	-4.51374
ENSG00000011451	WIZ	-4.51336
ENSG00000166900	STX3	-4.51269
ENSG00000186073	C15orf41	-4.51175
ENSG00000104517	UBR5	-4.50977
ENSG00000150907	FOXO1	-4.50597
ENSG00000135446	CDK4	-4.50569
ENSG00000255639	AC005833.1	-4.50461
ENSG00000198900	TOP1	-4.50181
ENSG00000137154	RPS6	-4.50179
ENSG00000165355	FBXO33	-4.50075
ENSG00000164024	METAP1	-4.49768
ENSG00000176102	CSTF3	-4.49765
ENSG00000105404	RABAC1	-4.49743
ENSG00000160917	CPSF4	-4.49536
ENSG00000132485	ZRANB2	-4.49039
ENSG00000128594	LRRC4	-4.48675
ENSG00000157895	C12orf43	-4.48391
ENSG00000134318	ROCK2	-4.48229
ENSG00000184203	PPP1R2	-4.48201
ENSG00000129347	KRI1	-4.48198
ENSG00000111012	CYP27B1	-4.47965
ENSG00000102931	ARL2BP	-4.47638
ENSG00000114767	RRP9	-4.4754
ENSG00000128908	INO80	-4.4725
ENSG00000132522	GPS2	-4.46952
ENSG00000135999	EPC2	-4.46814
ENSG00000213337	ANKRD39	-4.46421
ENSG00000116285	ERRFI1	-4.46211
ENSG00000132823	OSER1	-4.46138
ENSG00000249915	PDCD6	-4.46017
ENSG00000112062	MAPK14	-4.46003
ENSG00000182583	VCX	-4.45889
ENSG00000107949	BCCIP	-4.45694
ENSG00000185127	C6orf120	-4.45644
ENSG00000119138	KLF9	-4.45381
ENSG00000168522	FNTA	-4.45369
ENSG00000066379	ZNRD1	-4.45005
ENSG00000268447	SSX2B	-4.44971
ENSG00000141522	ARHGDIA	-4.44729
ENSG00000101695	RNF125	-4.44688
ENSG00000121413	ZSCAN18	-4.44288
ENSG00000106330	MOSPD3	-4.44251
ENSG00000182544	MFSD5	-4.44086
ENSG00000122218	COPA	-4.44068
ENSG00000186352	ANKRD37	-4.44011
ENSG00000286264	AP001453.3	-4.43636
ENSG00000112365	ZBTB24	-4.43579
ENSG00000286219	NOTCH2NLC	-4.43111
ENSG00000120051	CFAP58	-4.42943
ENSG00000229571	PRAMEF25	-4.42459
ENSG00000170345	FOS	-4.42091
ENSG00000112304	ACOT13	-4.42024
ENSG00000172594	SMPDL3A	-4.41902
ENSG00000109805	NCAPG	-4.41725
ENSG00000158716	DUSP23	-4.41673
ENSG00000164919	COX6C	-4.41557
ENSG00000175832	ETV4	-4.41135
ENSG00000214078	CPNE1	-4.41047
ENSG00000068366	ACSL4	-4.40637
ENSG00000166946	CCNDBP1	-4.40561
ENSG00000148824	MTG1	-4.40535
ENSG00000125835	SNRPB	-4.40095
ENSG00000162825	NBPF20	-4.39976
ENSG00000267140	AC007998.2	-4.39941
ENSG00000054277	OPN3	-4.39827
ENSG00000108064	TFAM	-4.39695
ENSG00000133657	ATP13A3	-4.3969
ENSG00000173281	PPP1R3B	-4.3938
ENSG00000137392	CLPS	-4.38706
ENSG00000184076	UQCR10	-4.38553
ENSG00000102897	LYRM1	-4.38476
ENSG00000139146	SINHCAF	-4.38157
ENSG00000273590	SMIM11B	-4.38139
ENSG00000173614	NMNAT1	-4.37967
ENSG00000108947	EFNB3	-4.37327
ENSG00000196227	FAM217B	-4.37156
ENSG00000144579	CTDSP1	-4.37065
ENSG00000133703	KRAS	-4.36366
ENSG00000168734	PKIG	-4.36308
ENSG00000274641	HIST1H2BO	-4.36124
ENSG00000108239	TBC1D12	-4.36032
ENSG00000278588	HIST1H2BI	-4.35743
ENSG00000154813	DPH3	-4.35688
ENSG00000100908	EMC9	-4.3505
ENSG00000109171	SLAIN2	-4.34975
ENSG00000085872	CHERP	-4.34953
ENSG00000168569	TMEM223	-4.34869
ENSG00000176383	B3GNT4	-4.33801
ENSG00000256825	AC026786.1	-4.33667
ENSG00000067596	DHX8	-4.33557
ENSG00000143977	SNRPG	-4.33018
ENSG00000214941	ZSWIM7	-4.3281
ENSG00000106355	LSM5	-4.32608
ENSG00000144120	TMEM177	-4.32559
ENSG00000140199	SLC12A6	-4.32553
ENSG00000166352	C11orf74	-4.32354
ENSG00000136819	C9orf78	-4.32185
ENSG00000010017	RANBP9	-4.32163
ENSG00000282988	AL031777.3	-4.31925
ENSG00000153187	HNRNPU	-4.31663
ENSG00000082258	CCNT2	-4.31442
ENSG00000188010	MORN2	-4.31265
ENSG00000152133	GPATCH11	-4.31238
ENSG00000167985	SDHAF2	-4.3047
ENSG00000188483	IER5L	-4.30334
ENSG00000240972	MIF	-4.30313
ENSG00000213231	TCL1B	-4.30286
ENSG00000084207	GSTP1	-4.30165
ENSG00000153046	CDYL	-4.30158
ENSG00000104852	SNRNP70	-4.3002
ENSG00000265241	RBM8A	-4.29627
ENSG00000170537	TMC7	-4.29416
ENSG00000173928	SWSAP1	-4.29311
ENSG00000197345	MRPL21	-4.2928
ENSG00000084463	WBP11	-4.28517
ENSG00000271425	NBPF10	-4.28418
ENSG00000156675	RAB11FIP1	-4.28344
ENSG00000136238	RAC1	-4.28323
ENSG00000094963	FMO2	-4.283
ENSG00000119318	RAD23B	-4.27837
ENSG00000134853	PDGFRA	-4.27439
ENSG00000005812	FBXL3	-4.27437
ENSG00000109756	RAPGEF2	-4.27307
ENSG00000134453	RBM17	-4.2672
ENSG00000134452	FBH1	-4.26632
ENSG00000124209	RAB22A	-4.265
ENSG00000163877	SNIP1	-4.26282
ENSG00000162032	SPSB3	-4.25872
ENSG00000197245	FAM110D	-4.25761
ENSG00000185155	MIXL1	-4.25231
ENSG00000157600	TMEM164	-4.25145
ENSG00000090621	PABPC4	-4.24976
ENSG00000135253	KCP	-4.24493
ENSG00000067829	IDH3G	-4.243
SINE:MIR:MIRb	SINE:MIR:MIRb	-4.23988
ENSG00000166225	FRS2	-4.23421
ENSG00000182117	NOP10	-4.23387
ENSG00000107140	TESK1	-4.23342
ENSG00000197261	C6orf141	-4.23145
ENSG00000197223	C1D	-4.23048
ENSG00000088298	EDEM2	-4.2279
ENSG00000167210	LOXHD1	-4.22647
ENSG00000165775	FUNDC2	-4.22109
ENSG00000156427	FGF18	-4.21959
ENSG00000138081	FBXO11	-4.21806
ENSG00000089916	GPATCH2L	-4.21404
ENSG00000167703	SLC43A2	-4.21249
ENSG00000178980	SELENOW	-4.21076
ENSG00000079156	OSBPL6	-4.20979
ENSG00000187772	LIN28B	-4.20927
ENSG00000270601	PRAMEF5	-4.20651
ENSG00000142789	CELA3A	-4.20484
ENSG00000171848	RRM2	-4.20368
ENSG00000074266	EED	-4.20315
ENSG00000145494	NDUFS6	-4.20033
ENSG00000049768	FOXP3	-4.20015
ENSG00000101654	RNMT	-4.19722
ENSG00000075239	ACAT1	-4.19559
ENSG00000154059	IMPACT	-4.19525
ENSG00000128283	CDC42EP1	-4.19458
ENSG00000106346	USP42	-4.1937
ENSG00000125656	CLPP	-4.19362
ENSG00000100814	CCNB1IP1	-4.18993
ENSG00000149735	GPHA2	-4.18992
ENSG00000100162	CENPM	-4.1898
ENSG00000133030	MPRIP	-4.18728
ENSG00000143153	ATP1B1	-4.18673
ENSG00000001631	KRIT1	-4.18568
ENSG00000146223	RPL7L1	-4.17751
ENSG00000164162	ANAPC10	-4.17713
ENSG00000168301	KCTD6	-4.1764
ENSG00000120458	MSANTD2	-4.17199
ENSG00000174628	IQCK	-4.17108
ENSG00000089048	ESF1	-4.17034
ENSG00000107362	ABHD17B	-4.16827
ENSG00000135916	ITM2C	-4.16409
ENSG00000129864	VCY	-4.16189
ENSG00000128271	ADORA2A	-4.16085
ENSG00000160606	TLCD1	-4.15608
ENSG00000060982	BCAT1	-4.15601
ENSG00000172301	COPRS	-4.15531
ENSG00000263639	MSMB	-4.15444
ENSG00000065183	WDR3	-4.1479
ENSG00000281613	AL365214.3	-4.1461
ENSG00000101417	PXMP4	-4.14483
ENSG00000176624	MEX3C	-4.14417
ENSG00000197153	HIST1H3J	-4.13988
ENSG00000106399	RPA3	-4.13976
ENSG00000187634	SAMD11	-4.13861
ENSG00000136870	ZNF189	-4.13453
ENSG00000132793	LPIN3	-4.13265
ENSG00000153147	SMARCA5	-4.1325
ENSG00000132275	RRP8	-4.13244
ENSG00000174444	RPL4	-4.13216
ENSG00000155629	PIK3AP1	-4.13064
ENSG00000186660	ZFP91	-4.13025
ENSG00000181588	MEX3D	-4.12848
ENSG00000268799	AC106774.4	-4.12831
ENSG00000111786	SRSF9	-4.12802
ENSG00000178741	COX5A	-4.1268
ENSG00000130396	AFDN	-4.12621
ENSG00000251357	AP000350.4	-4.12397
ENSG00000184661	CDCA2	-4.11912
ENSG00000088325	TPX2	-4.1188
ENSG00000132773	TOE1	-4.11824
ENSG00000142684	ZNF593	-4.11507
ENSG00000133275	CSNK1G2	-4.11015
ENSG00000197238	HIST1H4J	-4.11009
ENSG00000167721	TSR1	-4.10818
ENSG00000053918	KCNQ1	-4.10664
ENSG00000162639	HENMT1	-4.10341
ENSG00000136146	MED4	-4.10261
ENSG00000170234	PWWP2A	-4.10215
ENSG00000165637	VDAC2	-4.10149
ENSG00000122958	VPS26A	-4.10109
ENSG00000225190	PLEKHM1	-4.1007
ENSG00000171204	TMEM126B	-4.09935
ENSG00000147381	MAGEA4	-4.09935
ENSG00000183496	MEX3B	-4.09672
ENSG00000120694	HSPH1	-4.09516
ENSG00000130741	EIF2S3	-4.09353
ENSG00000197265	GTF2E2	-4.08941
ENSG00000085511	MAP3K4	-4.0855
ENSG00000132661	NXT1	-4.08135
ENSG00000133226	SRRM1	-4.08128
ENSG00000206560	ANKRD28	-4.07873
ENSG00000143162	CREG1	-4.07756
ENSG00000068354	TBC1D25	-4.07485
ENSG00000139433	GLTP	-4.07232
ENSG00000183386	FHL3	-4.07214
ENSG00000162444	RBP7	-4.07069
ENSG00000139190	VAMP1	-4.06966
ENSG00000136108	CKAP2	-4.06753
ENSG00000181467	RAP2B	-4.06726
ENSG00000112159	MDN1	-4.06658
ENSG00000102879	CORO1A	-4.05476
ENSG00000107581	EIF3A	-4.05342
ENSG00000198765	SYCP1	-4.05036
ENSG00000166747	AP1G1	-4.04754
ENSG00000213593	TMX2	-4.04721
ENSG00000196850	PPTC7	-4.04684
ENSG00000107968	MAP3K8	-4.04576
ENSG00000257390	AC023055.1	-4.04402
ENSG00000187140	FOXD3	-4.04389
ENSG00000204479	PRAMEF17	-4.04109
ENSG00000091651	ORC6	-4.04056
ENSG00000244045	TMEM199	-4.04005
ENSG00000111639	MRPL51	-4.03934
ENSG00000151353	TMEM18	-4.03922
ENSG00000140521	POLG	-4.03888
ENSG00000083799	CYLD	-4.03838
ENSG00000164902	PHAX	-4.03581
ENSG00000128789	PSMG2	-4.03527
ENSG00000106415	GLCCI1	-4.03443
ENSG00000131069	ACSS2	-4.0329
ENSG00000223496	EXOSC6	-4.03289
ENSG00000179564	LSMEM2	-4.03239
ENSG00000116793	PHTF1	-4.0322
ENSG00000100596	SPTLC2	-4.02994
ENSG00000168502	MTCL1	-4.02978
ENSG00000120800	UTP20	-4.028
ENSG00000103510	KAT8	-4.02766
ENSG00000165359	INTS6L	-4.02762
ENSG00000156671	SAMD8	-4.02627
ENSG00000058335	RASGRF1	-4.02513
ENSG00000135406	PRPH	-4.0249
ENSG00000150093	ITGB1	-4.02431
ENSG00000197020	ZNF100	-4.02135
ENSG00000243749	TMEM35B	-4.02038
ENSG00000137434	C6orf52	-4.01978
ENSG00000109775	UFSP2	-4.01961
ENSG00000144161	ZC3H8	-4.01937
ENSG00000130204	TOMM40	-4.01739
ENSG00000141367	CLTC	-4.01674
ENSG00000123136	DDX39A	-4.01665
ENSG00000186132	C2orf76	-4.01453
ENSG00000148290	SURF1	-4.01206
ENSG00000178996	SNX18	-4.01167
ENSG00000089094	KDM2B	-4.01149
ENSG00000131943	C19orf12	-4.00945
ENSG00000136738	STAM	-4.00637
ENSG00000177674	AGTRAP	-4.00432
ENSG00000278053	DDX52	-4.00385
ENSG00000127334	DYRK2	-4.00306
ENSG00000176731	RBIS	-4.00235
ENSG00000146859	TMEM140	-4.00062
ENSG00000168564	CDKN2AIP	-3.99804
ENSG00000126067	PSMB2	-3.9967
ENSG00000176407	KCMF1	-3.99246
ENSG00000130770	ATP5IF1	-3.98943
ENSG00000119661	DNAL1	-3.98839
ENSG00000149084	HSD17B12	-3.98726
ENSG00000066422	ZBTB11	-3.98653
ENSG00000115275	MOGS	-3.98641
ENSG00000112578	BYSL	-3.98567
ENSG00000177138	FAM9B	-3.98561
ENSG00000165417	GTF2A1	-3.98435
ENSG00000174738	NR1D2	-3.98394
ENSG00000151552	QDPR	-3.98363
ENSG00000006015	REX1BD	-3.98288
ENSG00000147121	KRBOX4	-3.98064
ENSG00000013306	SLC25A39	-3.9791
ENSG00000136048	DRAM1	-3.97887
ENSG00000144034	TPRKB	-3.97858
ENSG00000167550	RHEBL1	-3.97813
ENSG00000163521	GLB1L	-3.97697
ENSG00000068784	SRBD1	-3.97491
ENSG00000168137	SETD5	-3.97445
ENSG00000079462	PAFAH1B3	-3.96974
ENSG00000101546	RBFA	-3.96925
ENSG00000196290	NIF3L1	-3.96877
ENSG00000140941	MAP1LC3B	-3.96567
ENSG00000247595	SPTY2D1OS	-3.9601
ENSG00000138433	CIR1	-3.95861
ENSG00000090520	DNAJB11	-3.94974
ENSG00000142444	TIMM29	-3.94948
ENSG00000108528	SLC25A11	-3.94544
ENSG00000163785	RYK	-3.94467
ENSG00000104825	NFKBIB	-3.94021
ENSG00000172725	CORO1B	-3.93722
ENSG00000105829	BET1	-3.93583
ENSG00000135829	DHX9	-3.93364
ENSG00000124074	ENKD1	-3.93306
LINE:L1:L1M2a1	LINE:L1:L1M2a1	-3.93127
LINE:L1:L1ME4b	LINE:L1:L1ME4b	-3.92852
ENSG00000174106	LEMD3	-3.9284
ENSG00000136699	SMPD4	-3.92812
ENSG00000172671	ZFAND4	-3.92631
ENSG00000126070	AGO3	-3.9263
ENSG00000056586	RC3H2	-3.92549
ENSG00000176386	CDC26	-3.92188
ENSG00000285077	AC091057.6	-3.92104
ENSG00000118246	FASTKD2	-3.92077
ENSG00000169064	ZBBX	-3.91888
ENSG00000184983	NDUFA6	-3.91779
ENSG00000178074	C2orf69	-3.91637
ENSG00000100097	LGALS1	-3.91481
ENSG00000243073	PRAMEF4	-3.91311
ENSG00000105835	NAMPT	-3.91146
ENSG00000135624	CCT7	-3.90785
ENSG00000159256	MORC3	-3.9051
ENSG00000112031	MTRF1L	-3.90406
ENSG00000184281	TSSC4	-3.90392
ENSG00000100632	ERH	-3.89912
ENSG00000151247	EIF4E	-3.89761
ENSG00000116833	NR5A2	-3.89524
ENSG00000134242	PTPN22	-3.89302
ENSG00000143106	PSMA5	-3.89141
ENSG00000203791	EEF1AKMT2	-3.89084
ENSG00000182518	FAM104B	-3.88871
ENSG00000110075	PPP6R3	-3.88746
ENSG00000141646	SMAD4	-3.88724
ENSG00000113407	TARS	-3.88499
ENSG00000204344	STK19	-3.88457
ENSG00000188895	MSL1	-3.88167
ENSG00000059758	CDK17	-3.88056
ENSG00000130830	MPP1	-3.87927
ENSG00000111961	SASH1	-3.87715
ENSG00000269533	AC003002.3	-3.87675
ENSG00000025796	SEC63	-3.8763
ENSG00000131504	DIAPH1	-3.87513
ENSG00000153391	INO80C	-3.87403
ENSG00000105205	CLC	-3.87189
ENSG00000137496	IL18BP	-3.8717
ENSG00000183807	FAM162B	-3.87143
ENSG00000113141	IK	-3.86853
ENSG00000244165	P2RY11	-3.86687
ENSG00000135341	MAP3K7	-3.86409
ENSG00000136810	TXN	-3.86393
ENSG00000058272	PPP1R12A	-3.86358
ENSG00000106682	EIF4H	-3.86067
ENSG00000121486	TRMT1L	-3.86064
ENSG00000134644	PUM1	-3.86026
ENSG00000112245	PTP4A1	-3.85755
ENSG00000181924	COA4	-3.85752
ENSG00000132604	TERF2	-3.85703
ENSG00000213999	MEF2B	-3.85654
ENSG00000138629	UBL7	-3.85359
ENSG00000107341	UBE2R2	-3.85323
ENSG00000181026	AEN	-3.85146
ENSG00000137106	GRHPR	-3.84966
ENSG00000134569	LRP4	-3.8472
ENSG00000262814	MRPL12	-3.84649
ENSG00000133247	KMT5C	-3.84591
ENSG00000163512	AZI2	-3.84571
ENSG00000128590	DNAJB9	-3.84444
ENSG00000160446	ZDHHC12	-3.84345
ENSG00000141504	SAT2	-3.84184
ENSG00000278828	HIST1H3H	-3.84145
ENSG00000182208	MOB2	-3.83925
ENSG00000130558	OLFM1	-3.83491
ENSG00000167085	PHB	-3.83434
ENSG00000180532	ZSCAN4	-3.83217
ENSG00000285827	AP001267.5	-3.8308
ENSG00000147804	SLC39A4	-3.83051
ENSG00000186222	BLOC1S4	-3.8278
ENSG00000148334	PTGES2	-3.8274
ENSG00000123374	CDK2	-3.82638
ENSG00000113810	SMC4	-3.82572
ENSG00000168291	PDHB	-3.82542
ENSG00000023608	SNAPC1	-3.82446
ENSG00000116266	STXBP3	-3.82436
ENSG00000163694	RBM47	-3.82177
DNA:TcMar-Mariner:HSMAR1	DNA:TcMar-Mariner:HSMAR1	-3.82017
ENSG00000167792	NDUFV1	-3.81895
LTR:ERV1:LTR70	LTR:ERV1:LTR70	-3.8167
ENSG00000141337	ARSG	-3.81637
ENSG00000143319	ISG20L2	-3.8162
ENSG00000129474	AJUBA	-3.81614
ENSG00000129680	MAP7D3	-3.81345
ENSG00000259112	NDUFC2-KCTD14	-3.81294
ENSG00000138587	MNS1	-3.81172
ENSG00000082515	MRPL22	-3.81048
ENSG00000185000	DGAT1	-3.80866
ENSG00000120963	ZNF706	-3.8086
ENSG00000204231	RXRB	-3.80765
ENSG00000154001	PPP2R5E	-3.80678
ENSG00000105968	H2AFV	-3.80454
ENSG00000132581	SDF2	-3.80164
ENSG00000125484	GTF3C4	-3.79835
ENSG00000152454	ZNF256	-3.79829
ENSG00000135250	SRPK2	-3.79769
ENSG00000164934	DCAF13	-3.79756
ENSG00000013375	PGM3	-3.79216
ENSG00000204713	TRIM27	-3.77845
ENSG00000162402	USP24	-3.7779
ENSG00000110721	CHKA	-3.77769
ENSG00000196834	POTEI	-3.77368
ENSG00000139684	ESD	-3.76845
ENSG00000170734	POLH	-3.76823
ENSG00000061794	MRPS35	-3.76714
ENSG00000113583	C5orf15	-3.7624
ENSG00000136826	KLF4	-3.76162
ENSG00000187239	FNBP1	-3.75961
ENSG00000122376	SHLD2	-3.75903
ENSG00000169217	CD2BP2	-3.75837
ENSG00000106236	NPTX2	-3.75683
ENSG00000160714	UBE2Q1	-3.75541
ENSG00000136603	SKIL	-3.75413
ENSG00000115239	ASB3	-3.75402
ENSG00000064995	TAF11	-3.754
ENSG00000196465	MYL6B	-3.75368
ENSG00000215301	DDX3X	-3.75362
ENSG00000126775	ATG14	-3.75306
ENSG00000123179	EBPL	-3.75171
ENSG00000248919	ATP5MF-PTCD1	-3.75125
ENSG00000151572	ANO4	-3.75107
ENSG00000171469	ZNF561	-3.74944
ENSG00000189152	GRAPL	-3.74649
ENSG00000100216	TOMM22	-3.745
ENSG00000008324	SS18L2	-3.74455
ENSG00000185624	P4HB	-3.74163
ENSG00000165156	ZHX1	-3.74163
ENSG00000182111	ZNF716	-3.73991
ENSG00000174695	TMEM167A	-3.73986
[truncated: 11,312 more rows]

## Sheet: deseq.TypeIIvsMorula.gsea
ensg	name	stat
ENSG00000204618	RNF39	-20.6659
ENSG00000227488	GAGE12D	-17.0991
ENSG00000099960	SLC7A4	-17.0523
ENSG00000133112	TPT1	-17.0449
ENSG00000062582	MRPS24	-17.0185
ENSG00000270617	URGCP-MRPS24	-16.9444
ENSG00000188163	FAM166A	-16.2921
ENSG00000160318	CLDND2	-16.0466
ENSG00000280778	AC243547.3	-15.9131
ENSG00000142534	RPS11	-15.6656
ENSG00000122406	RPL5	-15.548
ENSG00000188375	H3F3C	-15.2512
ENSG00000161970	RPL26	-14.4936
ENSG00000285625	AC117378.1	-14.157
ENSG00000169100	SLC25A6	-14.0155
ENSG00000070756	PABPC1	-13.9621
ENSG00000063177	RPL18	-13.7307
ENSG00000167088	SNRPD1	-13.4029
ENSG00000142541	RPL13A	-13.2085
ENSG00000122026	RPL21	-13.0373
ENSG00000231500	RPS18	-12.7613
ENSG00000147669	POLR2K	-12.7268
ENSG00000186468	RPS23	-12.6101
ENSG00000148291	SURF2	-12.5856
ENSG00000108298	RPL19	-12.5269
ENSG00000255823	MTRNR2L8	-12.4746
ENSG00000152348	ATG10	-12.4155
ENSG00000147687	TATDN1	-12.169
ENSG00000183134	PTGDR2	-11.9696
ENSG00000110700	RPS13	-11.909
ENSG00000159377	PSMB4	-11.6194
ENSG00000142937	RPS8	-11.4992
ENSG00000152795	HNRNPDL	-11.4943
ENSG00000164346	NSA2	-11.4563
ENSG00000142168	SOD1	-11.1765
ENSG00000156482	RPL30	-11.0605
ENSG00000165905	LARGE2	-11.0137
ENSG00000167552	TUBA1A	-10.992
ENSG00000174021	GNG5	-10.9653
ENSG00000178982	EIF3K	-10.9152
ENSG00000111817	DSE	-10.7703
ENSG00000151846	PABPC3	-10.7055
ENSG00000270800	RPS10-NUDT3	-10.6968
ENSG00000241370	RPP21	-10.6789
ENSG00000162571	TTLL10	-10.6676
ENSG00000166797	CIAO2A	-10.5769
ENSG00000169139	UBE2V2	-10.5768
ENSG00000105193	RPS16	-10.5406
ENSG00000129197	RPAIN	-10.4506
ENSG00000121073	SLC35B1	-10.446
ENSG00000133872	SARAF	-10.4127
ENSG00000124225	PMEPA1	-10.3754
ENSG00000241343	RPL36A	-10.3494
ENSG00000147604	RPL7	-10.2994
ENSG00000134398	ERN2	-10.2856
ENSG00000141736	ERBB2	-10.2845
ENSG00000231767	AL136454.1	-10.2661
ENSG00000075415	SLC25A3	-10.261
ENSG00000184752	NDUFA12	-10.2605
ENSG00000125691	RPL23	-10.2006
ENSG00000099804	CDC34	-10.1935
ENSG00000173171	MTX1	-10.1343
ENSG00000165264	NDUFB6	-10.1029
ENSG00000126267	COX6B1	-10.0914
ENSG00000269590	AC010422.5	-10.0377
ENSG00000139626	ITGB7	-10.0056
ENSG00000241468	ATP5MF	-9.96735
ENSG00000181449	SOX2	-9.92683
ENSG00000069493	CLEC2D	-9.80363
ENSG00000261308	FIGNL2	-9.77711
ENSG00000178741	COX5A	-9.76818
ENSG00000124802	EEF1E1	-9.74247
ENSG00000143450	OAZ3	-9.67422
SINE:Alu:AluYb9	SINE:Alu:AluYb9	-9.58613
ENSG00000153037	SRP19	-9.57884
ENSG00000178449	COX14	-9.50825
ENSG00000253506	NACA2	-9.37665
ENSG00000186298	PPP1CC	-9.35128
ENSG00000198818	SFT2D1	-9.35091
ENSG00000226784	PGAM4	-9.32197
ENSG00000088992	TESC	-9.31628
ENSG00000164615	CAMLG	-9.22567
ENSG00000224578	HNRNPA1P48	-9.20867
ENSG00000232388	SMIM26	-9.19485
ENSG00000160818	GPATCH4	-9.19441
ENSG00000120697	ALG5	-9.1845
ENSG00000142694	EVA1B	-9.18411
ENSG00000138326	RPS24	-9.17413
ENSG00000124614	RPS10	-9.1297
ENSG00000114391	RPL24	-9.12361
ENSG00000140988	RPS2	-9.11602
ENSG00000175390	EIF3F	-9.08954
DNA:TcMar-Tigger:Tigger3a	DNA:TcMar-Tigger:Tigger3a	-9.08133
ENSG00000113387	SUB1	-9.04459
ENSG00000171863	RPS7	-9.00903
ENSG00000188342	GTF2F2	-8.99657
ENSG00000212993	POU5F1B	-8.98296
ENSG00000198258	UBL5	-8.9824
ENSG00000197982	C1orf122	-8.93832
ENSG00000280789	PAGR1	-8.93647
ENSG00000108106	UBE2S	-8.92075
ENSG00000148908	RGS10	-8.88865
ENSG00000275379	HIST1H3I	-8.87396
ENSG00000204595	DPRX	-8.86304
ENSG00000169976	SF3B5	-8.84764
ENSG00000286185	AC242842.3	-8.83407
ENSG00000104341	LAPTM4B	-8.83315
ENSG00000146282	RARS2	-8.78951
ENSG00000171530	TBCA	-8.75586
ENSG00000259371	AL136295.3	-8.7535
ENSG00000228716	DHFR	-8.68015
ENSG00000147684	NDUFB9	-8.63848
ENSG00000137547	MRPL15	-8.61723
ENSG00000139675	HNRNPA1L2	-8.59747
ENSG00000146859	TMEM140	-8.57661
ENSG00000271383	NBPF19	-8.55988
ENSG00000108424	KPNB1	-8.55874
ENSG00000204131	NHSL2	-8.44723
ENSG00000178307	TMEM11	-8.40908
ENSG00000186714	CCDC73	-8.40173
ENSG00000224531	SMIM13	-8.40082
ENSG00000152661	GJA1	-8.39878
ENSG00000204435	CSNK2B	-8.36938
ENSG00000258102	MAP1LC3B2	-8.35492
ENSG00000162244	RPL29	-8.33862
ENSG00000123975	CKS2	-8.28634
ENSG00000184857	TMEM186	-8.25352
ENSG00000123144	TRIR	-8.24324
ENSG00000103495	MAZ	-8.23111
ENSG00000137409	MTCH1	-8.22301
ENSG00000198301	SDAD1	-8.22249
ENSG00000106803	SEC61B	-8.2177
ENSG00000234289	H2BFS	-8.19304
ENSG00000188846	RPL14	-8.18478
ENSG00000017797	RALBP1	-8.18018
ENSG00000186193	SAPCD2	-8.17484
ENSG00000138709	LARP1B	-8.17303
ENSG00000092969	TGFB2	-8.15988
ENSG00000164733	CTSB	-8.14523
ENSG00000156261	CCT8	-8.13755
ENSG00000127184	COX7C	-8.13234
ENSG00000254772	EEF1G	-8.12541
ENSG00000101082	SLA2	-8.1144
ENSG00000171425	ZNF581	-8.10729
ENSG00000196683	TOMM7	-8.10658
ENSG00000168394	TAP1	-8.10435
ENSG00000166136	NDUFB8	-8.09583
ENSG00000175414	ARL10	-8.09276
ENSG00000285723	AL034430.2	-8.08816
ENSG00000143499	SMYD2	-8.07318
ENSG00000187735	TCEA1	-8.06608
ENSG00000170604	IRF2BP1	-8.05962
ENSG00000274559	CU639417.1	-8.05091
ENSG00000278558	TMEM191B	-8.0312
ENSG00000280571	AC006059.2	-8.02841
ENSG00000197756	RPL37A	-8.0191
ENSG00000125457	MIF4GD	-8.01745
ENSG00000241973	PI4KA	-7.99115
ENSG00000108107	RPL28	-7.93796
ENSG00000163714	U2SURP	-7.9342
ENSG00000161016	RPL8	-7.93197
ENSG00000196531	NACA	-7.91363
ENSG00000270629	NBPF14	-7.90725
ENSG00000128309	MPST	-7.89854
ENSG00000101084	RAB5IF	-7.89471
ENSG00000149609	C20orf144	-7.87694
ENSG00000206527	HACD2	-7.87587
ENSG00000125743	SNRPD2	-7.85724
ENSG00000163453	IGFBP7	-7.84982
ENSG00000130734	ATG4D	-7.84767
ENSG00000177600	RPLP2	-7.84627
ENSG00000136717	BIN1	-7.77912
ENSG00000153046	CDYL	-7.74178
ENSG00000197451	HNRNPAB	-7.72867
ENSG00000164258	NDUFS4	-7.72481
ENSG00000116032	GRIN3B	-7.72422
ENSG00000128699	ORMDL1	-7.71389
ENSG00000060138	YBX3	-7.69301
ENSG00000166831	RBPMS2	-7.67607
ENSG00000203760	CENPW	-7.6688
ENSG00000251246	AL691442.1	-7.65418
ENSG00000255526	NEDD8-MDP1	-7.64335
ENSG00000112640	PPP2R5D	-7.6264
ENSG00000266472	MRPS21	-7.62549
ENSG00000054690	PLEKHH1	-7.61994
ENSG00000176692	FOXC2	-7.60674
ENSG00000185787	MORF4L1	-7.58844
ENSG00000131773	KHDRBS3	-7.58589
ENSG00000243678	NME2	-7.56494
ENSG00000104331	IMPAD1	-7.55208
ENSG00000136950	ARPC5L	-7.54857
ENSG00000104852	SNRNP70	-7.52193
ENSG00000100918	REC8	-7.51633
ENSG00000106355	LSM5	-7.48813
ENSG00000185896	LAMP1	-7.48417
ENSG00000137285	TUBB2B	-7.47937
ENSG00000259066	AL110118.2	-7.47857
ENSG00000112305	SMAP1	-7.46768
ENSG00000229117	RPL41	-7.46629
ENSG00000156413	FUT6	-7.43968
ENSG00000112306	RPS12	-7.41041
ENSG00000012779	ALOX5	-7.40978
ENSG00000123349	PFDN5	-7.40639
ENSG00000088986	DYNLL1	-7.40334
ENSG00000183246	RIMBP3C	-7.38297
ENSG00000107372	ZFAND5	-7.38221
ENSG00000159055	MIS18A	-7.36196
ENSG00000168653	NDUFS5	-7.35686
ENSG00000182890	GLUD2	-7.35223
ENSG00000136942	RPL35	-7.34215
ENSG00000101224	CDC25B	-7.33949
ENSG00000159733	ZFYVE28	-7.32354
ENSG00000167272	POP5	-7.32149
ENSG00000137331	IER3	-7.32065
ENSG00000130255	RPL36	-7.29435
ENSG00000138668	HNRNPD	-7.28716
ENSG00000187595	ZNF385C	-7.28077
ENSG00000198918	RPL39	-7.2724
ENSG00000166902	MRPL16	-7.27184
ENSG00000158042	MRPL17	-7.22326
ENSG00000147586	MRPS28	-7.22078
ENSG00000233954	UQCRHL	-7.20088
ENSG00000008952	SEC62	-7.20021
ENSG00000151923	TIAL1	-7.20013
ENSG00000196502	SULT1A1	-7.19986
ENSG00000257529	RPL36A-HNRNPH2	-7.18143
ENSG00000067113	PLPP1	-7.16199
ENSG00000132646	PCNA	-7.15191
ENSG00000146278	PNRC1	-7.14327
ENSG00000130810	PPAN	-7.13331
ENSG00000126653	NSRP1	-7.05033
ENSG00000072201	LNX1	-7.04106
ENSG00000164687	FABP5	-7.03736
ENSG00000256980	KHDC1L	-7.01588
ENSG00000141759	TXNL4A	-7.01376
ENSG00000120675	DNAJC15	-7.01046
ENSG00000153485	TMEM251	-6.96116
ENSG00000105472	CLEC11A	-6.94185
ENSG00000100036	SLC35E4	-6.93529
ENSG00000081923	ATP8B1	-6.92211
ENSG00000226685	CT47A12	-6.91216
ENSG00000102554	KLF5	-6.91141
ENSG00000100387	RBX1	-6.90623
ENSG00000197165	SULT1A2	-6.89416
LTR:ERV1:LTR06	LTR:ERV1:LTR06	-6.87472
ENSG00000172803	SNX32	-6.87163
ENSG00000105677	TMEM147	-6.86149
ENSG00000165502	RPL36AL	-6.83844
ENSG00000172216	CEBPB	-6.83702
ENSG00000139343	SNRPF	-6.83057
ENSG00000091513	TF	-6.82909
ENSG00000132199	ENOSF1	-6.82588
ENSG00000213551	DNAJC9	-6.79398
ENSG00000064652	SNX24	-6.78627
ENSG00000182087	TMEM259	-6.77727
ENSG00000174238	PITPNA	-6.77145
ENSG00000164167	LSM6	-6.76548
ENSG00000278677	HIST1H2AM	-6.75642
ENSG00000172172	MRPL13	-6.75515
ENSG00000168028	RPSA	-6.73686
ENSG00000137288	UQCC2	-6.73407
ENSG00000130032	PRRG3	-6.73204
ENSG00000225973	PIGBOS1	-6.72041
ENSG00000163682	RPL9	-6.71918
LTR:ERV1:LTR7Y	LTR:ERV1:LTR7Y	-6.71416
ENSG00000158470	B4GALT5	-6.71243
ENSG00000278259	MYO19	-6.70894
ENSG00000244115	DNAJC25-GNG10	-6.69961
ENSG00000089157	RPLP0	-6.69139
ENSG00000164091	WDR82	-6.67432
ENSG00000174236	REP15	-6.67102
ENSG00000134825	TMEM258	-6.6683
ENSG00000105968	H2AFV	-6.66633
ENSG00000271425	NBPF10	-6.66277
ENSG00000129484	PARP2	-6.64144
ENSG00000168101	NUDT16L1	-6.64101
ENSG00000264364	DYNLL2	-6.63962
ENSG00000178125	PPP1R42	-6.62372
ENSG00000181274	FRAT2	-6.62149
ENSG00000241360	PDXP	-6.62082
ENSG00000136379	ABHD17C	-6.61863
ENSG00000136636	KCTD3	-6.60376
ENSG00000158427	TMSB15B	-6.59881
ENSG00000127616	SMARCA4	-6.59453
ENSG00000206432	TMEM200C	-6.58746
ENSG00000100030	MAPK1	-6.57254
ENSG00000008988	RPS20	-6.56295
ENSG00000116754	SRSF11	-6.55403
DNA:TcMar-Tigger:MER44A	DNA:TcMar-Tigger:MER44A	-6.55008
ENSG00000197747	S100A10	-6.54968
ENSG00000175826	CTDNEP1	-6.54873
ENSG00000103037	SETD6	-6.53384
ENSG00000182899	RPL35A	-6.52824
ENSG00000184260	HIST2H2AC	-6.5276
ENSG00000243207	PPAN-P2RY11	-6.51309
ENSG00000183153	GJD3	-6.50849
ENSG00000140450	ARRDC4	-6.49457
ENSG00000105640	RPL18A	-6.47633
ENSG00000276180	HIST1H4I	-6.47365
ENSG00000259399	TGIF2-RAB5IF	-6.46947
ENSG00000150768	DLAT	-6.44744
ENSG00000107341	UBE2R2	-6.44517
ENSG00000174917	MICOS13	-6.43969
ENSG00000170632	ARMC10	-6.43829
LINE:L1:HAL1M8	LINE:L1:HAL1M8	-6.43588
ENSG00000108587	GOSR1	-6.42578
ENSG00000188229	TUBB4B	-6.40994
ENSG00000163781	TOPBP1	-6.38918
ENSG00000183579	ZNRF3	-6.37804
ENSG00000130522	JUND	-6.37565
ENSG00000113645	WWC1	-6.37271
ENSG00000177144	NUDT4B	-6.3669
ENSG00000100596	SPTLC2	-6.3628
ENSG00000153310	FAM49B	-6.3531
ENSG00000120533	ENY2	-6.34761
ENSG00000143222	UFC1	-6.34345
ENSG00000265681	RPL17	-6.33051
ENSG00000142507	PSMB6	-6.32562
ENSG00000174788	PCP2	-6.31886
ENSG00000023572	GLRX2	-6.30668
ENSG00000125356	NDUFA1	-6.30509
ENSG00000131174	COX7B	-6.30022
ENSG00000203727	SAMD5	-6.29919
ENSG00000188396	TCTEX1D4	-6.29131
ENSG00000230594	CT47A4	-6.28859
ENSG00000163444	TMEM183A	-6.28746
ENSG00000079462	PAFAH1B3	-6.27666
ENSG00000177971	IMP3	-6.265
ENSG00000143947	RPS27A	-6.2566
ENSG00000104691	UBXN8	-6.24496
ENSG00000128951	DUT	-6.24423
ENSG00000242616	GNG10	-6.23711
ENSG00000147649	MTDH	-6.2239
ENSG00000122873	CISD1	-6.21893
ENSG00000187109	NAP1L1	-6.21113
ENSG00000101367	MAPRE1	-6.21106
ENSG00000226600	CT47A9	-6.20992
LTR:ERVL:LTR47B2	LTR:ERVL:LTR47B2	-6.20772
ENSG00000165782	PIP4P1	-6.20286
ENSG00000253626	EIF5AL1	-6.19757
ENSG00000154781	CCDC174	-6.19404
ENSG00000228517	CT47A7	-6.17472
LINE:L1:L1PA12	LINE:L1:L1PA12	-6.16916
ENSG00000198034	RPS4X	-6.16903
ENSG00000167674	HDGFL2	-6.16241
ENSG00000198755	RPL10A	-6.16051
ENSG00000233087	RAB6D	-6.15844
ENSG00000183598	HIST2H3D	-6.15399
ENSG00000088256	GNA11	-6.1536
ENSG00000168724	DNAJC21	-6.1522
ENSG00000212127	TAS2R14	-6.13855
ENSG00000171202	TMEM126A	-6.13633
ENSG00000263020	AL662899.2	-6.13101
ENSG00000142444	TIMM29	-6.12816
ENSG00000240682	ISY1	-6.12727
ENSG00000131143	COX4I1	-6.11165
ENSG00000049656	CLPTM1L	-6.10901
ENSG00000146457	WTAP	-6.10801
ENSG00000258643	BCL2L2-PABPN1	-6.10313
ENSG00000131469	RPL27	-6.10137
ENSG00000125877	ITPA	-6.09832
ENSG00000257591	ZNF625	-6.09558
ENSG00000230347	CT47A8	-6.09075
ENSG00000177697	CD151	-6.08867
ENSG00000170860	LSM3	-6.08796
ENSG00000174695	TMEM167A	-6.08663
ENSG00000060069	CTDP1	-6.07071
ENSG00000279493	FP565260.4	-6.06383
ENSG00000237172	B3GNT9	-6.06055
ENSG00000173915	ATP5MD	-6.04785
ENSG00000143994	ABHD1	-6.04639
ENSG00000269028	MTRNR2L12	-6.04159
ENSG00000090266	NDUFB2	-6.03391
ENSG00000103089	FA2H	-6.03385
ENSG00000242362	CT47A2	-6.03378
ENSG00000226929	CT47A11	-6.03356
ENSG00000226023	CT47A6	-6.03211
ENSG00000112309	B3GAT2	-6.03159
ENSG00000130592	LSP1	-6.02841
ENSG00000285304	Z83844.3	-6.02633
ENSG00000185201	IFITM2	-6.01813
ENSG00000130054	FAM155B	-6.01657
ENSG00000069011	PITX1	-6.00456
ENSG00000128298	BAIAP2L2	-6.00399
ENSG00000237957	CT47A5	-6.00179
ENSG00000236126	CT47A3	-5.99763
ENSG00000254598	CSNK2A3	-5.99221
ENSG00000224089	CT47A10	-5.98129
ENSG00000206140	TMEM191C	-5.98072
ENSG00000206418	RAB12	-5.97353
ENSG00000168502	MTCL1	-5.96992
ENSG00000267697	LUZP6	-5.96756
ENSG00000141429	GALNT1	-5.96149
ENSG00000149136	SSRP1	-5.96143
ENSG00000171421	MRPL36	-5.95077
ENSG00000134419	RPS15A	-5.95009
ENSG00000008282	SYPL1	-5.94517
ENSG00000066027	PPP2R5A	-5.93342
ENSG00000256537	SMIM10L1	-5.93054
ENSG00000236371	CT47A1	-5.92987
ENSG00000120860	WASHC3	-5.92519
ENSG00000162298	SYVN1	-5.92062
ENSG00000054598	FOXC1	-5.91816
ENSG00000130312	MRPL34	-5.91625
ENSG00000153006	SREK1IP1	-5.8996
ENSG00000121316	PLBD1	-5.89683
ENSG00000165775	FUNDC2	-5.89523
ENSG00000150756	ATPSCKMT	-5.89403
ENSG00000115268	RPS15	-5.88789
ENSG00000150457	LATS2	-5.88703
ENSG00000104131	EIF3J	-5.88658
ENSG00000167526	RPL13	-5.8786
ENSG00000159346	ADIPOR1	-5.87782
ENSG00000215472	RPL17-C18orf32	-5.87514
ENSG00000080824	HSP90AA1	-5.87117
ENSG00000186998	EMID1	-5.86873
LINE:L1:L1MEd	LINE:L1:L1MEd	-5.86471
ENSG00000153250	RBMS1	-5.86372
ENSG00000175711	B3GNTL1	-5.86124
ENSG00000171858	RPS21	-5.84418
ENSG00000007168	PAFAH1B1	-5.84173
ENSG00000198171	DDRGK1	-5.83685
ENSG00000019582	CD74	-5.83437
ENSG00000277791	PSMB3	-5.83421
ENSG00000285891	AC113348.1	-5.82751
ENSG00000142856	ITGB3BP	-5.82577
ENSG00000154174	TOMM70	-5.8241
ENSG00000171617	ENC1	-5.81466
ENSG00000167513	CDT1	-5.79673
ENSG00000130821	SLC6A8	-5.79071
ENSG00000172404	DNAJB7	-5.78258
LTR:ERV1:LTR6A	LTR:ERV1:LTR6A	-5.7727
ENSG00000087095	NLK	-5.77246
ENSG00000090060	PAPOLA	-5.76754
ENSG00000236362	GAGE12F	-5.76205
ENSG00000141741	MIEN1	-5.75172
ENSG00000128973	CLN6	-5.74708
ENSG00000265354	TIMM23	-5.73753
ENSG00000104140	RHOV	-5.73049
ENSG00000198841	KTI12	-5.73044
ENSG00000231989	PPP1R2B	-5.72968
ENSG00000152102	FAM168B	-5.7264
ENSG00000165389	SPTSSA	-5.71977
ENSG00000099940	SNAP29	-5.7146
ENSG00000215274	GAGE10	-5.70654
ENSG00000283149	AC068631.2	-5.69655
ENSG00000137038	DMAC1	-5.69642
ENSG00000131508	UBE2D2	-5.69561
ENSG00000148187	MRRF	-5.69506
ENSG00000196781	TLE1	-5.68994
ENSG00000223953	C1QTNF5	-5.68966
ENSG00000248167	TRIM39-RPP21	-5.68478
ENSG00000174953	DHX36	-5.67896
ENSG00000174444	RPL4	-5.67599
ENSG00000238205	MPC1L	-5.66398
ENSG00000176788	BASP1	-5.66391
ENSG00000129968	ABHD17A	-5.66048
ENSG00000138286	FAM149B1	-5.64059
ENSG00000105372	RPS19	-5.61967
ENSG00000175106	TVP23C	-5.61829
ENSG00000146247	PHIP	-5.61574
ENSG00000125816	NKX2-4	-5.60974
ENSG00000273088	AL713999.1	-5.60538
ENSG00000179933	C14orf119	-5.5996
ENSG00000163634	THOC7	-5.59667
ENSG00000156928	MALSU1	-5.58716
ENSG00000166145	SPINT1	-5.58484
ENSG00000127947	PTPN12	-5.57811
ENSG00000130332	LSM7	-5.57712
ENSG00000256453	DND1	-5.56973
ENSG00000171311	EXOSC1	-5.569
ENSG00000165516	KLHDC2	-5.56742
ENSG00000188243	COMMD6	-5.56503
ENSG00000073169	SELENOO	-5.56015
ENSG00000197976	AKAP17A	-5.55774
ENSG00000164040	PGRMC2	-5.54916
ENSG00000129235	TXNDC17	-5.54777
ENSG00000066379	ZNRD1	-5.54222
ENSG00000171135	JAGN1	-5.53981
ENSG00000112146	FBXO9	-5.53894
ENSG00000188064	WNT7B	-5.49962
ENSG00000186184	POLR1D	-5.49697
ENSG00000167081	PBX3	-5.4908
ENSG00000164610	RP9	-5.48633
ENSG00000186166	CCDC84	-5.48441
ENSG00000137154	RPS6	-5.47996
ENSG00000215817	ZC3H11B	-5.4734
ENSG00000100151	PICK1	-5.46609
ENSG00000176731	RBIS	-5.46565
ENSG00000113384	GOLPH3	-5.46377
ENSG00000255524	NPIPB8	-5.46247
ENSG00000006634	DBF4	-5.46097
ENSG00000241837	ATP5PO	-5.45851
ENSG00000222014	RAB6C	-5.45549
ENSG00000095739	BAMBI	-5.45391
ENSG00000127530	OR7C1	-5.45185
ENSG00000164022	AIMP1	-5.44971
ENSG00000139168	ZCRB1	-5.44291
ENSG00000163785	RYK	-5.44253
ENSG00000159079	CFAP298	-5.43346
ENSG00000130487	KLHDC7B	-5.43185
ENSG00000196866	HIST1H2AD	-5.42575
ENSG00000106591	MRPL32	-5.42492
ENSG00000213741	RPS29	-5.42209
ENSG00000170515	PA2G4	-5.4185
ENSG00000181588	MEX3D	-5.40717
ENSG00000166562	SEC11C	-5.40113
ENSG00000169684	CHRNA5	-5.39786
ENSG00000225921	NOL7	-5.39611
ENSG00000122033	MTIF3	-5.39596
ENSG00000175768	TOMM5	-5.38554
ENSG00000184009	ACTG1	-5.38341
ENSG00000100142	POLR2F	-5.3832
ENSG00000085231	AK6	-5.37827
ENSG00000274180	NATD1	-5.37825
ENSG00000166012	TAF1D	-5.37021
ENSG00000129451	KLK10	-5.36619
ENSG00000198843	SELENOT	-5.36382
ENSG00000051620	HEBP2	-5.36257
ENSG00000204335	SP5	-5.35427
ENSG00000150779	TIMM8B	-5.3516
ENSG00000103035	PSMD7	-5.34885
ENSG00000103249	CLCN7	-5.34604
ENSG00000135045	C9orf40	-5.34248
ENSG00000182512	GLRX5	-5.34044
ENSG00000214787	MS4A4E	-5.3335
LTR:ERV1:LTR10D	LTR:ERV1:LTR10D	-5.33152
ENSG00000065150	IPO5	-5.33011
ENSG00000008256	CYTH3	-5.32898
ENSG00000116473	RAP1A	-5.3276
SINE:Alu:AluYi6_4d	SINE:Alu:AluYi6_4d	-5.3232
ENSG00000141448	GATA6	-5.32148
ENSG00000188263	IL17REL	-5.31823
ENSG00000203883	SOX18	-5.31193
ENSG00000164318	EGFLAM	-5.31177
ENSG00000111206	FOXM1	-5.30986
ENSG00000216649	GAGE12E	-5.30971
ENSG00000256618	MTRNR2L1	-5.30598
ENSG00000073150	PANX2	-5.30033
ENSG00000050130	JKAMP	-5.29909
ENSG00000100316	RPL3	-5.29765
ENSG00000025796	SEC63	-5.29166
Retroposon:SVA:SVA_E	Retroposon:SVA:SVA_E	-5.28611
ENSG00000112739	PRPF4B	-5.28432
ENSG00000121905	HPCA	-5.2842
ENSG00000197734	C14orf178	-5.28143
ENSG00000039650	PNKP	-5.27976
ENSG00000013297	CLDN11	-5.27584
ENSG00000205981	DNAJC19	-5.27532
ENSG00000215269	GAGE12G	-5.27137
ENSG00000067900	ROCK1	-5.26402
ENSG00000163041	H3F3A	-5.25798
ENSG00000152409	JMY	-5.25686
ENSG00000233803	TSPY4	-5.25314
ENSG00000268643	AC006486.1	-5.25006
ENSG00000284773	AC114490.3	-5.24447
ENSG00000107175	CREB3	-5.24082
ENSG00000160917	CPSF4	-5.23248
ENSG00000040633	PHF23	-5.23129
ENSG00000173660	UQCRH	-5.22958
ENSG00000177989	ODF3B	-5.22667
ENSG00000261609	GAN	-5.22509
ENSG00000130829	DUSP9	-5.22455
ENSG00000176953	NFATC2IP	-5.22409
ENSG00000178947	SMIM10L2A	-5.21808
ENSG00000179862	CITED4	-5.21371
ENSG00000176182	MYPOP	-5.21321
ENSG00000140832	MARVELD3	-5.21001
ENSG00000145860	RNF145	-5.19311
ENSG00000183943	PRKX	-5.19073
ENSG00000141582	CBX4	-5.19055
ENSG00000196972	SMIM10L2B	-5.19022
ENSG00000112031	MTRF1L	-5.18573
ENSG00000099337	KCNK6	-5.1803
ENSG00000198783	ZNF830	-5.17844
ENSG00000175287	PHYHD1	-5.17721
ENSG00000102753	KPNA3	-5.17526
ENSG00000006007	GDE1	-5.17442
ENSG00000186063	AIDA	-5.17334
ENSG00000106028	SSBP1	-5.17207
ENSG00000110917	MLEC	-5.17158
ENSG00000153774	CFDP1	-5.16823
ENSG00000154380	ENAH	-5.15978
ENSG00000101680	LAMA1	-5.15006
ENSG00000184076	UQCR10	-5.14905
ENSG00000178718	RPP25	-5.1481
ENSG00000167113	COQ4	-5.14631
ENSG00000164983	TMEM65	-5.1459
ENSG00000102780	DGKH	-5.14456
ENSG00000115541	HSPE1	-5.14253
ENSG00000103811	CTSH	-5.14194
ENSG00000197061	HIST1H4C	-5.13887
ENSG00000130726	TRIM28	-5.13788
ENSG00000172590	MRPL52	-5.1366
ENSG00000100341	PNPLA5	-5.13427
ENSG00000172458	IL17D	-5.13392
ENSG00000148341	SH3GLB2	-5.13352
ENSG00000164089	ETNPPL	-5.12963
ENSG00000069275	NUCKS1	-5.12845
ENSG00000134809	TIMM10	-5.12731
ENSG00000101966	XIAP	-5.12694
ENSG00000156804	FBXO32	-5.12638
ENSG00000134046	MBD2	-5.12167
ENSG00000048828	FAM120A	-5.12163
ENSG00000103994	ZNF106	-5.12055
ENSG00000157500	APPL1	-5.11711
ENSG00000164654	MIOS	-5.11188
ENSG00000175606	TMEM70	-5.1085
ENSG00000189334	S100A14	-5.10189
ENSG00000163882	POLR2H	-5.09979
ENSG00000167283	ATP5MG	-5.09886
ENSG00000100104	SRRD	-5.09639
ENSG00000166164	BRD7	-5.079
ENSG00000169871	TRIM56	-5.07232
ENSG00000166483	WEE1	-5.06909
ENSG00000234965	SHISA8	-5.06728
ENSG00000114416	FXR1	-5.06387
ENSG00000237671	GAGE12C	-5.06003
ENSG00000184887	BTBD6	-5.05412
ENSG00000056487	PHF21B	-5.05398
ENSG00000128310	GALR3	-5.04862
ENSG00000103502	CDIPT	-5.0477
ENSG00000107968	MAP3K8	-5.03463
ENSG00000101945	SUV39H1	-5.03313
ENSG00000166337	TAF10	-5.03209
ENSG00000083845	RPS5	-5.02607
ENSG00000130165	ELOF1	-5.02189
ENSG00000119782	FKBP1B	-5.02063
ENSG00000274600	RIMBP3B	-5.01924
ENSG00000286265	AC007244.1	-5.01908
ENSG00000148290	SURF1	-5.01343
ENSG00000125779	PANK2	-5.01254
ENSG00000099800	TIMM13	-5.01234
ENSG00000172586	CHCHD1	-5.00965
ENSG00000141401	IMPA2	-5.00001
ENSG00000065518	NDUFB4	-4.99958
ENSG00000134371	CDC73	-4.99817
ENSG00000147403	RPL10	-4.9928
ENSG00000124733	MEA1	-4.99233
ENSG00000230626	AC011005.1	-4.98209
ENSG00000249209	AP000311.1	-4.98111
ENSG00000180964	TCEAL8	-4.97568
ENSG00000125484	GTF3C4	-4.97409
ENSG00000178127	NDUFV2	-4.97344
ENSG00000135643	KCNMB4	-4.96583
ENSG00000101200	AVP	-4.96366
ENSG00000157653	C9orf43	-4.96352
ENSG00000146007	ZMAT2	-4.96288
ENSG00000106070	GRB10	-4.962
ENSG00000161981	SNRNP25	-4.95311
ENSG00000271092	TLCD4-RWDD3	-4.95292
ENSG00000090470	PDCD7	-4.95213
ENSG00000169564	PCBP1	-4.95131
ENSG00000113648	H2AFY	-4.94958
ENSG00000140743	CDR2	-4.94458
ENSG00000197903	HIST1H2BK	-4.94445
ENSG00000182993	C12orf60	-4.94307
ENSG00000089009	RPL6	-4.94092
ENSG00000197483	ZNF628	-4.94088
ENSG00000126895	AVPR2	-4.93839
ENSG00000189152	GRAPL	-4.9362
ENSG00000148498	PARD3	-4.92707
ENSG00000275793	RIMBP3	-4.92615
DNA:hAT-Tip100:UCON132b	DNA:hAT-Tip100:UCON132b	-4.92048
ENSG00000077147	TM9SF3	-4.91574
ENSG00000125895	TMEM74B	-4.90394
ENSG00000262874	C19orf84	-4.90071
ENSG00000037241	RPL26L1	-4.90062
ENSG00000142684	ZNF593	-4.89939
ENSG00000175854	SWI5	-4.89647
ENSG00000286102	AP000552.4	-4.89641
ENSG00000068912	ERLEC1	-4.89628
ENSG00000048544	MRPS10	-4.89343
ENSG00000168757	TSPY2	-4.89112
ENSG00000143157	POGK	-4.88935
ENSG00000182774	RPS17	-4.8874
ENSG00000242114	MTFP1	-4.88479
ENSG00000261717	AC009163.5	-4.88317
ENSG00000160224	AIRE	-4.87972
ENSG00000243749	TMEM35B	-4.87442
Retroposon:SVA:SVA_F	Retroposon:SVA:SVA_F	-4.86955
ENSG00000198225	FKBP1C	-4.86619
ENSG00000284969	AL049629.2	-4.86478
ENSG00000103550	KNOP1	-4.86165
ENSG00000147432	CHRNB3	-4.86154
ENSG00000143207	COP1	-4.85967
ENSG00000136937	NCBP1	-4.85757
ENSG00000129292	PHF20L1	-4.85569
ENSG00000189077	TMEM120A	-4.85303
ENSG00000225110	PNMA6F	-4.84727
ENSG00000211450	SELENOH	-4.84653
ENSG00000065665	SEC61A2	-4.83884
ENSG00000164182	NDUFAF2	-4.83516
ENSG00000155438	NIFK	-4.83139
ENSG00000184619	KRBA2	-4.82435
ENSG00000261796	ISY1-RAB43	-4.82351
ENSG00000183354	KIAA2026	-4.82304
ENSG00000177663	IL17RA	-4.8193
ENSG00000224902	GAGE12H	-4.81756
ENSG00000031698	SARS	-4.81419
ENSG00000108848	LUC7L3	-4.81268
ENSG00000168710	AHCYL1	-4.80712
ENSG00000260836	AC245033.1	-4.80625
ENSG00000234409	CCDC188	-4.8054
ENSG00000100836	PABPN1	-4.80283
ENSG00000110955	ATP5F1B	-4.80047
ENSG00000261832	AC138894.1	-4.79552
ENSG00000254852	NPIPA2	-4.79131
ENSG00000198211	AC092143.1	-4.79024
ENSG00000156990	RPUSD3	-4.78442
ENSG00000134595	SOX3	-4.78277
ENSG00000169021	UQCRFS1	-4.77785
ENSG00000010810	FYN	-4.77661
ENSG00000112242	E2F3	-4.77612
ENSG00000155463	OXA1L	-4.7751
ENSG00000239961	LILRA4	-4.77052
ENSG00000087191	PSMC5	-4.76648
ENSG00000134146	DPH6	-4.76429
ENSG00000224712	NPIPA3	-4.763
ENSG00000145912	NHP2	-4.7605
ENSG00000102109	PCSK1N	-4.75921
ENSG00000143155	TIPRL	-4.75887
ENSG00000260287	TBC1D3G	-4.75368
ENSG00000236782	AL391650.1	-4.75091
ENSG00000129460	NGDN	-4.74988
ENSG00000041357	PSMA4	-4.7448
ENSG00000113732	ATP6V0E1	-4.74215
ENSG00000099246	RAB18	-4.74186
ENSG00000162623	TYW3	-4.73415
ENSG00000238074	TSPY9P	-4.73161
ENSG00000173598	NUDT4	-4.73081
ENSG00000100564	PIGH	-4.72632
ENSG00000286175	AC023490.5	-4.72593
ENSG00000105364	MRPL4	-4.72549
ENSG00000157600	TMEM164	-4.72404
ENSG00000111785	RIC8B	-4.72184
ENSG00000091947	TMEM101	-4.71601
ENSG00000196993	NPIPB9	-4.71345
ENSG00000215375	MYL5	-4.70902
ENSG00000161179	YDJC	-4.7045
ENSG00000205704	LINC00634	-4.69234
ENSG00000178951	ZBTB7A	-4.69181
ENSG00000125863	MKKS	-4.68751
ENSG00000205339	IPO7	-4.68527
ENSG00000243509	TNFRSF6B	-4.68268
ENSG00000148303	RPL7A	-4.67914
ENSG00000168060	NAALADL1	-4.67866
ENSG00000179918	SEPHS2	-4.67844
ENSG00000100852	ARHGAP5	-4.67605
ENSG00000105202	FBL	-4.67281
ENSG00000165525	NEMF	-4.67075
ENSG00000112320	SOBP	-4.66898
ENSG00000155957	TMBIM4	-4.66582
ENSG00000156256	USP16	-4.66457
ENSG00000258992	TSPY1	-4.6635
ENSG00000078795	PKD2L2	-4.66296
ENSG00000177479	ARIH2	-4.66142
ENSG00000204568	MRPS18B	-4.66131
ENSG00000166900	STX3	-4.65954
ENSG00000117481	NSUN4	-4.65663
ENSG00000166855	CLPX	-4.65539
ENSG00000132570	PCBD2	-4.65406
ENSG00000258881	AC007040.2	-4.64735
ENSG00000106443	PHF14	-4.64436
ENSG00000158747	NBL1	-4.64431
ENSG00000129347	KRI1	-4.6433
ENSG00000089006	SNX5	-4.64246
ENSG00000205439	KRTAP12-3	-4.63933
ENSG00000165609	NUDT5	-4.63922
ENSG00000123983	ACSL3	-4.63589
ENSG00000189169	KRTAP10-12	-4.63438
ENSG00000212933	KRTAP12-4	-4.63395
ENSG00000007520	TSR3	-4.62324
ENSG00000121892	PDS5A	-4.61844
ENSG00000243489	KRTAP10-11	-4.6139
ENSG00000224659	GAGE12J	-4.61358
ENSG00000065000	AP3D1	-4.61257
ENSG00000185942	NKAIN3	-4.60821
ENSG00000078140	UBE2K	-4.60702
ENSG00000139998	RAB15	-4.60443
ENSG00000221837	KRTAP10-9	-4.58985
ENSG00000077713	SLC25A43	-4.58969
ENSG00000255192	NANOGP8	-4.58833
ENSG00000141385	AFG3L2	-4.58803
ENSG00000187766	KRTAP10-8	-4.58424
ENSG00000113048	MRPS27	-4.57981
ENSG00000160714	UBE2Q1	-4.57561
ENSG00000157954	WIPI2	-4.57273
ENSG00000089048	ESF1	-4.56966
ENSG00000198162	MAN1A2	-4.55479
ENSG00000205581	HMGN1	-4.55417
ENSG00000126777	KTN1	-4.54847
ENSG00000103415	HMOX2	-4.54798
ENSG00000095794	CREM	-4.54774
ENSG00000135452	TSPAN31	-4.54011
ENSG00000152413	HOMER1	-4.53863
ENSG00000134265	NAPG	-4.53711
ENSG00000197620	CXorf40A	-4.53324
ENSG00000272804	KRTAP10-7	-4.53059
ENSG00000174574	AKIRIN1	-4.52992
Retroposon:SVA:SVA_C	Retroposon:SVA:SVA_C	-4.52735
ENSG00000273513	TBC1D3K	-4.52366
ENSG00000078403	MLLT10	-4.51872
ENSG00000102128	RAB40AL	-4.51721
ENSG00000131368	MRPS25	-4.51481
ENSG00000166848	TERF2IP	-4.51385
ENSG00000163527	STT3B	-4.50914
ENSG00000165480	SKA3	-4.50574
ENSG00000105176	URI1	-4.50276
ENSG00000228927	TSPY3	-4.49735
ENSG00000277443	MARCKS	-4.49641
ENSG00000213585	VDAC1	-4.49529
ENSG00000274641	HIST1H2BO	-4.49506
ENSG00000165025	SYK	-4.49439
ENSG00000274290	HIST1H2BE	-4.49412
ENSG00000099725	PRKY	-4.49396
ENSG00000175130	MARCKSL1	-4.49313
ENSG00000188501	LCTL	-4.49128
ENSG00000104529	EEF1D	-4.49085
ENSG00000156411	ATP5MPL	-4.49015
ENSG00000132423	COQ3	-4.48531
ENSG00000146425	DYNLT1	-4.48434
ENSG00000164221	CCDC112	-4.48353
ENSG00000213920	MDP1	-4.47873
ENSG00000151748	SAV1	-4.47857
ENSG00000142484	TM4SF5	-4.47725
ENSG00000134851	TMEM165	-4.47203
ENSG00000073803	MAP3K13	-4.47097
ENSG00000077152	UBE2T	-4.47071
ENSG00000168118	RAB4A	-4.46848
ENSG00000157110	RBPMS	-4.46476
ENSG00000138336	TET1	-4.46435
ENSG00000063515	GSC2	-4.45047
ENSG00000100462	PRMT5	-4.44983
ENSG00000101444	AHCY	-4.44943
ENSG00000121900	TMEM54	-4.44911
LINE:L1:L1MD3	LINE:L1:L1MD3	-4.4491
ENSG00000114062	UBE3A	-4.44757
ENSG00000185104	FAF1	-4.44731
ENSG00000198498	TMA16	-4.44675
ENSG00000277150	F8A3	-4.44036
ENSG00000241123	KRTAP10-5	-4.43681
ENSG00000259024	TVP23C-CDRT4	-4.43455
ENSG00000109475	RPL34	-4.43362
ENSG00000285133	AC022506.1	-4.43352
ENSG00000134452	FBH1	-4.43351
ENSG00000258947	TUBB3	-4.43144
ENSG00000213937	CLDN9	-4.42755
ENSG00000204540	PSORS1C1	-4.42715
ENSG00000177283	FZD8	-4.42529
ENSG00000128534	LSM8	-4.4231
ENSG00000233493	TMEM238	-4.41932
ENSG00000180953	AC015871.1	-4.41772
ENSG00000189403	HMGB1	-4.41755
ENSG00000229549	TSPY8	-4.41158
ENSG00000160202	CRYAA	-4.41027
ENSG00000274226	TBC1D3H	-4.40919
ENSG00000143578	CREB3L4	-4.40076
ENSG00000087884	AAMDC	-4.40073
ENSG00000125148	MT2A	-4.39784
ENSG00000276076	CRYAA2	-4.39559
ENSG00000275954	TBC1D3F	-4.39523
ENSG00000280433	FP565260.6	-4.39493
ENSG00000212935	KRTAP10-3	-4.39184
ENSG00000180776	ZDHHC20	-4.39107
ENSG00000128242	GAL3ST1	-4.39061
ENSG00000092096	SLC22A17	-4.38976
ENSG00000170917	NUDT6	-4.38614
ENSG00000274611	TBC1D3	-4.38574
ENSG00000196421	C20orf204	-4.38534
ENSG00000165732	DDX21	-4.38479
ENSG00000100129	EIF3L	-4.38437
ENSG00000111269	CREBL2	-4.38287
ENSG00000268083	AC008982.1	-4.37653
ENSG00000127588	GNG13	-4.37561
ENSG00000121897	LIAS	-4.37535
ENSG00000100079	LGALS2	-4.37317
ENSG00000134352	IL6ST	-4.36861
ENSG00000163322	ABRAXAS1	-4.36692
ENSG00000168172	HOOK3	-4.36641
ENSG00000176393	RNPEP	-4.36613
ENSG00000128626	MRPS12	-4.3657
ENSG00000239900	ADSL	-4.36498
LTR:ERVL-MaLR:MSTD-int	LTR:ERVL-MaLR:MSTD-int	-4.36457
ENSG00000128607	KLHDC10	-4.35868
ENSG00000250479	CHCHD10	-4.35746
ENSG00000125522	NPBWR2	-4.35737
ENSG00000185515	BRCC3	-4.35632
ENSG00000177700	POLR2L	-4.35531
ENSG00000183172	SMDT1	-4.35417
ENSG00000136628	EPRS	-4.35346
ENSG00000163879	DNALI1	-4.35028
ENSG00000258873	DUXA	-4.34677
DNA:hAT-Ac:OldhAT1	DNA:hAT-Ac:OldhAT1	-4.34399
ENSG00000273841	TAF9	-4.3418
ENSG00000171695	LKAAEAR1	-4.3405
ENSG00000184207	PGP	-4.33687
ENSG00000101182	PSMA7	-4.33685
ENSG00000288053	AC231657.3	-4.33653
ENSG00000007047	MARK4	-4.33608
ENSG00000179922	ZNF784	-4.33578
ENSG00000081870	HSPB11	-4.33153
ENSG00000119655	NPC2	-4.32875
ENSG00000182742	HOXB4	-4.32442
ENSG00000163584	RPL22L1	-4.32087
ENSG00000101222	SPEF1	-4.31407
ENSG00000135924	DNAJB2	-4.31327
ENSG00000119729	RHOQ	-4.31312
ENSG00000159579	RSPRY1	-4.31048
ENSG00000100307	CBX7	-4.30519
ENSG00000204308	RNF5	-4.30373
ENSG00000283208	AC001226.2	-4.3016
ENSG00000083099	LYRM2	-4.30136
ENSG00000157800	SLC37A3	-4.2985
ENSG00000163319	MRPS18C	-4.29765
ENSG00000119487	MAPKAP1	-4.29263
ENSG00000053371	AKR7A2	-4.2887
ENSG00000137776	SLTM	-4.288
ENSG00000137486	ARRB1	-4.28759
ENSG00000188672	RHCE	-4.28129
ENSG00000143436	MRPL9	-4.27973
ENSG00000165675	ENOX2	-4.27231
ENSG00000138600	SPPL2A	-4.27202
ENSG00000115486	GGCX	-4.27024
ENSG00000164045	CDC25A	-4.27014
ENSG00000131148	EMC8	-4.26971
ENSG00000259956	RBM15B	-4.264
ENSG00000185716	MOSMO	-4.26168
ENSG00000130177	CDC16	-4.26024
ENSG00000178460	MCMDC2	-4.25518
ENSG00000119844	AFTPH	-4.25324
ENSG00000124766	SOX4	-4.25271
ENSG00000111481	COPZ1	-4.24969
ENSG00000132964	CDK8	-4.24846
ENSG00000232112	TMA7	-4.24196
ENSG00000145191	EIF2B5	-4.24037
LTR:ERVL:LTR47B3	LTR:ERVL:LTR47B3	-4.23918
ENSG00000139746	RBM26	-4.23918
ENSG00000197958	RPL12	-4.2315
ENSG00000110871	COQ5	-4.23061
ENSG00000138814	PPP3CA	-4.22979
ENSG00000274419	TBC1D3D	-4.22889
ENSG00000165476	REEP3	-4.22801
ENSG00000274933	TBC1D3I	-4.22675
ENSG00000078369	GNB1	-4.21635
ENSG00000105173	CCNE1	-4.21615
ENSG00000198156	NPIPB6	-4.21535
ENSG00000187118	CMC1	-4.21534
ENSG00000131732	ZCCHC9	-4.21497
ENSG00000122481	RWDD3	-4.20752
ENSG00000104824	HNRNPL	-4.20536
ENSG00000099954	CECR2	-4.20531
ENSG00000139651	ZNF740	-4.20304
ENSG00000119715	ESRRB	-4.19773
ENSG00000181610	MRPS23	-4.19435
ENSG00000182584	ACTL10	-4.19244
ENSG00000133789	SWAP70	-4.18143
ENSG00000196998	WDR45	-4.17935
ENSG00000137275	RIPK1	-4.17704
ENSG00000139180	NDUFA9	-4.1745
ENSG00000165169	DYNLT3	-4.17441
ENSG00000104695	PPP2CB	-4.17347
ENSG00000151838	CCDC175	-4.17316
ENSG00000275778	AC018630.2	-4.172
ENSG00000139684	ESD	-4.17183
ENSG00000172428	COPS9	-4.16808
ENSG00000152475	ZNF837	-4.16782
ENSG00000126247	CAPNS1	-4.16777
ENSG00000173334	TRIB1	-4.16526
ENSG00000119318	RAD23B	-4.16401
ENSG00000087448	KLHL42	-4.16226
ENSG00000131100	ATP6V1E1	-4.16121
ENSG00000175970	UNC119B	-4.16092
ENSG00000051128	HOMER3	-4.15914
ENSG00000100811	YY1	-4.1582
ENSG00000111802	TDP2	-4.15731
ENSG00000125482	TTF1	-4.15447
ENSG00000105698	USF2	-4.15183
ENSG00000163170	BOLA3	-4.14993
ENSG00000180138	CSNK1A1L	-4.14835
ENSG00000049768	FOXP3	-4.14812
ENSG00000113712	CSNK1A1	-4.14428
ENSG00000124787	RPP40	-4.14411
ENSG00000100997	ABHD12	-4.14354
ENSG00000185158	LRRC37B	-4.14296
ENSG00000250317	SMIM20	-4.14219
ENSG00000204842	ATXN2	-4.1412
ENSG00000092445	TYRO3	-4.13969
ENSG00000168575	SLC20A2	-4.13863
ENSG00000265590	C21orf59-TCP10L	-4.13828
ENSG00000174099	MSRB3	-4.13592
ENSG00000067365	METTL22	-4.13548
ENSG00000106263	EIF3B	-4.13334
ENSG00000167720	SRR	-4.13333
ENSG00000100242	SUN2	-4.13281
ENSG00000125850	OVOL2	-4.12959
ENSG00000125508	SRMS	-4.12913
ENSG00000105072	C19orf44	-4.12807
ENSG00000185453	ZSWIM9	-4.12804
ENSG00000151276	MAGI1	-4.12348
ENSG00000166454	ATMIN	-4.12249
ENSG00000277745	H2AFB3	-4.12141
ENSG00000249222	ATP5MGL	-4.12136
ENSG00000112273	HDGFL1	-4.11862
LTR:ERVK:LTR22C	LTR:ERVK:LTR22C	-4.11859
ENSG00000160606	TLCD1	-4.11643
ENSG00000089094	KDM2B	-4.11623
Retroposon:SVA:SVA_D	Retroposon:SVA:SVA_D	-4.11437
ENSG00000160049	DFFA	-4.1125
ENSG00000186638	KIF24	-4.10781
ENSG00000111203	ITFG2	-4.10773
ENSG00000205356	TECPR1	-4.10683
ENSG00000164543	STK17A	-4.10077
ENSG00000185340	GAS2L1	-4.0981
ENSG00000285827	AP001267.5	-4.09747
ENSG00000148459	PDSS1	-4.09512
ENSG00000122884	P4HA1	-4.09142
ENSG00000160213	CSTB	-4.09119
ENSG00000145708	CRHBP	-4.09038
ENSG00000196365	LONP1	-4.09001
ENSG00000114784	EIF1B	-4.08981
ENSG00000136918	WDR38	-4.0896
ENSG00000189120	SP6	-4.08836
ENSG00000183260	ABHD16B	-4.08796
ENSG00000143110	C1orf162	-4.0868
ENSG00000141378	PTRH2	-4.08483
ENSG00000236424	TSPY10	-4.08466
ENSG00000128322	IGLL1	-4.08364
ENSG00000132467	UTP3	-4.08357
ENSG00000184897	H1FX	-4.08331
ENSG00000145022	TCTA	-4.08051
ENSG00000100532	CGRRF1	-4.07997
ENSG00000213931	HBE1	-4.07792
ENSG00000165113	GKAP1	-4.07558
ENSG00000180806	HOXC9	-4.07173
ENSG00000143119	CD53	-4.07059
ENSG00000005022	SLC25A5	-4.06821
ENSG00000149634	SPATA25	-4.06762
ENSG00000170262	MRAP	-4.06755
ENSG00000168214	RBPJ	-4.06574
ENSG00000177189	RPS6KA3	-4.06509
ENSG00000240563	L1TD1	-4.06491
ENSG00000214336	FOXI3	-4.05902
ENSG00000126107	HECTD3	-4.05733
ENSG00000160113	NR2F6	-4.0523
ENSG00000140307	GTF2A2	-4.04925
ENSG00000062282	DGAT2	-4.04385
ENSG00000160293	VAV2	-4.04358
ENSG00000171612	SLC25A33	-4.04269
ENSG00000247315	ZCCHC3	-4.03472
ENSG00000157551	KCNJ15	-4.03376
ENSG00000133606	MKRN1	-4.03129
ENSG00000137073	UBAP2	-4.03103
ENSG00000261236	BOP1	-4.02968
ENSG00000100121	GGTLC2	-4.02939
ENSG00000116141	MARK1	-4.02811
ENSG00000100473	COCH	-4.02737
ENSG00000182518	FAM104B	-4.02636
ENSG00000273136	NBPF26	-4.0232
ENSG00000128059	PPAT	-4.0208
ENSG00000275221	HIST1H2AK	-4.0144
ENSG00000183691	NOG	-4.01306
ENSG00000187754	SSX7	-4.01166
ENSG00000103653	CSK	-4.01114
ENSG00000185290	NUPR2	-4.01051
ENSG00000135090	TAOK3	-4.00597
ENSG00000286169	AHRR	-4.00552
ENSG00000267157	AC011499.1	-4.00084
ENSG00000196860	TOMM20L	-3.99956
ENSG00000198870	STKLD1	-3.99924
ENSG00000158966	CACHD1	-3.99351
ENSG00000124227	ANKRD60	-3.99332
ENSG00000267261	AC099811.2	-3.99325
ENSG00000230667	SETSIP	-3.99014
ENSG00000197879	MYO1C	-3.9896
ENSG00000135250	SRPK2	-3.98946
ENSG00000162631	NTNG1	-3.98525
ENSG00000111832	RWDD1	-3.983
ENSG00000204315	FKBPL	-3.97487
ENSG00000254087	LYN	-3.97421
ENSG00000125533	BHLHE23	-3.97176
SINE:Alu:AluYk12	SINE:Alu:AluYk12	-3.96902
ENSG00000101057	MYBL2	-3.96856
SINE:Alu:AluSx1	SINE:Alu:AluSx1	-3.96839
ENSG00000106268	NUDT1	-3.96742
ENSG00000187105	HEATR4	-3.96675
ENSG00000175643	RMI2	-3.96662
ENSG00000197323	TRIM33	-3.96428
ENSG00000101405	OXT	-3.96161
ENSG00000074855	ANO8	-3.95923
ENSG00000068745	IP6K2	-3.95775
ENSG00000171873	ADRA1D	-3.95588
ENSG00000198056	PRIM1	-3.95549
ENSG00000186073	C15orf41	-3.95053
ENSG00000111639	MRPL51	-3.94994
ENSG00000149357	LAMTOR1	-3.94844
ENSG00000198931	APRT	-3.94634
ENSG00000155868	MED7	-3.94313
ENSG00000134056	MRPS36	-3.94172
ENSG00000146676	PURB	-3.94128
ENSG00000268651	CTAG1A	-3.93852
ENSG00000182489	XKRX	-3.93642
ENSG00000186432	KPNA4	-3.93398
ENSG00000163558	PRKCI	-3.93358
ENSG00000213923	CSNK1E	-3.92994
ENSG00000171208	NETO2	-3.92516
ENSG00000143198	MGST3	-3.92392
ENSG00000187066	TMEM262	-3.92303
ENSG00000101608	MYL12A	-3.91815
ENSG00000159202	UBE2Z	-3.91736
ENSG00000139233	LLPH	-3.9152
ENSG00000130203	APOE	-3.91442
ENSG00000164729	SLC35G3	-3.91255
ENSG00000235961	PNMA6A	-3.91254
ENSG00000213999	MEF2B	-3.90993
ENSG00000135916	ITM2C	-3.90837
ENSG00000166960	CCDC178	-3.90443
ENSG00000066777	ARFGEF1	-3.90281
ENSG00000186103	ARGFX	-3.90132
ENSG00000108590	MED31	-3.89844
ENSG00000124831	LRRFIP1	-3.89784
ENSG00000185915	KLHL34	-3.89265
ENSG00000134453	RBM17	-3.89264
ENSG00000128245	YWHAH	-3.88936
ENSG00000099953	MMP11	-3.88904
ENSG00000134597	RBMX2	-3.88761
ENSG00000188234	AGAP4	-3.88581
ENSG00000123200	ZC3H13	-3.88425
ENSG00000178531	CTXN1	-3.88377
ENSG00000168522	FNTA	-3.88197
ENSG00000136444	RSAD1	-3.88102
ENSG00000185129	PURA	-3.87953
ENSG00000101654	RNMT	-3.87826
ENSG00000147164	SNX12	-3.8774
ENSG00000256060	TRAPPC2B	-3.87283
ENSG00000101974	ATP11C	-3.8718
ENSG00000182952	HMGN4	-3.86979
DNA:hAT-Charlie:Charlie10a	DNA:hAT-Charlie:Charlie10a	-3.86853
ENSG00000234545	FAM133B	-3.86803
ENSG00000134508	CABLES1	-3.86791
ENSG00000164236	ANKRD33B	-3.86733
ENSG00000147138	GPR174	-3.86629
ENSG00000120500	ARR3	-3.86475
ENSG00000151657	KIN	-3.86151
ENSG00000110711	AIP	-3.86008
ENSG00000100941	PNN	-3.85847
ENSG00000105370	LIM2	-3.85535
ENSG00000179772	FOXS1	-3.85516
ENSG00000142303	ADAMTS10	-3.85442
ENSG00000132671	SSTR4	-3.85442
ENSG00000064205	CCN5	-3.85398
ENSG00000106086	PLEKHA8	-3.85286
ENSG00000090659	CD209	-3.85232
ENSG00000117713	ARID1A	-3.84395
ENSG00000158270	COLEC12	-3.84053
ENSG00000117632	STMN1	-3.84036
ENSG00000129654	FOXJ1	-3.82999
ENSG00000165288	BRWD3	-3.82887
ENSG00000168734	PKIG	-3.82466
ENSG00000169020	ATP5ME	-3.82339
ENSG00000185608	MRPL40	-3.8228
ENSG00000182768	NGRN	-3.82067
ENSG00000105926	MPP6	-3.81973
ENSG00000274183	H2AFB1	-3.81828
ENSG00000185386	MAPK11	-3.81798
ENSG00000236444	UBE2L5	-3.81796
ENSG00000214274	ANG	-3.81508
ENSG00000112062	MAPK14	-3.81492
ENSG00000143889	HNRNPLL	-3.81328
ENSG00000135211	TMEM60	-3.81174
LTR:ERV1:LTR7A	LTR:ERV1:LTR7A	-3.81136
ENSG00000185808	PIGP	-3.81051
ENSG00000079785	DDX1	-3.80986
ENSG00000153339	TRAPPC8	-3.80548
ENSG00000171307	ZDHHC16	-3.80498
ENSG00000107077	KDM4C	-3.80487
ENSG00000126934	MAP2K2	-3.80473
ENSG00000174628	IQCK	-3.80083
ENSG00000171262	FAM98B	-3.79595
ENSG00000185818	NAT8L	-3.79145
ENSG00000260342	AC138811.2	-3.79028
ENSG00000153879	CEBPG	-3.78894
ENSG00000177954	RPS27	-3.78532
ENSG00000128218	VPREB3	-3.7843
ENSG00000083642	PDS5B	-3.78246
ENSG00000089177	KIF16B	-3.78229
ENSG00000179673	RPRML	-3.78049
ENSG00000135363	LMO2	-3.77715
ENSG00000127526	SLC35E1	-3.7755
ENSG00000164576	SAP30L	-3.77504
ENSG00000100916	BRMS1L	-3.77492
ENSG00000225528	Z82206.1	-3.77484
ENSG00000147041	SYTL5	-3.77476
ENSG00000125249	RAP2A	-3.77462
ENSG00000125977	EIF2S2	-3.77439
ENSG00000173621	LRFN4	-3.77348
ENSG00000110693	SOX6	-3.77263
ENSG00000168286	THAP11	-3.77241
ENSG00000188529	SRSF10	-3.7718
ENSG00000101331	CCM2L	-3.76417
ENSG00000149654	CDH22	-3.7637
ENSG00000163794	UCN	-3.76155
ENSG00000198768	APCDD1L	-3.76142
ENSG00000257103	LSM14A	-3.76075
ENSG00000243646	IL10RB	-3.75828
ENSG00000117143	UAP1	-3.75334
ENSG00000130511	SSBP4	-3.75289
ENSG00000005075	POLR2J	-3.75205
ENSG00000090621	PABPC4	-3.74894
ENSG00000249590	AC004832.3	-3.74498
ENSG00000107679	PLEKHA1	-3.74162
ENSG00000233927	RPS28	-3.74139
ENSG00000259171	AL163636.2	-3.73892
ENSG00000154217	PITPNC1	-3.73755
ENSG00000035681	NSMAF	-3.7359
ENSG00000177464	GPR4	-3.7351
ENSG00000258289	CHURC1	-3.73461
LTR:ERVL:MER74C	LTR:ERVL:MER74C	-3.73221
ENSG00000133030	MPRIP	-3.73133
ENSG00000144161	ZC3H8	-3.72586
ENSG00000256977	LIMS3	-3.72526
ENSG00000177627	C12orf54	-3.72489
ENSG00000164713	BRI3	-3.72457
ENSG00000140262	TCF12	-3.72351
ENSG00000111412	C12orf49	-3.72257
ENSG00000154639	CXADR	-3.72079
ENSG00000119707	RBM25	-3.7203
ENSG00000008382	MPND	-3.71818
ENSG00000181192	DHTKD1	-3.71784
ENSG00000257411	AC034102.2	-3.71528
ENSG00000106399	RPA3	-3.71229
ENSG00000204264	PSMB8	-3.71132
ENSG00000166130	IKBIP	-3.7104
ENSG00000169299	PGM2	-3.71037
ENSG00000108344	PSMD3	-3.70864
ENSG00000125861	GFRA4	-3.70466
ENSG00000159140	SON	-3.70372
ENSG00000165410	CFL2	-3.70192
ENSG00000140391	TSPAN3	-3.70157
ENSG00000107890	ANKRD26	-3.70095
ENSG00000121774	KHDRBS1	-3.69981
ENSG00000124783	SSR1	-3.69977
ENSG00000160194	NDUFV3	-3.69835
ENSG00000111596	CNOT2	-3.69738
ENSG00000106460	TMEM106B	-3.69557
ENSG00000146476	ARMT1	-3.69509
ENSG00000102313	ITIH6	-3.69414
ENSG00000092148	HECTD1	-3.69021
ENSG00000185090	MANEAL	-3.69003
ENSG00000108523	RNF167	-3.68995
ENSG00000089902	RCOR1	-3.68934
DNA:TcMar-Tc2:Kanga1	DNA:TcMar-Tc2:Kanga1	-3.68833
ENSG00000147130	ZMYM3	-3.68763
ENSG00000218336	TENM3	-3.6852
ENSG00000085514	PILRA	-3.68299
ENSG00000106052	TAX1BP1	-3.68132
ENSG00000183066	WBP2NL	-3.68116
ENSG00000135414	GDF11	-3.68027
ENSG00000122545	SEPTIN7	-3.67981
ENSG00000100122	CRYBB1	-3.67943
ENSG00000070214	SLC44A1	-3.67576
ENSG00000142676	RPL11	-3.67366
ENSG00000165650	PDZD8	-3.67344
ENSG00000148730	EIF4EBP2	-3.67247
ENSG00000101421	CHMP4B	-3.67198
ENSG00000162769	FLVCR1	-3.67153
ENSG00000075151	EIF4G3	-3.67081
ENSG00000251287	ALG1L2	-3.67023
ENSG00000145833	DDX46	-3.66895
ENSG00000206203	TSSK2	-3.6686
ENSG00000167522	ANKRD11	-3.66681
ENSG00000122779	TRIM24	-3.66514
ENSG00000146066	HIGD2A	-3.66358
ENSG00000170315	UBB	-3.6631
ENSG00000114353	GNAI2	-3.66291
ENSG00000109270	LAMTOR3	-3.66174
ENSG00000213853	EMP2	-3.66171
ENSG00000125870	SNRPB2	-3.66161
ENSG00000006015	REX1BD	-3.65935
ENSG00000214736	TOMM6	-3.65838
DNA:hAT-Tip100:Zaphod2	DNA:hAT-Tip100:Zaphod2	-3.65744
ENSG00000144567	RETREG2	-3.65661
ENSG00000101216	GMEB2	-3.65656
ENSG00000143878	RHOB	-3.65454
ENSG00000122783	CYREN	-3.65205
ENSG00000273590	SMIM11B	-3.65058
ENSG00000214827	MTCP1	-3.65024
ENSG00000278299	TBC1D3C	-3.64795
ENSG00000142233	NTN5	-3.64579
ENSG00000182545	RNASE10	-3.64521
ENSG00000105672	ETV2	-3.64333
DNA:TcMar-Tigger:Tigger11a	DNA:TcMar-Tigger:Tigger11a	-3.64245
ENSG00000110060	PUS3	-3.63967
ENSG00000121486	TRMT1L	-3.63888
ENSG00000260916	CCPG1	-3.63736
ENSG00000111906	HDDC2	-3.63695
ENSG00000184831	APOO	-3.63495
ENSG00000132434	LANCL2	-3.6348
ENSG00000135316	SYNCRIP	-3.63442
ENSG00000016391	CHDH	-3.63287
ENSG00000157510	AFAP1L1	-3.6315
ENSG00000143771	CNIH4	-3.63016
ENSG00000129682	FGF13	-3.62813
ENSG00000100804	PSMB5	-3.62618
ENSG00000108055	SMC3	-3.6242
ENSG00000174749	FAM241A	-3.62232
ENSG00000175066	GK5	-3.61883
ENSG00000147596	PRDM14	-3.61791
ENSG00000103365	GGA2	-3.61753
ENSG00000132640	BTBD3	-3.61338
ENSG00000138944	SHISAL1	-3.61243
ENSG00000136371	MTHFS	-3.61187
ENSG00000196565	HBG2	-3.61169
ENSG00000101282	RSPO4	-3.61043
ENSG00000278535	DHRS11	-3.60828
ENSG00000184033	CTAG1B	-3.60512
ENSG00000076770	MBNL3	-3.59646
ENSG00000137700	SLC37A4	-3.59572
ENSG00000206559	ZCWPW2	-3.59509
ENSG00000177508	IRX3	-3.59473
ENSG00000047579	DTNBP1	-3.59164
ENSG00000233232	NPIPB7	-3.59124
ENSG00000101350	KIF3B	-3.59022
ENSG00000278599	TBC1D3E	-3.59007
ENSG00000215021	PHB2	-3.58785
ENSG00000075043	KCNQ2	-3.58554
ENSG00000277972	CISD3	-3.58351
ENSG00000149743	TRPT1	-3.58117
ENSG00000139629	GALNT6	-3.58064
ENSG00000214967	NPIPA7	-3.57723
ENSG00000130283	GDF1	-3.5772
ENSG00000145916	RMND5B	-3.5768
ENSG00000095015	MAP3K1	-3.57446
ENSG00000172986	GXYLT2	-3.57438
ENSG00000100632	ERH	-3.5725
ENSG00000182685	BRICD5	-3.5725
ENSG00000101695	RNF125	-3.57157
ENSG00000137574	TGS1	-3.57048
ENSG00000172667	ZMAT3	-3.57014
ENSG00000205544	TMEM256	-3.56941
ENSG00000147100	SLC16A2	-3.56904
ENSG00000141504	SAT2	-3.56721
ENSG00000125107	CNOT1	-3.56676
ENSG00000213889	PPM1N	-3.56578
ENSG00000254979	AP000781.2	-3.56492
ENSG00000196305	IARS	-3.56489
ENSG00000187808	SOWAHD	-3.56478
ENSG00000130856	ZNF236	-3.56414
ENSG00000141933	TPGS1	-3.56394
ENSG00000217442	SYCE3	-3.56291
ENSG00000102032	RENBP	-3.56089
ENSG00000274808	TBC1D3B	-3.56043
ENSG00000204237	OXLD1	-3.55917
ENSG00000168928	CTRB2	-3.55851
ENSG00000119396	RAB14	-3.5584
ENSG00000251184	AL672142.1	-3.55771
ENSG00000107864	CPEB3	-3.55594
ENSG00000197429	IPP	-3.55088
ENSG00000215397	SCRT2	-3.55074
ENSG00000285508	AL034430.1	-3.5503
LINE:L1:L1M4c	LINE:L1:L1M4c	-3.54973
ENSG00000108474	PIGL	-3.54865
ENSG00000126091	ST3GAL3	-3.54785
ENSG00000173163	COMMD1	-3.54702
ENSG00000118407	FILIP1	-3.54696
ENSG00000168936	TMEM129	-3.54497
ENSG00000170234	PWWP2A	-3.54382
ENSG00000161677	JOSD2	-3.54311
ENSG00000176407	KCMF1	-3.54307
ENSG00000114738	MAPKAPK3	-3.54213
ENSG00000182534	MXRA7	-3.54072
ENSG00000073146	MOV10L1	-3.53992
ENSG00000215251	FASTKD5	-3.53935
ENSG00000122644	ARL4A	-3.53727
ENSG00000178425	NT5DC1	-3.53582
ENSG00000132970	WASF3	-3.53491
ENSG00000278311	GGNBP2	-3.53409
ENSG00000126246	IGFLR1	-3.53396
ENSG00000133124	IRS4	-3.53298
ENSG00000198680	TUSC1	-3.53143
ENSG00000139211	AMIGO2	-3.5309
ENSG00000169575	VPREB1	-3.52964
ENSG00000083720	OXCT1	-3.52723
ENSG00000089876	DHX32	-3.5246
ENSG00000283697	HSFX3	-3.52392
ENSG00000187713	TMEM203	-3.52293
ENSG00000101546	RBFA	-3.52215
ENSG00000174780	SRP72	-3.522
ENSG00000132466	ANKRD17	-3.52108
ENSG00000129680	MAP7D3	-3.51986
ENSG00000096872	IFT74	-3.51779
ENSG00000186625	KATNA1	-3.51577
ENSG00000099985	OSM	-3.51522
ENSG00000256222	MTRNR2L3	-3.51249
ENSG00000203668	CHML	-3.51166
ENSG00000203814	HIST2H2BF	-3.51057
ENSG00000276368	HIST1H2AJ	-3.51048
ENSG00000163060	TEKT4	-3.50692
ENSG00000186222	BLOC1S4	-3.50596
ENSG00000181396	OGFOD3	-3.50289
ENSG00000085117	CD82	-3.50239
ENSG00000183617	MRPL54	-3.50184
ENSG00000170348	TMED10	-3.50089
ENSG00000188305	PEAK3	-3.4982
ENSG00000102081	FMR1	-3.49655
ENSG00000163950	SLBP	-3.49452
ENSG00000167578	RAB4B	-3.49228
ENSG00000120688	WBP4	-3.49193
ENSG00000158528	PPP1R9A	-3.49098
ENSG00000151151	IPMK	-3.49033
ENSG00000122490	SLC66A2	-3.48902
ENSG00000213793	ZNF888	-3.48371
ENSG00000101188	NTSR1	-3.48163
ENSG00000125878	TCF15	-3.48118
ENSG00000108828	VAT1	-3.47976
ENSG00000168958	MFF	-3.47811
ENSG00000120699	EXOSC8	-3.47706
ENSG00000105617	LENG1	-3.47557
ENSG00000181817	LSM10	-3.47534
ENSG00000143179	UCK2	-3.47305
ENSG00000130396	AFDN	-3.47231
ENSG00000185420	SMYD3	-3.4708
ENSG00000204580	DDR1	-3.47061
ENSG00000100379	KCTD17	-3.47007
ENSG00000090520	DNAJB11	-3.46954
ENSG00000183186	C2CD4C	-3.46553
ENSG00000189227	C15orf61	-3.46309
ENSG00000167747	C19orf48	-3.46046
ENSG00000115275	MOGS	-3.46005
ENSG00000187550	SBK2	-3.45696
ENSG00000138385	SSB	-3.45648
ENSG00000149483	TMEM138	-3.45635
ENSG00000143319	ISG20L2	-3.4551
ENSG00000283567	C19orf85	-3.45479
ENSG00000162482	AKR7A3	-3.45176
ENSG00000158717	RNF166	-3.45095
ENSG00000254692	AL136295.1	-3.45012
ENSG00000143384	MCL1	-3.4482
ENSG00000128039	SRD5A3	-3.44594
ENSG00000072518	MARK2	-3.44556
DNA:hAT-Charlie:Charlie18a	DNA:hAT-Charlie:Charlie18a	-3.44498
ENSG00000180828	BHLHE22	-3.44374
ENSG00000176681	LRRC37A	-3.44359
ENSG00000092098	RNF31	-3.44327
ENSG00000129354	AP1M2	-3.44139
ENSG00000125445	MRPS7	-3.43392
ENSG00000286221	AC009070.1	-3.43105
ENSG00000133131	MORC4	-3.4302
LINE:CR1:X7B_LINE	LINE:CR1:X7B_LINE	-3.4298
ENSG00000259332	ST20-MTHFS	-3.42754
ENSG00000102743	SLC25A15	-3.42724
ENSG00000149089	APIP	-3.42428
ENSG00000010244	ZNF207	-3.42262
ENSG00000049167	ERCC8	-3.42172
ENSG00000198934	MAGEE1	-3.42154
ENSG00000159147	DONSON	-3.42032
ENSG00000169180	XPO6	-3.41988
ENSG00000204653	ASPDH	-3.41751
ENSG00000197766	CFD	-3.4167
ENSG00000088888	MAVS	-3.41447
ENSG00000156427	FGF18	-3.41436
ENSG00000144043	TEX261	-3.41392
SINE:Alu:AluYm1	SINE:Alu:AluYm1	-3.41305
ENSG00000173262	SLC2A14	-3.40994
ENSG00000185130	HIST1H2BL	-3.40912
ENSG00000158373	HIST1H2BD	-3.40871
ENSG00000130758	MAP3K10	-3.40853
ENSG00000223802	CERS1	-3.40566
ENSG00000108384	RAD51C	-3.40376
ENSG00000099330	OCEL1	-3.40362
ENSG00000142156	COL6A1	-3.40259
LTR:ERVK:LTR22C0	LTR:ERVK:LTR22C0	-3.40206
ENSG00000124588	NQO2	-3.40153
ENSG00000142538	PTH2	-3.40048
ENSG00000179751	SYCN	-3.40034
ENSG00000171119	NRTN	-3.40001
ENSG00000100028	SNRPD3	-3.39912
ENSG00000196715	VKORC1L1	-3.39703
ENSG00000156968	MPV17L	-3.39688
ENSG00000164512	ANKRD55	-3.39364
ENSG00000171634	BPTF	-3.39345
ENSG00000009954	BAZ1B	-3.39148
ENSG00000107949	BCCIP	-3.39004
ENSG00000273802	HIST1H2BG	-3.38918
ENSG00000182544	MFSD5	-3.38708
ENSG00000162783	IER5	-3.38676
ENSG00000163440	PDCL2	-3.38368
ENSG00000141384	TAF4B	-3.38264
ENSG00000118600	RXYLT1	-3.38148
ENSG00000159224	GIP	-3.38091
ENSG00000167193	CRK	-3.37874
ENSG00000112365	ZBTB24	-3.37796
ENSG00000130701	RBBP8NL	-3.37783
ENSG00000137441	FGFBP2	-3.37573
ENSG00000277858	H2AFB2	-3.37502
ENSG00000150776	NKAPD1	-3.37447
ENSG00000287856	AL445524.2	-3.37205
ENSG00000176014	TUBB6	-3.37121
ENSG00000046647	GEMIN8	-3.36975
ENSG00000170142	UBE2E1	-3.36967
ENSG00000269855	RNF225	-3.36729
ENSG00000065978	YBX1	-3.3647
ENSG00000048162	NOP16	-3.36278
ENSG00000184221	OLIG1	-3.35999
ENSG00000160752	FDPS	-3.35783
ENSG00000139537	CCDC65	-3.35597
ENSG00000149435	GGTLC1	-3.35594
ENSG00000101493	ZNF516	-3.35553
ENSG00000147044	CASK	-3.3545
ENSG00000154124	OTULIN	-3.3503
ENSG00000180574	EIF2S3B	-3.34872
ENSG00000125970	RALY	-3.34739
ENSG00000134086	VHL	-3.34704
ENSG00000149599	DUSP15	-3.34551
ENSG00000150456	EEF1AKMT1	-3.34352
ENSG00000162039	MEIOB	-3.34259
ENSG00000145293	ENOPH1	-3.34198
ENSG00000154144	TBRG1	-3.34185
ENSG00000135749	PCNX2	-3.33927
ENSG00000100167	SEPTIN3	-3.33914
ENSG00000082212	ME2	-3.33898
ENSG00000120725	SIL1	-3.33813
ENSG00000116580	GON4L	-3.33758
ENSG00000198604	BAZ1A	-3.33624
ENSG00000100146	SOX10	-3.33495
ENSG00000135547	HEY2	-3.33284
ENSG00000136238	RAC1	-3.33162
ENSG00000198863	RUNDC1	-3.33092
ENSG00000156052	GNAQ	-3.32951
ENSG00000134684	YARS	-3.32895
ENSG00000131943	C19orf12	-3.3274
ENSG00000118181	RPS25	-3.32532
ENSG00000168255	POLR2J3	-3.32342
ENSG00000196323	ZBTB44	-3.32283
ENSG00000100156	SLC16A8	-3.31904
ENSG00000188112	C6orf132	-3.31795
ENSG00000143553	SNAPIN	-3.31758
ENSG00000087460	GNAS	-3.31691
ENSG00000151773	CCDC122	-3.316
ENSG00000196199	MPHOSPH8	-3.31594
ENSG00000084733	RAB10	-3.31508
DNA:TcMar-Tigger:Tigger3d	DNA:TcMar-Tigger:Tigger3d	-3.31181
ENSG00000163738	MTHFD2L	-3.30858
ENSG00000251192	ZNF674	-3.30663
ENSG00000150773	PIH1D2	-3.30581
ENSG00000173992	CCS	-3.30418
ENSG00000122359	ANXA11	-3.30035
ENSG00000172262	ZNF131	-3.29984
ENSG00000167670	CHAF1A	-3.29983
ENSG00000184992	BRI3BP	-3.29945
ENSG00000167065	DUSP18	-3.29727
ENSG00000204574	ABCF1	-3.29337
ENSG00000136932	TRMO	-3.29319
ENSG00000133247	KMT5C	-3.29302
ENSG00000163864	NMNAT3	-3.29124
ENSG00000100410	PHF5A	-3.28947
ENSG00000171169	NAIF1	-3.28897
ENSG00000185674	LYG2	-3.28741
ENSG00000214753	HNRNPUL2	-3.28683
ENSG00000160678	S100A1	-3.28663
ENSG00000126870	WDR60	-3.28487
ENSG00000169288	MRPL1	-3.28415
ENSG00000119900	OGFRL1	-3.28237
ENSG00000139641	ESYT1	-3.28182
ENSG00000255432	AP001458.2	-3.28001
ENSG00000102931	ARL2BP	-3.27939
ENSG00000121274	TENT4B	-3.27937
ENSG00000186197	EDARADD	-3.27717
ENSG00000163812	ZDHHC3	-3.27712
ENSG00000141569	TRIM65	-3.27397
ENSG00000178952	TUFM	-3.27223
ENSG00000167325	RRM1	-3.27157
ENSG00000125798	FOXA2	-3.2714
DNA:hAT-Charlie:Charlie10b	DNA:hAT-Charlie:Charlie10b	-3.2709
ENSG00000149658	YTHDF1	-3.27058
ENSG00000185963	BICD2	-3.27006
ENSG00000185189	NRBP2	-3.2684
ENSG00000125144	MT1G	-3.26801
ENSG00000094975	SUCO	-3.26413
ENSG00000146242	TPBG	-3.26243
ENSG00000171310	CHST11	-3.26231
ENSG00000149187	CELF1	-3.26204
ENSG00000121644	DESI2	-3.26019
LTR:ERV1:MER66D	LTR:ERV1:MER66D	-3.25982
ENSG00000160953	PWWP3A	-3.25947
ENSG00000151502	VPS26B	-3.25712
ENSG00000273047	AL121845.2	-3.2527
ENSG00000104714	ERICH1	-3.25224
ENSG00000255071	SAA2-SAA4	-3.25189
ENSG00000115128	SF3B6	-3.25172
ENSG00000111670	GNPTAB	-3.25104
ENSG00000167419	LPO	-3.25035
LINE:L1:HAL1ME	LINE:L1:HAL1ME	-3.24804
ENSG00000240445	FOXO3B	-3.24727
ENSG00000073417	PDE8A	-3.24657
Retroposon:SVA:SVA_B	Retroposon:SVA:SVA_B	-3.24632
ENSG00000173214	MFSD4B	-3.24338
ENSG00000101180	HRH3	-3.24192
ENSG00000136048	DRAM1	-3.24176
ENSG00000110046	ATG2A	-3.23987
ENSG00000123569	H2BFWT	-3.23959
ENSG00000102871	TRADD	-3.23748
ENSG00000123179	EBPL	-3.23615
ENSG00000005100	DHX33	-3.23411
ENSG00000168952	STXBP6	-3.23391
ENSG00000156959	LHFPL4	-3.23074
ENSG00000198860	TSEN15	-3.23066
ENSG00000122218	COPA	-3.22994
ENSG00000218891	ZNF579	-3.22978
ENSG00000133818	RRAS2	-3.22585
ENSG00000256061	DNAAF4	-3.22445
ENSG00000116237	ICMT	-3.22207
ENSG00000116990	MYCL	-3.22175
ENSG00000187682	ERAS	-3.22073
ENSG00000116898	MRPS15	-3.21896
ENSG00000174373	RALGAPA1	-3.21671
ENSG00000142185	TRPM2	-3.21668
ENSG00000186567	CEACAM19	-3.21625
ENSG00000144366	GULP1	-3.21595
ENSG00000165678	GHITM	-3.21514
ENSG00000167749	KLK4	-3.21464
ENSG00000177628	GBA	-3.2118
ENSG00000196433	ASMT	-3.21162
ENSG00000131016	AKAP12	-3.20366
ENSG00000143458	GABPB2	-3.20336
ENSG00000187257	RSBN1L	-3.20313
ENSG00000241484	ARHGAP8	-3.20015
ENSG00000168676	KCTD19	-3.20014
ENSG00000100865	CINP	-3.19854
ENSG00000072682	P4HA2	-3.19749
ENSG00000197635	DPP4	-3.19175
ENSG00000144674	GOLGA4	-3.19161
ENSG00000119899	SLC17A5	-3.1905
ENSG00000156374	PCGF6	-3.18962
ENSG00000113916	BCL6	-3.18959
ENSG00000198331	HYLS1	-3.18922
ENSG00000106636	YKT6	-3.18852
DNA:hAT-Blackjack:MER63B	DNA:hAT-Blackjack:MER63B	-3.18645
ENSG00000151414	NEK7	-3.1859
ENSG00000138398	PPIG	-3.18494
ENSG00000112081	SRSF3	-3.18494
ENSG00000130433	CACNG6	-3.18321
ENSG00000182712	CMC4	-3.18309
ENSG00000100567	PSMA3	-3.18305
ENSG00000122483	CCDC18	-3.18129
ENSG00000158023	WDR66	-3.17926
ENSG00000141380	SS18	-3.17677
ENSG00000066926	FECH	-3.17486
ENSG00000268738	HSFX2	-3.17463
ENSG00000115350	POLE4	-3.17456
ENSG00000111615	KRR1	-3.17323
ENSG00000150961	SEC24D	-3.17281
ENSG00000141441	GAREM1	-3.17175
ENSG00000058600	POLR3E	-3.17076
ENSG00000166004	CEP295	-3.16972
ENSG00000152939	MARVELD2	-3.16968
ENSG00000133739	LRRCC1	-3.16959
ENSG00000154001	PPP2R5E	-3.16934
ENSG00000204511	MCCD1	-3.16784
ENSG00000204172	AGAP9	-3.16529
ENSG00000060982	BCAT1	-3.1643
ENSG00000182263	FIGN	-3.16169
ENSG00000160072	ATAD3B	-3.16005
ENSG00000155158	TTC39B	-3.15943
ENSG00000196139	AKR1C3	-3.15897
ENSG00000171116	HSFX1	-3.15814
ENSG00000136986	DERL1	-3.15616
ENSG00000100300	TSPO	-3.15571
ENSG00000170516	COX7B2	-3.15468
ENSG00000119048	UBE2B	-3.1536
ENSG00000130822	PNCK	-3.15357
ENSG00000162734	PEA15	-3.1535
ENSG00000100926	TM9SF1	-3.1519
ENSG00000148334	PTGES2	-3.15055
ENSG00000101935	AMMECR1	-3.1496
ENSG00000172456	FGGY	-3.1478
ENSG00000166173	LARP6	-3.14657
ENSG00000166913	YWHAB	-3.14523
ENSG00000184277	TM2D3	-3.14323
ENSG00000100911	PSME2	-3.14112
ENSG00000172613	RAD9A	-3.13566
ENSG00000101190	TCFL5	-3.13455
ENSG00000215148	PRSS41	-3.13286
ENSG00000254996	ANKHD1-EIF4EBP3	-3.13197
ENSG00000275113	GAGE2E	-3.13101
ENSG00000173875	ZNF791	-3.13015
ENSG00000204954	C12orf73	-3.12893
ENSG00000160062	ZBTB8A	-3.12592
ENSG00000126261	UBA2	-3.1245
ENSG00000198515	CNGA1	-3.123
ENSG00000078124	ACER3	-3.12246
ENSG00000076242	MLH1	-3.122
ENSG00000168569	TMEM223	-3.12088
ENSG00000129862	VCY1B	-3.12019
ENSG00000085760	MTIF2	-3.11924
ENSG00000066322	ELOVL1	-3.1181
ENSG00000111328	CDK2AP1	-3.11706
ENSG00000205250	E2F4	-3.1169
ENSG00000094963	FMO2	-3.1118
ENSG00000163082	SGPP2	-3.11175
ENSG00000100485	SOS2	-3.1113
ENSG00000163705	FANCD2OS	-3.11058
ENSG00000203780	FANK1	-3.10962
ENSG00000153487	ING1	-3.10804
ENSG00000148926	ADM	-3.10724
ENSG00000172171	TEFM	-3.10503
ENSG00000124214	STAU1	-3.10464
ENSG00000124557	BTN1A1	-3.10283
ENSG00000157916	RER1	-3.09912
ENSG00000126903	SLC10A3	-3.09869
ENSG00000138606	SHF	-3.09617
ENSG00000138758	SEPTIN11	-3.09601
ENSG00000172939	OXSR1	-3.09451
ENSG00000241404	EGFL8	-3.09346
ENSG00000144579	CTDSP1	-3.09305
ENSG00000096080	MRPS18A	-3.09299
ENSG00000188486	H2AFX	-3.09258
ENSG00000129245	FXR2	-3.09253
ENSG00000187140	FOXD3	-3.09032
ENSG00000172725	CORO1B	-3.08959
ENSG00000164332	UBLCP1	-3.08747
ENSG00000156639	ZFAND3	-3.08717
ENSG00000197576	HOXA4	-3.08513
ENSG00000181467	RAP2B	-3.08433
ENSG00000144401	METTL21A	-3.08367
ENSG00000023041	ZDHHC6	-3.08295
ENSG00000162441	LZIC	-3.08137
ENSG00000175354	PTPN2	-3.08016
ENSG00000165175	MID1IP1	-3.07764
ENSG00000283900	TPTEP2-CSNK1E	-3.07407
ENSG00000066654	THUMPD1	-3.07353
ENSG00000268434	AC011530.1	-3.07241
ENSG00000178605	GTPBP6	-3.07164
ENSG00000133980	VRTN	-3.06832
ENSG00000143126	CELSR2	-3.06759
ENSG00000117174	ZNHIT6	-3.06586
ENSG00000072803	FBXW11	-3.06427
ENSG00000149925	ALDOA	-3.06342
ENSG00000120306	CYSTM1	-3.06267
ENSG00000109771	LRP2BP	-3.06139
ENSG00000119509	INVS	-3.06079
ENSG00000135604	STX11	-3.05857
ENSG00000155313	USP25	-3.05845
ENSG00000187239	FNBP1	-3.05758
ENSG00000173141	MRPL57	-3.05459
ENSG00000122376	SHLD2	-3.05424
ENSG00000278615	C11orf98	-3.05371
ENSG00000164048	ZNF589	-3.05287
ENSG00000165637	VDAC2	-3.05025
ENSG00000215174	NLRP2B	-3.04959
ENSG00000164111	ANXA5	-3.04649
ENSG00000196230	TUBB	-3.04237
ENSG00000116649	SRM	-3.04129
ENSG00000172809	RPL38	-3.03913
ENSG00000067066	SP100	-3.03877
ENSG00000197324	LRP10	-3.0387
ENSG00000129864	VCY	-3.03789
ENSG00000147168	IL2RG	-3.03753
ENSG00000182004	SNRPE	-3.03715
ENSG00000143257	NR1I3	-3.03559
ENSG00000277758	FO681492.1	-3.0339
ENSG00000176209	SMIM19	-3.0334
ENSG00000134339	SAA2	-3.03217
ENSG00000133275	CSNK1G2	-3.03213
ENSG00000116954	RRAGC	-3.03183
ENSG00000158156	XKR8	-3.03076
ENSG00000186951	PPARA	-3.03029
ENSG00000105085	MED26	-3.02956
ENSG00000182636	NDN	-3.02627
ENSG00000104899	AMH	-3.02589
ENSG00000105849	TWISTNB	-3.0231
ENSG00000163530	DPPA2	-3.01949
ENSG00000143590	EFNA3	-3.01824
ENSG00000109381	ELF2	-3.01593
LTR:ERVL:LTR16D1	LTR:ERVL:LTR16D1	-3.01591
ENSG00000172594	SMPDL3A	-3.01481
ENSG00000100479	POLE2	-3.01437
ENSG00000127328	RAB3IP	-3.01384
ENSG00000231887	PRH1	-3.01284
ENSG00000008056	SYN1	-3.01134
ENSG00000100938	GMPR2	-3.01116
ENSG00000196436	NPIPB15	-3.01016
ENSG00000145740	SLC30A5	-3.00997
ENSG00000131495	NDUFA2	-3.00946
ENSG00000105392	CRX	-3.00914
ENSG00000185127	C6orf120	-3.00875
ENSG00000116690	PRG4	-3.00807
ENSG00000001629	ANKIB1	-3.00743
ENSG00000102034	ELF4	-3.00601
ENSG00000204314	PRRT1	-3.00484
ENSG00000165030	NFIL3	-3.00412
ENSG00000258818	RNASE4	-3.00296
ENSG00000183793	NPIPA5	-3.00221
ENSG00000171773	NXNL1	-3.00167
ENSG00000114956	DGUOK	-2.99919
ENSG00000167985	SDHAF2	-2.99859
ENSG00000188612	SUMO2	-2.99723
ENSG00000081377	CDC14B	-2.99704
LTR:ERVK:LTR22A	LTR:ERVK:LTR22A	-2.99651
ENSG00000235376	RPEL1	-2.99478
ENSG00000108883	EFTUD2	-2.99095
ENSG00000101439	CST3	-2.98965
ENSG00000173868	PHOSPHO1	-2.98456
ENSG00000256087	ZNF432	-2.98417
ENSG00000108947	EFNB3	-2.98063
ENSG00000110395	CBL	-2.98037
ENSG00000162814	SPATA17	-2.97979
ENSG00000100304	TTLL12	-2.97967
ENSG00000169249	ZRSR2	-2.9794
ENSG00000055208	TAB2	-2.97865
ENSG00000079841	RIMS1	-2.97831
ENSG00000124334	IL9R	-2.97672
ENSG00000095787	WAC	-2.97613
ENSG00000177192	PUS1	-2.97465
ENSG00000011295	TTC19	-2.97432
ENSG00000138587	MNS1	-2.97373
ENSG00000065559	MAP2K4	-2.97094
ENSG00000115355	CCDC88A	-2.97009
LTR:ERV1:MER84	LTR:ERV1:MER84	-2.96886
ENSG00000217128	FNIP1	-2.96822
ENSG00000109189	USP46	-2.96765
ENSG00000074219	TEAD2	-2.96716
ENSG00000169926	KLF13	-2.96663
ENSG00000155561	NUP205	-2.96634
ENSG00000134480	CCNH	-2.96578
ENSG00000071082	RPL31	-2.96469
ENSG00000117020	AKT3	-2.96386
ENSG00000108510	MED13	-2.96318
ENSG00000106682	EIF4H	-2.96301
DNA:TcMar-Tigger:Tigger14a	DNA:TcMar-Tigger:Tigger14a	-2.96269
ENSG00000163132	MSX1	-2.95865
DNA:TcMar-Tc2:Kanga1a	DNA:TcMar-Tc2:Kanga1a	-2.95865
ENSG00000166507	NDST2	-2.9557
ENSG00000163904	SENP2	-2.95462
ENSG00000243317	STMP1	-2.9545
ENSG00000185697	MYBL1	-2.95282
ENSG00000232119	MCTS1	-2.95228
ENSG00000101457	DNTTIP1	-2.95193
ENSG00000163655	GMPS	-2.95135
ENSG00000174684	B4GAT1	-2.95118
ENSG00000117602	RCAN3	-2.94991
ENSG00000175602	CCDC85B	-2.94957
ENSG00000197457	STMN3	-2.94625
LINE:L1:L1PA16	LINE:L1:L1PA16	-2.94148
ENSG00000164008	C1orf50	-2.94132
ENSG00000168004	PLAAT5	-2.94129
ENSG00000197779	ZNF81	-2.93934
ENSG00000137267	TUBB2A	-2.93634
ENSG00000188828	GLRA4	-2.93558
ENSG00000176619	LMNB2	-2.93524
ENSG00000197928	ZNF677	-2.93402
ENSG00000114126	TFDP2	-2.93289
ENSG00000117862	TXNDC12	-2.93276
ENSG00000101126	ADNP	-2.93262
ENSG00000175581	MRPL48	-2.93152
ENSG00000180884	ZNF792	-2.93059
ENSG00000205309	NT5M	-2.93041
ENSG00000136158	SPRY2	-2.93038
ENSG00000126878	AIF1L	-2.92856
DNA:hAT-Tip100:MER91B	DNA:hAT-Tip100:MER91B	-2.92804
ENSG00000013441	CLK1	-2.92734
ENSG00000126005	MMP24OS	-2.92667
ENSG00000145386	CCNA2	-2.9251
ENSG00000205445	KRTAP10-2	-2.92491
ENSG00000197265	GTF2E2	-2.92434
ENSG00000147679	UTP23	-2.92408
ENSG00000158828	PINK1	-2.92078
ENSG00000103510	KAT8	-2.91946
ENSG00000188895	MSL1	-2.91944
ENSG00000187260	WDR86	-2.9193
ENSG00000117280	RAB29	-2.91866
ENSG00000176624	MEX3C	-2.91853
ENSG00000061273	HDAC7	-2.91852
ENSG00000133703	KRAS	-2.91819
ENSG00000214941	ZSWIM7	-2.91799
ENSG00000122257	RBBP6	-2.91789
LINE:L1:L1ME3D	LINE:L1:L1ME3D	-2.91701
LTR:ERV1:HERV-Fc1_LTR3	LTR:ERV1:HERV-Fc1_LTR3	-2.91653
ENSG00000196937	FAM3C	-2.91378
ENSG00000214530	STARD10	-2.91165
ENSG00000267360	AC012309.1	-2.90832
DNA:TcMar-Tigger:Tigger17	DNA:TcMar-Tigger:Tigger17	-2.90793
ENSG00000139131	YARS2	-2.90433
ENSG00000087510	TFAP2C	-2.90366
ENSG00000145555	MYO10	-2.90125
ENSG00000161243	FBXO27	-2.89955
ENSG00000149948	HMGA2	-2.89889
ENSG00000102738	MRPS31	-2.89851
ENSG00000109466	KLHL2	-2.89837
ENSG00000108518	PFN1	-2.89821
ENSG00000121064	SCPEP1	-2.89793
ENSG00000182831	C16orf72	-2.89786
ENSG00000147059	SPIN2A	-2.89768
ENSG00000196371	FUT4	-2.89698
ENSG00000129625	REEP5	-2.89686
ENSG00000080644	CHRNA3	-2.89681
ENSG00000110066	KMT5B	-2.89673
LINE:L1:L1MB3	LINE:L1:L1MB3	-2.89633
ENSG00000165583	SSX5	-2.89614
ENSG00000198408	OGA	-2.89437
ENSG00000176890	TYMS	-2.89304
ENSG00000184602	SNN	-2.89249
ENSG00000105258	POLR2I	-2.89021
ENSG00000135776	ABCB10	-2.89005
ENSG00000284194	SCO2	-2.88909
ENSG00000060237	WNK1	-2.88903
ENSG00000065548	ZC3H15	-2.88895
ENSG00000161681	SHANK1	-2.88573
ENSG00000103121	CMC2	-2.88504
ENSG00000170608	FOXA3	-2.88377
ENSG00000148824	MTG1	-2.88268
ENSG00000181104	F2R	-2.88265
ENSG00000164830	OXR1	-2.8815
ENSG00000204304	PBX2	-2.88048
ENSG00000132854	KANK4	-2.87681
ENSG00000258429	PDF	-2.87575
ENSG00000184911	DMRTC1B	-2.87527
ENSG00000163435	ELF3	-2.87407
ENSG00000100523	DDHD1	-2.87319
ENSG00000113211	PCDHB6	-2.8727
ENSG00000110958	PTGES3	-2.87199
ENSG00000136826	KLF4	-2.87112
ENSG00000126882	FAM78A	-2.87111
ENSG00000112144	ICK	-2.87083
ENSG00000162825	NBPF20	-2.87039
ENSG00000151327	FAM177A1	-2.86659
ENSG00000117308	GALE	-2.8619
ENSG00000116560	SFPQ	-2.86107
ENSG00000123352	SPATS2	-2.85986
ENSG00000197063	MAFG	-2.85887
ENSG00000085511	MAP3K4	-2.85808
ENSG00000255639	AC005833.1	-2.85671
ENSG00000111783	RFX4	-2.85662
LTR:ERV1:MER34B-int	LTR:ERV1:MER34B-int	-2.85591
ENSG00000183798	EMILIN3	-2.85568
ENSG00000171729	TMEM51	-2.85545
ENSG00000154370	TRIM11	-2.85468
ENSG00000278588	HIST1H2BI	-2.85407
ENSG00000196449	YRDC	-2.85348
ENSG00000147454	SLC25A37	-2.85295
ENSG00000174915	PTDSS2	-2.85209
ENSG00000141568	FOXK2	-2.85087
ENSG00000118985	ELL2	-2.84971
ENSG00000099625	CBARP	-2.84966
ENSG00000129116	PALLD	-2.84906
ENSG00000018189	RUFY3	-2.84872
ENSG00000188883	KLRG2	-2.84844
ENSG00000198252	STYX	-2.84818
ENSG00000119537	KDSR	-2.84606
ENSG00000053438	NNAT	-2.84538
ENSG00000101115	SALL4	-2.84397
ENSG00000148672	GLUD1	-2.84359
ENSG00000244187	TMEM141	-2.84339
ENSG00000215271	HOMEZ	-2.84274
ENSG00000187772	LIN28B	-2.83853
ENSG00000103150	MLYCD	-2.8385
ENSG00000128268	MGAT3	-2.83645
ENSG00000145216	FIP1L1	-2.83555
ENSG00000256671	LIMS4	-2.83432
ENSG00000108784	NAGLU	-2.83405
ENSG00000163156	SCNM1	-2.83403
ENSG00000071462	BUD23	-2.83369
ENSG00000157014	TATDN2	-2.83342
ENSG00000173418	NAA20	-2.83274
ENSG00000163902	RPN1	-2.83217
ENSG00000227345	PARG	-2.83162
ENSG00000159692	CTBP1	-2.8315
ENSG00000147601	TERF1	-2.83028
ENSG00000248405	PRR5-ARHGAP8	-2.83019
ENSG00000151835	SACS	-2.82847
ENSG00000135517	MIP	-2.8254
ENSG00000198792	TMEM184B	-2.82461
ENSG00000109171	SLAIN2	-2.82163
ENSG00000008294	SPAG9	-2.82146
ENSG00000005007	UPF1	-2.82022
ENSG00000186716	BCR	-2.81962
ENSG00000168556	ING2	-2.8184
ENSG00000004939	SLC4A1	-2.81676
ENSG00000185010	F8	-2.81539
ENSG00000128342	LIF	-2.81494
ENSG00000124570	SERPINB6	-2.81482
ENSG00000172366	MCRIP2	-2.81454
ENSG00000166503	HDGFL3	-2.81434
ENSG00000124535	WRNIP1	-2.81417
ENSG00000125954	CHURC1-FNTB	-2.81361
ENSG00000137414	FAM8A1	-2.8102
ENSG00000154743	TSEN2	-2.81
ENSG00000131242	RAB11FIP4	-2.80942
ENSG00000100320	RBFOX2	-2.80922
ENSG00000197024	ZNF398	-2.80854
ENSG00000105245	NUMBL	-2.80818
ENSG00000186575	NF2	-2.80683
ENSG00000006118	TMEM132A	-2.80677
ENSG00000157017	GHRL	-2.80664
ENSG00000179456	ZBTB18	-2.80461
ENSG00000133710	SPINK5	-2.80348
ENSG00000171763	SPATA5L1	-2.79973
ENSG00000197860	SGTB	-2.79827
ENSG00000281613	AL365214.3	-2.79546
[truncated: 12,912 more rows]

## Sheet: deseq.TypeIIvsTypeIII.gsea
ensg	name	stat
ENSG00000227488	GAGE12D	-19.3262
ENSG00000099960	SLC7A4	-18.4428
ENSG00000204618	RNF39	-17.5506
ENSG00000122026	RPL21	-17.3554
ENSG00000160318	CLDND2	-16.495
ENSG00000062582	MRPS24	-16.0837
ENSG00000270617	URGCP-MRPS24	-15.8775
ENSG00000142534	RPS11	-14.3882
ENSG00000108298	RPL19	-14.3025
ENSG00000241468	ATP5MF	-14.2141
ENSG00000126267	COX6B1	-14.2076
ENSG00000147669	POLR2K	-13.5398
ENSG00000166136	NDUFB8	-13.2331
ENSG00000178741	COX5A	-13.2311
ENSG00000142168	SOD1	-13.0461
ENSG00000241370	RPP21	-13.0312
ENSG00000147604	RPL7	-12.7461
ENSG00000167283	ATP5MG	-12.6482
ENSG00000127184	COX7C	-12.6242
ENSG00000152348	ATG10	-12.3976
ENSG00000198258	UBL5	-12.3855
ENSG00000168653	NDUFS5	-12.246
ENSG00000125743	SNRPD2	-12.1879
ENSG00000231500	RPS18	-12.0024
ENSG00000184752	NDUFA12	-11.9398
ENSG00000165264	NDUFB6	-11.8825
ENSG00000186468	RPS23	-11.8737
ENSG00000134809	TIMM10	-11.8584
ENSG00000123975	CKS2	-11.7958
ENSG00000229117	RPL41	-11.6729
ENSG00000166797	CIAO2A	-11.6332
ENSG00000131174	COX7B	-11.5278
ENSG00000134825	TMEM258	-11.5134
ENSG00000196465	MYL6B	-11.4243
ENSG00000167088	SNRPD1	-11.416
ENSG00000156411	ATP5MPL	-11.3416
ENSG00000232388	SMIM26	-11.3253
ENSG00000125356	NDUFA1	-11.2126
ENSG00000269590	AC010422.5	-11.2097
ENSG00000285827	AP001267.5	-11.1792
ENSG00000148291	SURF2	-11.1671
ENSG00000174021	GNG5	-11.1634
ENSG00000124225	PMEPA1	-11.1463
ENSG00000203760	CENPW	-11.047
ENSG00000142541	RPL13A	-10.9718
ENSG00000177700	POLR2L	-10.9709
ENSG00000159377	PSMB4	-10.9217
ENSG00000125691	RPL23	-10.8513
ENSG00000165905	LARGE2	-10.8177
ENSG00000277791	PSMB3	-10.7998
ENSG00000123349	PFDN5	-10.5151
ENSG00000156482	RPL30	-10.5003
ENSG00000147687	TATDN1	-10.4901
ENSG00000130332	LSM7	-10.4859
ENSG00000141736	ERBB2	-10.3779
ENSG00000139343	SNRPF	-10.3721
ENSG00000273088	AL713999.1	-10.3595
ENSG00000169976	SF3B5	-10.2678
ENSG00000198918	RPL39	-10.2149
ENSG00000229833	PET100	-9.94984
ENSG00000213741	RPS29	-9.93414
ENSG00000122406	RPL5	-9.92269
ENSG00000105640	RPL18A	-9.85691
ENSG00000169100	SLC25A6	-9.71375
ENSG00000197756	RPL37A	-9.65279
ENSG00000173171	MTX1	-9.64827
ENSG00000090266	NDUFB2	-9.61172
ENSG00000124802	EEF1E1	-9.53854
ENSG00000115541	HSPE1	-9.49041
ENSG00000139626	ITGB7	-9.48916
ENSG00000063177	RPL18	-9.47564
ENSG00000256980	KHDC1L	-9.46889
ENSG00000172590	MRPL52	-9.41895
DNA:TcMar-Tigger:MER44A	DNA:TcMar-Tigger:MER44A	-9.40564
ENSG00000140450	ARRDC4	-9.40181
ENSG00000241837	ATP5PO	-9.40151
ENSG00000105193	RPS16	-9.38154
ENSG00000196683	TOMM7	-9.35645
ENSG00000105677	TMEM147	-9.34632
ENSG00000130748	TMEM160	-9.31189
ENSG00000169020	ATP5ME	-9.30986
ENSG00000178449	COX14	-9.29448
ENSG00000165502	RPL36AL	-9.27897
ENSG00000130255	RPL36	-9.24229
ENSG00000110700	RPS13	-9.22113
ENSG00000186166	CCDC84	-9.21153
ENSG00000170860	LSM3	-9.19247
ENSG00000137491	SLCO2B1	-9.17302
ENSG00000197747	S100A10	-9.16591
ENSG00000106803	SEC61B	-9.10351
ENSG00000285723	AL034430.2	-9.06699
ENSG00000088992	TESC	-9.06513
ENSG00000164687	FABP5	-9.05168
ENSG00000147684	NDUFB9	-9.00139
ENSG00000249209	AP000311.1	-8.99339
ENSG00000171530	TBCA	-8.98079
ENSG00000241343	RPL36A	-8.95544
ENSG00000158747	NBL1	-8.92748
ENSG00000125995	ROMO1	-8.92697
ENSG00000129197	RPAIN	-8.84975
ENSG00000171421	MRPL36	-8.8126
ENSG00000129235	TXNDC17	-8.79948
ENSG00000065518	NDUFB4	-8.76489
ENSG00000215269	GAGE12G	-8.76256
ENSG00000250479	CHCHD10	-8.73902
ENSG00000173915	ATP5MD	-8.73075
ENSG00000087884	AAMDC	-8.72867
ENSG00000178307	TMEM11	-8.69638
ENSG00000113387	SUB1	-8.69169
ENSG00000131143	COX4I1	-8.67323
ENSG00000105258	POLR2I	-8.65455
ENSG00000236362	GAGE12F	-8.61028
ENSG00000101084	RAB5IF	-8.60874
ENSG00000178982	EIF3K	-8.54978
ENSG00000137288	UQCC2	-8.54323
ENSG00000164167	LSM6	-8.526
ENSG00000161970	RPL26	-8.49764
ENSG00000163453	IGFBP7	-8.42848
ENSG00000185201	IFITM2	-8.42693
ENSG00000158042	MRPL17	-8.41601
ENSG00000101405	OXT	-8.40514
ENSG00000175414	ARL10	-8.38221
ENSG00000005075	POLR2J	-8.36837
ENSG00000215375	MYL5	-8.31009
ENSG00000124614	RPS10	-8.28495
ENSG00000280778	AC243547.3	-8.25304
ENSG00000188822	CNR2	-8.23042
ENSG00000255526	NEDD8-MDP1	-8.20117
ENSG00000172172	MRPL13	-8.19259
ENSG00000215274	GAGE10	-8.14682
ENSG00000141759	TXNL4A	-8.12123
ENSG00000224902	GAGE12H	-8.10858
ENSG00000184076	UQCR10	-8.086
ENSG00000154723	ATP5PF	-8.0854
ENSG00000105472	CLEC11A	-8.07334
ENSG00000169139	UBE2V2	-8.06601
ENSG00000270800	RPS10-NUDT3	-8.03885
ENSG00000137038	DMAC1	-8.03587
ENSG00000166337	TAF10	-8.0355
ENSG00000146457	WTAP	-8.00065
ENSG00000168255	POLR2J3	-7.99807
ENSG00000216649	GAGE12E	-7.98357
ENSG00000175768	TOMM5	-7.96449
ENSG00000100387	RBX1	-7.94386
ENSG00000118181	RPS25	-7.9357
ENSG00000275379	HIST1H3I	-7.90945
ENSG00000164258	NDUFS4	-7.8909
ENSG00000142694	EVA1B	-7.87942
ENSG00000101082	SLA2	-7.87891
ENSG00000162571	TTLL10	-7.87756
ENSG00000198818	SFT2D1	-7.86669
ENSG00000070756	PABPC1	-7.83923
ENSG00000238205	MPC1L	-7.82982
ENSG00000204435	CSNK2B	-7.803
ENSG00000163170	BOLA3	-7.79942
ENSG00000153485	TMEM251	-7.79048
ENSG00000153037	SRP19	-7.78257
ENSG00000176731	RBIS	-7.78047
ENSG00000123144	TRIR	-7.7772
ENSG00000142937	RPS8	-7.77496
ENSG00000182899	RPL35A	-7.75531
ENSG00000232112	TMA7	-7.69406
ENSG00000172428	COPS9	-7.67361
ENSG00000136942	RPL35	-7.67169
ENSG00000261308	FIGNL2	-7.65547
ENSG00000167272	POP5	-7.65441
ENSG00000128309	MPST	-7.61487
ENSG00000186193	SAPCD2	-7.59908
ENSG00000259399	TGIF2-RAB5IF	-7.5909
ENSG00000120697	ALG5	-7.58691
ENSG00000163463	KRTCAP2	-7.55107
ENSG00000184260	HIST2H2AC	-7.55106
ENSG00000228474	OST4	-7.54065
ENSG00000248167	TRIM39-RPP21	-7.53903
ENSG00000140988	RPS2	-7.53857
ENSG00000163882	POLR2H	-7.53192
ENSG00000138326	RPS24	-7.50523
ENSG00000128699	ORMDL1	-7.50075
ENSG00000104852	SNRNP70	-7.45217
ENSG00000171858	RPS21	-7.43566
ENSG00000173660	UQCRH	-7.43359
ENSG00000237671	GAGE12C	-7.43228
ENSG00000286185	AC242842.3	-7.42694
ENSG00000106355	LSM5	-7.41532
ENSG00000189334	S100A14	-7.41257
ENSG00000112695	COX7A2	-7.40054
ENSG00000188163	FAM166A	-7.38208
ENSG00000205981	DNAJC19	-7.38117
ENSG00000285625	AC117378.1	-7.37277
ENSG00000143450	OAZ3	-7.36821
ENSG00000142507	PSMB6	-7.36165
ENSG00000112305	SMAP1	-7.31656
ENSG00000108106	UBE2S	-7.30353
ENSG00000177600	RPLP2	-7.29373
ENSG00000084693	AGBL5	-7.29017
ENSG00000105372	RPS19	-7.28941
ENSG00000150779	TIMM8B	-7.26724
ENSG00000170604	IRF2BP1	-7.25457
ENSG00000251357	AP000350.4	-7.24995
ENSG00000135940	COX5B	-7.24247
ENSG00000136717	BIN1	-7.20931
ENSG00000278677	HIST1H2AM	-7.19069
ENSG00000172216	CEBPB	-7.18795
ENSG00000123179	EBPL	-7.17322
ENSG00000075415	SLC25A3	-7.15688
ENSG00000111775	COX6A1	-7.15585
ENSG00000172809	RPL38	-7.15232
ENSG00000152661	GJA1	-7.12402
ENSG00000157916	RER1	-7.12105
ENSG00000182154	MRPL41	-7.11773
ENSG00000186010	NDUFA13	-7.10363
ENSG00000130203	APOE	-7.09783
ENSG00000197061	HIST1H4C	-7.09673
ENSG00000147586	MRPS28	-7.06439
ENSG00000177954	RPS27	-7.05871
ENSG00000176340	COX8A	-7.05665
ENSG00000177697	CD151	-7.05294
ENSG00000174236	REP15	-7.05049
ENSG00000169021	UQCRFS1	-7.03435
ENSG00000133112	TPT1	-7.02022
ENSG00000164919	COX6C	-7.01476
ENSG00000174917	MICOS13	-7.01321
ENSG00000106399	RPA3	-7.00785
ENSG00000258674	AC011448.1	-7.00675
ENSG00000233927	RPS28	-7.00283
ENSG00000121073	SLC35B1	-6.99029
ENSG00000108518	PFN1	-6.98785
ENSG00000183011	NAA38	-6.98377
ENSG00000224659	GAGE12J	-6.98332
ENSG00000224531	SMIM13	-6.96806
ENSG00000128951	DUT	-6.95791
ENSG00000185896	LAMP1	-6.95637
ENSG00000156261	CCT8	-6.93947
ENSG00000106028	SSBP1	-6.93742
ENSG00000164615	CAMLG	-6.9152
ENSG00000197728	RPS26	-6.89614
ENSG00000259066	AL110118.2	-6.89121
ENSG00000244115	DNAJC25-GNG10	-6.88216
ENSG00000111639	MRPL51	-6.87833
ENSG00000137547	MRPL15	-6.87414
ENSG00000266472	MRPS21	-6.86108
ENSG00000125954	CHURC1-FNTB	-6.85414
ENSG00000275113	GAGE2E	-6.83283
ENSG00000115268	RPS15	-6.82254
ENSG00000166562	SEC11C	-6.81324
ENSG00000274274	GAGE13	-6.80297
ENSG00000168394	TAP1	-6.77913
ENSG00000146859	TMEM140	-6.76624
ENSG00000271383	NBPF19	-6.76347
ENSG00000127540	UQCR11	-6.75172
ENSG00000142484	TM4SF5	-6.74364
ENSG00000263020	AL662899.2	-6.74182
ENSG00000129968	ABHD17A	-6.72353
ENSG00000236782	AL391650.1	-6.71378
ENSG00000161016	RPL8	-6.68776
ENSG00000259371	AL136295.3	-6.67696
ENSG00000164610	RP9	-6.66057
ENSG00000183336	BOLA2	-6.6273
ENSG00000103363	ELOB	-6.62103
ENSG00000067113	PLPP1	-6.60634
ENSG00000151366	NDUFC2	-6.60253
ENSG00000105968	H2AFV	-6.58749
ENSG00000110717	NDUFS8	-6.57268
ENSG00000048162	NOP16	-6.55758
ENSG00000125148	MT2A	-6.53313
ENSG00000136950	ARPC5L	-6.51298
ENSG00000165389	SPTSSA	-6.49403
ENSG00000226784	PGAM4	-6.49047
ENSG00000184207	PGP	-6.48072
ENSG00000278558	TMEM191B	-6.47929
ENSG00000099804	CDC34	-6.47667
ENSG00000166902	MRPL16	-6.46256
ENSG00000169627	BOLA2B	-6.4558
ENSG00000164405	UQCRQ	-6.45504
ENSG00000092841	MYL6	-6.45478
ENSG00000130522	JUND	-6.44718
ENSG00000088986	DYNLL1	-6.43208
ENSG00000106591	MRPL32	-6.42831
ENSG00000120533	ENY2	-6.41735
ENSG00000143222	UFC1	-6.40758
ENSG00000143771	CNIH4	-6.40598
ENSG00000185088	RPS27L	-6.3958
ENSG00000175602	CCDC85B	-6.37638
ENSG00000233954	UQCRHL	-6.36349
ENSG00000279493	FP565260.4	-6.34172
ENSG00000131368	MRPS25	-6.33937
ENSG00000128524	ATP6V1F	-6.33866
ENSG00000119655	NPC2	-6.32833
ENSG00000079462	PAFAH1B3	-6.31476
ENSG00000197982	C1orf122	-6.30638
ENSG00000069011	PITX1	-6.29691
ENSG00000141741	MIEN1	-6.29188
ENSG00000182512	GLRX5	-6.29094
ENSG00000173436	MICOS10	-6.29065
SINE:Alu:AluYb9	SINE:Alu:AluYb9	-6.28791
ENSG00000221983	UBA52	-6.27593
ENSG00000173141	MRPL57	-6.27313
ENSG00000012779	ALOX5	-6.27279
ENSG00000175701	MTLN	-6.26669
ENSG00000108587	GOSR1	-6.26624
ENSG00000131469	RPL27	-6.2593
ENSG00000125144	MT1G	-6.24868
ENSG00000099800	TIMM13	-6.23824
ENSG00000175334	BANF1	-6.22698
SINE:Alu:AluYi6_4d	SINE:Alu:AluYi6_4d	-6.21948
ENSG00000235034	C19orf81	-6.21457
ENSG00000164265	SCGB3A2	-6.20899
ENSG00000186298	PPP1CC	-6.19364
ENSG00000184897	H1FX	-6.18957
ENSG00000131773	KHDRBS3	-6.18754
ENSG00000182518	FAM104B	-6.18281
ENSG00000142538	PTH2	-6.1744
ENSG00000277443	MARCKS	-6.17398
ENSG00000116586	LAMTOR2	-6.16971
ENSG00000178460	MCMDC2	-6.15966
ENSG00000143947	RPS27A	-6.15728
ENSG00000100142	POLR2F	-6.157
ENSG00000166595	CIAO2B	-6.1536
ENSG00000260272	AC093525.2	-6.13931
ENSG00000231767	AL136454.1	-6.12144
ENSG00000163682	RPL9	-6.11187
ENSG00000240972	MIF	-6.10677
ENSG00000165609	NUDT5	-6.10151
ENSG00000274641	HIST1H2BO	-6.08086
ENSG00000242616	GNG10	-6.07723
ENSG00000143499	SMYD2	-6.07576
ENSG00000065150	IPO5	-6.06773
ENSG00000276180	HIST1H4I	-6.06644
ENSG00000259112	NDUFC2-KCTD14	-6.06643
ENSG00000284776	AL121900.2	-6.06389
ENSG00000112640	PPP2R5D	-6.06126
ENSG00000234289	H2BFS	-6.05911
ENSG00000133872	SARAF	-6.05544
ENSG00000175390	EIF3F	-6.03195
ENSG00000256100	AP000721.1	-6.02208
ENSG00000104341	LAPTM4B	-6.02146
ENSG00000243678	NME2	-6.02124
ENSG00000104140	RHOV	-6.02069
ENSG00000257529	RPL36A-HNRNPH2	-6.0097
ENSG00000163319	MRPS18C	-5.99933
ENSG00000187193	MT1X	-5.9984
ENSG00000178125	PPP1R42	-5.99157
ENSG00000267740	AC024592.3	-5.97679
ENSG00000284969	AL049629.2	-5.96298
ENSG00000113732	ATP6V0E1	-5.95884
ENSG00000131495	NDUFA2	-5.94298
ENSG00000187735	TCEA1	-5.93016
ENSG00000110917	MLEC	-5.90657
ENSG00000006015	REX1BD	-5.90493
ENSG00000258102	MAP1LC3B2	-5.90126
ENSG00000178127	NDUFV2	-5.89971
ENSG00000183648	NDUFB1	-5.89546
ENSG00000175711	B3GNTL1	-5.8846
ENSG00000165480	SKA3	-5.86854
ENSG00000170632	ARMC10	-5.86452
ENSG00000116032	GRIN3B	-5.8494
ENSG00000054690	PLEKHH1	-5.82672
ENSG00000181588	MEX3D	-5.81699
ENSG00000253626	EIF5AL1	-5.80789
ENSG00000265681	RPL17	-5.75661
ENSG00000146425	DYNLT1	-5.75513
ENSG00000205777	GAGE1	-5.75042
ENSG00000179271	GADD45GIP1	-5.74926
ENSG00000103495	MAZ	-5.74792
ENSG00000110955	ATP5F1B	-5.74092
ENSG00000101182	PSMA7	-5.73912
ENSG00000108107	RPL28	-5.72934
ENSG00000119705	SLIRP	-5.72555
ENSG00000150768	DLAT	-5.72341
ENSG00000171402	XAGE3	-5.72162
ENSG00000160224	AIRE	-5.71706
ENSG00000166831	RBPMS2	-5.71525
ENSG00000096080	MRPS18A	-5.69774
ENSG00000149806	FAU	-5.6926
ENSG00000185883	ATP6V0C	-5.68501
ENSG00000177556	ATOX1	-5.68196
ENSG00000173457	PPP1R14B	-5.66852
ENSG00000189043	NDUFA4	-5.65992
ENSG00000164051	CCDC51	-5.64903
ENSG00000007520	TSR3	-5.64885
ENSG00000160213	CSTB	-5.64027
ENSG00000174886	NDUFA11	-5.63123
ENSG00000228716	DHFR	-5.63016
ENSG00000145916	RMND5B	-5.62924
ENSG00000143119	CD53	-5.62885
ENSG00000128342	LIF	-5.62026
ENSG00000204595	DPRX	-5.6153
ENSG00000134419	RPS15A	-5.6133
ENSG00000179085	DPM3	-5.61272
ENSG00000120306	CYSTM1	-5.59623
ENSG00000129559	NEDD8	-5.58826
ENSG00000205581	HMGN1	-5.58657
ENSG00000129862	VCY1B	-5.58434
ENSG00000163440	PDCL2	-5.55366
ENSG00000185787	MORF4L1	-5.552
ENSG00000066379	ZNRD1	-5.54644
LTR:ERVL:LTR47B2	LTR:ERVL:LTR47B2	-5.5383
ENSG00000138336	TET1	-5.52601
ENSG00000171311	EXOSC1	-5.51603
ENSG00000124733	MEA1	-5.51494
ENSG00000109475	RPL34	-5.50862
ENSG00000129864	VCY	-5.50363
ENSG00000171960	PPIH	-5.49992
ENSG00000106268	NUDT1	-5.49813
ENSG00000112309	B3GAT2	-5.48326
ENSG00000198931	APRT	-5.47674
ENSG00000111780	AL021546.1	-5.46052
ENSG00000257727	CNPY2	-5.456
SINE:Alu:AluYa5	SINE:Alu:AluYa5	-5.45511
ENSG00000197238	HIST1H4J	-5.45229
ENSG00000176692	FOXC2	-5.44403
ENSG00000258289	CHURC1	-5.44378
ENSG00000130208	APOC1	-5.44311
ENSG00000104331	IMPAD1	-5.44177
ENSG00000189227	C15orf61	-5.43303
LTR:ERV1:LTR10D	LTR:ERV1:LTR10D	-5.43256
ENSG00000164654	MIOS	-5.41301
ENSG00000272772	AC104109.3	-5.41102
ENSG00000071082	RPL31	-5.41084
ENSG00000171617	ENC1	-5.39927
ENSG00000108344	PSMD3	-5.39583
ENSG00000102109	PCSK1N	-5.37695
ENSG00000215472	RPL17-C18orf32	-5.36461
ENSG00000054598	FOXC1	-5.35854
ENSG00000164022	AIMP1	-5.35296
ENSG00000164346	NSA2	-5.34099
ENSG00000145494	NDUFS6	-5.31034
ENSG00000233803	TSPY4	-5.29833
ENSG00000120860	WASHC3	-5.29386
ENSG00000265354	TIMM23	-5.28885
ENSG00000134046	MBD2	-5.28371
ENSG00000132570	PCBD2	-5.28173
ENSG00000186395	KRT10	-5.27905
ENSG00000125877	ITPA	-5.27375
SINE:Alu:AluYh7	SINE:Alu:AluYh7	-5.26232
ENSG00000198034	RPS4X	-5.25844
ENSG00000142684	ZNF593	-5.25384
ENSG00000196866	HIST1H2AD	-5.2382
ENSG00000107968	MAP3K8	-5.23724
ENSG00000198171	DDRGK1	-5.2317
ENSG00000105427	CNFN	-5.23002
ENSG00000112306	RPS12	-5.22677
ENSG00000223953	C1QTNF5	-5.22657
ENSG00000219200	RNASEK	-5.21426
ENSG00000121316	PLBD1	-5.21083
ENSG00000165169	DYNLT3	-5.20572
ENSG00000276368	HIST1H2AJ	-5.19867
ENSG00000138495	COX17	-5.1963
ENSG00000182117	NOP10	-5.18678
ENSG00000019582	CD74	-5.18649
ENSG00000150201	FXYD4	-5.18307
ENSG00000214941	ZSWIM7	-5.15863
ENSG00000167526	RPL13	-5.15741
ENSG00000054148	PHPT1	-5.15447
ENSG00000188243	COMMD6	-5.15148
ENSG00000268651	CTAG1A	-5.14277
ENSG00000258992	TSPY1	-5.13753
ENSG00000171863	RPS7	-5.12672
ENSG00000166333	ILK	-5.12494
ENSG00000166483	WEE1	-5.1203
ENSG00000099795	NDUFB7	-5.11869
ENSG00000146066	HIGD2A	-5.11608
ENSG00000162910	MRPL55	-5.10744
ENSG00000100918	REC8	-5.10098
ENSG00000175854	SWI5	-5.09966
ENSG00000182004	SNRPE	-5.09561
SINE:Alu:AluYk12	SINE:Alu:AluYk12	-5.0949
ENSG00000160818	GPATCH4	-5.09009
ENSG00000204954	C12orf73	-5.08391
ENSG00000182993	C12orf60	-5.08145
ENSG00000023572	GLRX2	-5.08066
ENSG00000274559	CU639417.1	-5.07861
ENSG00000155957	TMBIM4	-5.07755
ENSG00000174547	MRPL11	-5.07551
ENSG00000243449	C4orf48	-5.07268
ENSG00000280789	PAGR1	-5.06402
ENSG00000168734	PKIG	-5.05763
ENSG00000151131	C12orf45	-5.05629
ENSG00000148908	RGS10	-5.04646
ENSG00000253506	NACA2	-5.04621
ENSG00000170791	CHCHD7	-5.04498
ENSG00000131508	UBE2D2	-5.03906
ENSG00000007168	PAFAH1B1	-5.02814
SINE:Alu:AluYg6	SINE:Alu:AluYg6	-5.02503
ENSG00000272047	GTF2H5	-5.02302
ENSG00000080824	HSP90AA1	-5.02183
ENSG00000004779	NDUFAB1	-5.01438
ENSG00000184990	SIVA1	-4.99947
DNA:hAT-Charlie:Charlie10a	DNA:hAT-Charlie:Charlie10a	-4.99853
ENSG00000163444	TMEM183A	-4.9984
ENSG00000159140	SON	-4.99471
ENSG00000133131	MORC4	-4.96424
ENSG00000132199	ENOSF1	-4.96191
ENSG00000134398	ERN2	-4.961
DNA:TcMar-Tigger:Tigger3c	DNA:TcMar-Tigger:Tigger3c	-4.95975
ENSG00000114391	RPL24	-4.9515
ENSG00000107949	BCCIP	-4.94633
ENSG00000118680	MYL12B	-4.94448
SINE:Alu:AluYi6	SINE:Alu:AluYi6	-4.94266
ENSG00000100596	SPTLC2	-4.93983
ENSG00000243749	TMEM35B	-4.93837
ENSG00000198242	RPL23A	-4.92787
DNA:hAT-Ac:OldhAT1	DNA:hAT-Ac:OldhAT1	-4.92664
ENSG00000084207	GSTP1	-4.92375
ENSG00000167515	TRAPPC2L	-4.91665
ENSG00000197976	AKAP17A	-4.91425
ENSG00000241973	PI4KA	-4.91074
ENSG00000183134	PTGDR2	-4.91027
ENSG00000136636	KCTD3	-4.89599
ENSG00000136156	ITM2B	-4.89071
ENSG00000153046	CDYL	-4.89037
ENSG00000111817	DSE	-4.88945
ENSG00000166173	LARP6	-4.88687
ENSG00000134056	MRPS36	-4.88685
ENSG00000107372	ZFAND5	-4.88379
ENSG00000182774	RPS17	-4.88109
ENSG00000139180	NDUFA9	-4.87957
ENSG00000111906	HDDC2	-4.87812
ENSG00000170906	NDUFA3	-4.87076
ENSG00000214967	NPIPA7	-4.86836
ENSG00000168894	RNF181	-4.86353
ENSG00000113645	WWC1	-4.85175
ENSG00000128534	LSM8	-4.84964
ENSG00000277745	H2AFB3	-4.84385
ENSG00000248919	ATP5MF-PTCD1	-4.84376
ENSG00000226685	CT47A12	-4.8424
ENSG00000100532	CGRRF1	-4.83645
ENSG00000224877	NDUFAF8	-4.83508
ENSG00000173486	FKBP2	-4.82378
ENSG00000104824	HNRNPL	-4.82325
ENSG00000121905	HPCA	-4.8226
ENSG00000108590	MED31	-4.809
ENSG00000114956	DGUOK	-4.80743
ENSG00000122873	CISD1	-4.80128
ENSG00000185608	MRPL40	-4.799
ENSG00000017797	RALBP1	-4.79175
ENSG00000179862	CITED4	-4.7917
ENSG00000124159	MATN4	-4.78277
ENSG00000162433	AK4	-4.77816
ENSG00000285891	AC113348.1	-4.77367
ENSG00000286264	AP001453.3	-4.77155
ENSG00000143977	SNRPG	-4.76936
SINE:Alu:AluYd8	SINE:Alu:AluYd8	-4.7629
ENSG00000285508	AL034430.1	-4.76059
ENSG00000126890	CTAG2	-4.7557
ENSG00000277972	CISD3	-4.75297
ENSG00000140307	GTF2A2	-4.74772
ENSG00000180964	TCEAL8	-4.73849
ENSG00000204335	SP5	-4.73845
ENSG00000171119	NRTN	-4.73761
ENSG00000041357	PSMA4	-4.72997
ENSG00000051620	HEBP2	-4.72968
ENSG00000100852	ARHGAP5	-4.7293
ENSG00000205544	TMEM256	-4.72566
ENSG00000181449	SOX2	-4.72447
ENSG00000161981	SNRNP25	-4.72058
ENSG00000151923	TIAL1	-4.71517
ENSG00000197903	HIST1H2BK	-4.71345
ENSG00000129682	FGF13	-4.71336
ENSG00000139168	ZCRB1	-4.70773
ENSG00000184033	CTAG1B	-4.70157
DNA:TcMar-Tigger:Tigger3b	DNA:TcMar-Tigger:Tigger3b	-4.68056
ENSG00000280571	AC006059.2	-4.67744
ENSG00000211450	SELENOH	-4.67161
ENSG00000121900	TMEM54	-4.66924
DNA:TcMar-Tigger:Tigger3a	DNA:TcMar-Tigger:Tigger3a	-4.66823
ENSG00000238074	TSPY9P	-4.66541
ENSG00000143994	ABHD1	-4.66394
ENSG00000148290	SURF1	-4.66365
ENSG00000260836	AC245033.1	-4.66301
ENSG00000142544	CTU1	-4.65939
ENSG00000267697	LUZP6	-4.65887
LTR:ERV1:LTR7Y	LTR:ERV1:LTR7Y	-4.6574
ENSG00000168101	NUDT16L1	-4.65673
ENSG00000188846	RPL14	-4.65597
ENSG00000224089	CT47A10	-4.65381
ENSG00000115112	TFCP2L1	-4.64752
ENSG00000136379	ABHD17C	-4.64626
ENSG00000111196	MAGOHB	-4.64601
ENSG00000156804	FBXO32	-4.64295
ENSG00000145736	GTF2H2	-4.63786
ENSG00000165775	FUNDC2	-4.63712
ENSG00000132432	SEC61G	-4.63255
ENSG00000119013	NDUFB3	-4.63045
ENSG00000120055	C10orf95	-4.62703
ENSG00000206527	HACD2	-4.62403
ENSG00000092096	SLC22A17	-4.62307
ENSG00000186432	KPNA4	-4.62136
ENSG00000180806	HOXC9	-4.61429
ENSG00000150756	ATPSCKMT	-4.61179
ENSG00000198768	APCDD1L	-4.60977
ENSG00000141582	CBX4	-4.603
ENSG00000102309	PIN4	-4.60039
ENSG00000060138	YBX3	-4.59974
ENSG00000259332	ST20-MTHFS	-4.59752
ENSG00000215126	CBWD6	-4.5937
ENSG00000125863	MKKS	-4.59027
ENSG00000174562	KLK15	-4.58764
ENSG00000241360	PDXP	-4.57984
ENSG00000143553	SNAPIN	-4.57293
ENSG00000139233	LLPH	-4.56889
ENSG00000175606	TMEM70	-4.55907
ENSG00000256060	TRAPPC2B	-4.55115
ENSG00000178947	SMIM10L2A	-4.54996
ENSG00000184857	TMEM186	-4.54864
ENSG00000130055	GDPD2	-4.54762
ENSG00000163322	ABRAXAS1	-4.5246
ENSG00000165476	REEP3	-4.52391
ENSG00000196781	TLE1	-4.52155
ENSG00000137818	RPLP1	-4.51142
ENSG00000105370	LIM2	-4.5093
ENSG00000171202	TMEM126A	-4.50898
ENSG00000198301	SDAD1	-4.50845
ENSG00000179751	SYCN	-4.50485
ENSG00000163041	H3F3A	-4.50472
ENSG00000008952	SEC62	-4.48959
ENSG00000118640	VAMP8	-4.48416
ENSG00000108384	RAD51C	-4.48235
ENSG00000150787	PTS	-4.47964
ENSG00000048828	FAM120A	-4.4768
ENSG00000251246	AL691442.1	-4.47576
ENSG00000124313	IQSEC2	-4.47323
ENSG00000154582	ELOC	-4.47315
ENSG00000156467	UQCRB	-4.46798
ENSG00000180953	AC015871.1	-4.46483
ENSG00000267261	AC099811.2	-4.46469
ENSG00000264364	DYNLL2	-4.4624
ENSG00000165496	RPL10L	-4.4565
ENSG00000170516	COX7B2	-4.45094
ENSG00000119899	SLC17A5	-4.44925
ENSG00000206432	TMEM200C	-4.44731
ENSG00000072506	HSD17B10	-4.44209
ENSG00000005022	SLC25A5	-4.44062
ENSG00000150457	LATS2	-4.42322
ENSG00000257591	ZNF625	-4.41431
LTR:ERV1:MER48	LTR:ERV1:MER48	-4.41141
ENSG00000130734	ATG4D	-4.41043
ENSG00000077152	UBE2T	-4.40741
ENSG00000105404	RABAC1	-4.39912
ENSG00000172426	RSPH9	-4.39565
ENSG00000105185	PDCD5	-4.38649
ENSG00000008988	RPS20	-4.3862
ENSG00000108474	PIGL	-4.38502
ENSG00000076770	MBNL3	-4.37876
ENSG00000119720	NRDE2	-4.3785
ENSG00000185130	HIST1H2BL	-4.37635
ENSG00000230594	CT47A4	-4.3701
ENSG00000197483	ZNF628	-4.36456
ENSG00000123353	ORMDL2	-4.36186
ENSG00000174851	YIF1A	-4.36176
ENSG00000269028	MTRNR2L12	-4.35356
ENSG00000135441	BLOC1S1	-4.3523
ENSG00000106609	TMEM248	-4.3514
ENSG00000103121	CMC2	-4.34734
ENSG00000281613	AL365214.3	-4.34298
ENSG00000109270	LAMTOR3	-4.33846
LTR:ERVK:MER11B	LTR:ERVK:MER11B	-4.33527
ENSG00000115350	POLE4	-4.33246
ENSG00000151465	CDC123	-4.33139
ENSG00000147403	RPL10	-4.32992
ENSG00000111269	CREBL2	-4.32751
ENSG00000111832	RWDD1	-4.32065
SINE:Alu:AluJb	SINE:Alu:AluJb	-4.32063
ENSG00000183617	MRPL54	-4.31841
ENSG00000102554	KLF5	-4.31649
ENSG00000278259	MYO19	-4.31544
ENSG00000101608	MYL12A	-4.31499
ENSG00000164776	PHKG1	-4.3137
ENSG00000139998	RAB15	-4.31221
ENSG00000228517	CT47A7	-4.31206
ENSG00000105583	WDR83OS	-4.30821
ENSG00000254692	AL136295.1	-4.30577
ENSG00000168522	FNTA	-4.30118
ENSG00000188342	GTF2F2	-4.29904
ENSG00000100104	SRRD	-4.29856
ENSG00000146247	PHIP	-4.29571
ENSG00000114021	NIT2	-4.29331
ENSG00000217555	CKLF	-4.29123
ENSG00000136238	RAC1	-4.28849
ENSG00000230347	CT47A8	-4.28313
ENSG00000224712	NPIPA3	-4.27073
ENSG00000179933	C14orf119	-4.26804
ENSG00000100804	PSMB5	-4.26664
ENSG00000167552	TUBA1A	-4.2621
ENSG00000146386	ABRACL	-4.25054
ENSG00000064652	SNX24	-4.24746
ENSG00000158373	HIST1H2BD	-4.24519
ENSG00000108515	ENO3	-4.24202
ENSG00000203727	SAMD5	-4.24148
ENSG00000134453	RBM17	-4.24033
ENSG00000119729	RHOQ	-4.23726
ENSG00000197965	MPZL1	-4.23338
ENSG00000185515	BRCC3	-4.23314
ENSG00000081870	HSPB11	-4.23257
ENSG00000254788	CKLF-CMTM1	-4.22551
ENSG00000132423	COQ3	-4.22014
ENSG00000139372	TDG	-4.21962
ENSG00000103811	CTSH	-4.2169
ENSG00000163785	RYK	-4.2143
ENSG00000011052	NME1-NME2	-4.21237
ENSG00000139684	ESD	-4.2121
DNA:TcMar-Tigger:Tigger14a	DNA:TcMar-Tigger:Tigger14a	-4.21097
ENSG00000213920	MDP1	-4.20141
ENSG00000109255	NMU	-4.20108
ENSG00000213551	DNAJC9	-4.19743
ENSG00000127922	SEM1	-4.19262
ENSG00000166441	RPL27A	-4.19216
ENSG00000189403	HMGB1	-4.18377
ENSG00000277150	F8A3	-4.17576
SINE:Alu:AluYe5	SINE:Alu:AluYe5	-4.17445
ENSG00000049768	FOXP3	-4.17418
ENSG00000101680	LAMA1	-4.17331
ENSG00000112146	FBXO9	-4.17007
ENSG00000100865	CINP	-4.16947
ENSG00000163634	THOC7	-4.1622
ENSG00000064601	CTSA	-4.15997
ENSG00000144381	HSPD1	-4.15819
ENSG00000113384	GOLPH3	-4.15578
ENSG00000163191	S100A11	-4.15539
ENSG00000229549	TSPY8	-4.15288
ENSG00000187581	COX8C	-4.15262
ENSG00000142444	TIMM29	-4.15212
ENSG00000039650	PNKP	-4.14339
ENSG00000186184	POLR1D	-4.13336
ENSG00000183579	ZNRF3	-4.1325
ENSG00000274183	H2AFB1	-4.13217
ENSG00000134265	NAPG	-4.12849
ENSG00000233493	TMEM238	-4.1232
ENSG00000178951	ZBTB7A	-4.12309
ENSG00000136371	MTHFS	-4.12242
ENSG00000174238	PITPNA	-4.11909
ENSG00000163155	LYSMD1	-4.11535
ENSG00000104529	EEF1D	-4.11468
ENSG00000007062	PROM1	-4.11411
ENSG00000103037	SETD6	-4.11311
ENSG00000206140	TMEM191C	-4.11009
ENSG00000143543	JTB	-4.10988
ENSG00000168757	TSPY2	-4.10955
ENSG00000185808	PIGP	-4.10846
ENSG00000184508	HDDC3	-4.10808
ENSG00000150687	PRSS23	-4.10708
ENSG00000205307	SAP25	-4.10105
ENSG00000088727	KIF9	-4.09951
ENSG00000258881	AC007040.2	-4.09286
ENSG00000055208	TAB2	-4.09227
ENSG00000123576	ESX1	-4.0917
ENSG00000182087	TMEM259	-4.08527
ENSG00000167113	COQ4	-4.08497
ENSG00000126653	NSRP1	-4.08165
ENSG00000128739	SNRPN	-4.07605
ENSG00000137285	TUBB2B	-4.0672
ENSG00000177283	FZD8	-4.06599
ENSG00000117448	AKR1A1	-4.06246
ENSG00000175287	PHYHD1	-4.05927
ENSG00000116473	RAP1A	-4.05018
ENSG00000129625	REEP5	-4.04371
ENSG00000285304	Z83844.3	-4.03952
ENSG00000270757	HSPE1-MOB4	-4.03652
ENSG00000197451	HNRNPAB	-4.03526
ENSG00000164040	PGRMC2	-4.03427
ENSG00000214530	STARD10	-4.03321
ENSG00000035681	NSMAF	-4.02975
ENSG00000187049	TMEM216	-4.02898
ENSG00000161677	JOSD2	-4.02772
ENSG00000111237	VPS29	-4.02327
ENSG00000144043	TEX261	-4.0212
ENSG00000119782	FKBP1B	-4.0197
ENSG00000228927	TSPY3	-4.01957
ENSG00000255639	AC005833.1	-4.01948
ENSG00000113648	H2AFY	-4.01896
ENSG00000226023	CT47A6	-4.01889
ENSG00000242114	MTFP1	-4.01676
ENSG00000225973	PIGBOS1	-4.01275
ENSG00000126821	SGPP1	-4.01227
ENSG00000103249	CLCN7	-4.01081
ENSG00000150456	EEF1AKMT1	-4.01037
ENSG00000135924	DNAJB2	-4.0078
ENSG00000138814	PPP3CA	-4.00022
ENSG00000172339	ALG14	-3.99249
ENSG00000237957	CT47A5	-3.99203
ENSG00000159055	MIS18A	-3.98965
ENSG00000008282	SYPL1	-3.98859
ENSG00000103035	PSMD7	-3.9844
ENSG00000110871	COQ5	-3.97992
ENSG00000184887	BTBD6	-3.97977
ENSG00000181404	WASHC1	-3.978
ENSG00000152795	HNRNPDL	-3.97694
ENSG00000166012	TAF1D	-3.97572
ENSG00000167863	ATP5PD	-3.97465
ENSG00000184983	NDUFA6	-3.97166
ENSG00000120699	EXOSC8	-3.97035
ENSG00000137154	RPS6	-3.96819
SINE:MIR:MIR	SINE:MIR:MIR	-3.96421
ENSG00000114062	UBE3A	-3.95977
ENSG00000189077	TMEM120A	-3.95872
ENSG00000101439	CST3	-3.95553
ENSG00000242362	CT47A2	-3.95489
ENSG00000142856	ITGB3BP	-3.95447
ENSG00000151748	SAV1	-3.95302
ENSG00000164182	NDUFAF2	-3.95045
ENSG00000286169	AHRR	-3.94886
ENSG00000172586	CHCHD1	-3.94451
ENSG00000105672	ETV2	-3.94331
ENSG00000158427	TMSB15B	-3.94047
ENSG00000158966	CACHD1	-3.94018
ENSG00000168569	TMEM223	-3.9401
ENSG00000105695	MAG	-3.93973
ENSG00000183978	COA3	-3.93968
ENSG00000127530	OR7C1	-3.93522
ENSG00000171773	NXNL1	-3.93326
ENSG00000142182	DNMT3L	-3.92902
ENSG00000128298	BAIAP2L2	-3.92524
ENSG00000145912	NHP2	-3.92489
ENSG00000137409	MTCH1	-3.91601
ENSG00000106328	FSCN3	-3.91297
ENSG00000174749	FAM241A	-3.90363
ENSG00000135045	C9orf40	-3.90168
ENSG00000147234	FRMPD3	-3.89982
ENSG00000141933	TPGS1	-3.89978
ENSG00000128609	NDUFA5	-3.89576
ENSG00000268643	AC006486.1	-3.89575
ENSG00000286221	AC009070.1	-3.88163
ENSG00000177628	GBA	-3.87964
ENSG00000151715	TMEM45B	-3.87424
LTR:ERV1:LTR21A	LTR:ERV1:LTR21A	-3.87383
ENSG00000171310	CHST11	-3.87347
ENSG00000188828	GLRA4	-3.87222
ENSG00000176182	MYPOP	-3.86799
ENSG00000149654	CDH22	-3.86558
ENSG00000110696	C11orf58	-3.86377
ENSG00000165525	NEMF	-3.86222
ENSG00000130054	FAM155B	-3.85844
ENSG00000134851	TMEM165	-3.8536
ENSG00000159692	CTBP1	-3.8504
ENSG00000146278	PNRC1	-3.84673
ENSG00000084234	APLP2	-3.84317
ENSG00000099246	RAB18	-3.83971
ENSG00000175581	MRPL48	-3.83743
ENSG00000187772	LIN28B	-3.83711
ENSG00000160606	TLCD1	-3.83636
ENSG00000104691	UBXN8	-3.83421
ENSG00000135390	ATP5MC2	-3.8296
ENSG00000109390	NDUFC1	-3.82718
ENSG00000183474	GTF2H2C	-3.82631
ENSG00000060491	OGFR	-3.82403
ENSG00000124766	SOX4	-3.82194
ENSG00000176209	SMIM19	-3.81651
ENSG00000182742	HOXB4	-3.81491
ENSG00000256537	SMIM10L1	-3.81375
ENSG00000165025	SYK	-3.81107
ENSG00000188112	C6orf132	-3.80734
ENSG00000100307	CBX7	-3.80491
ENSG00000148459	PDSS1	-3.80414
ENSG00000102128	RAB40AL	-3.80398
ENSG00000226929	CT47A11	-3.80246
ENSG00000168002	POLR2G	-3.79743
ENSG00000112273	HDGFL1	-3.79329
ENSG00000172458	IL17D	-3.79147
ENSG00000167780	SOAT2	-3.79032
ENSG00000164032	H2AFZ	-3.78386
ENSG00000137331	IER3	-3.78311
ENSG00000146282	RARS2	-3.78191
LTR:ERV1:MER57A1	LTR:ERV1:MER57A1	-3.78168
ENSG00000164236	ANKRD33B	-3.77977
ENSG00000111206	FOXM1	-3.77713
ENSG00000232119	MCTS1	-3.77655
ENSG00000165060	FXN	-3.77342
ENSG00000180992	MRPL14	-3.77206
ENSG00000183172	SMDT1	-3.77093
ENSG00000164318	EGFLAM	-3.76863
ENSG00000071054	MAP4K4	-3.76821
ENSG00000100997	ABHD12	-3.76558
ENSG00000170917	NUDT6	-3.7608
ENSG00000085231	AK6	-3.75627
ENSG00000148834	GSTO1	-3.75612
ENSG00000226600	CT47A9	-3.75535
ENSG00000254505	CHMP4A	-3.75454
ENSG00000073169	SELENOO	-3.75225
ENSG00000285218	AC026316.4	-3.75213
ENSG00000161179	YDJC	-3.75139
ENSG00000261609	GAN	-3.74427
ENSG00000225921	NOL7	-3.74242
ENSG00000073803	MAP3K13	-3.73491
ENSG00000165898	ISCA2	-3.73427
ENSG00000101126	ADNP	-3.73354
ENSG00000140391	TSPAN3	-3.73307
ENSG00000156990	RPUSD3	-3.73159
ENSG00000160194	NDUFV3	-3.72556
ENSG00000066027	PPP2R5A	-3.72464
ENSG00000117691	NENF	-3.72377
ENSG00000162769	FLVCR1	-3.72316
ENSG00000060237	WNK1	-3.72104
ENSG00000149547	EI24	-3.71592
ENSG00000164898	FMC1	-3.71508
ENSG00000157653	C9orf43	-3.71366
ENSG00000105723	GSK3A	-3.71322
ENSG00000085514	PILRA	-3.70842
ENSG00000114125	RNF7	-3.70813
LTR:ERVK:LTR22A	LTR:ERVK:LTR22A	-3.7068
ENSG00000198860	TSEN15	-3.70612
ENSG00000143933	CALM2	-3.70552
ENSG00000212127	TAS2R14	-3.70504
ENSG00000132446	FTHL17	-3.6997
ENSG00000206418	RAB12	-3.69921
ENSG00000126777	KTN1	-3.6929
ENSG00000073146	MOV10L1	-3.69263
ENSG00000155868	MED7	-3.69086
ENSG00000170296	GABARAP	-3.68821
ENSG00000236424	TSPY10	-3.68752
ENSG00000143248	RGS5	-3.6874
LINE:L1:L1PB4	LINE:L1:L1PB4	-3.67996
ENSG00000126247	CAPNS1	-3.67782
ENSG00000107175	CREB3	-3.67769
ENSG00000100926	TM9SF1	-3.67524
ENSG00000099974	DDTL	-3.67488
ENSG00000151151	IPMK	-3.66618
ENSG00000277203	F8A1	-3.66511
ENSG00000060982	BCAT1	-3.66009
LTR:ERVL:MLT2A1	LTR:ERVL:MLT2A1	-3.6596
ENSG00000169684	CHRNA5	-3.65843
ENSG00000112062	MAPK14	-3.65686
ENSG00000184619	KRBA2	-3.64897
ENSG00000112739	PRPF4B	-3.64628
ENSG00000187109	NAP1L1	-3.64224
ENSG00000171208	NETO2	-3.64114
ENSG00000237172	B3GNT9	-3.64015
ENSG00000102978	POLR2C	-3.63913
ENSG00000262874	C19orf84	-3.63823
ENSG00000083720	OXCT1	-3.6382
ENSG00000130829	DUSP9	-3.6349
ENSG00000130821	SLC6A8	-3.63251
ENSG00000112242	E2F3	-3.63245
ENSG00000178149	DALRD3	-3.63181
ENSG00000060069	CTDP1	-3.63064
ENSG00000149357	LAMTOR1	-3.62903
ENSG00000122033	MTIF3	-3.62789
ENSG00000162631	NTNG1	-3.62618
SINE:Alu:AluYh3a3	SINE:Alu:AluYh3a3	-3.62595
ENSG00000196531	NACA	-3.62244
ENSG00000066777	ARFGEF1	-3.62186
ENSG00000163923	RPL39L	-3.62018
ENSG00000260342	AC138811.2	-3.61984
ENSG00000109919	MTCH2	-3.61132
ENSG00000283149	AC068631.2	-3.60407
ENSG00000143742	SRP9	-3.60278
ENSG00000236126	CT47A3	-3.60087
ENSG00000271092	TLCD4-RWDD3	-3.60029
ENSG00000149435	GGTLC1	-3.59418
ENSG00000152082	MZT2B	-3.59138
ENSG00000077147	TM9SF3	-3.59089
ENSG00000122779	TRIM24	-3.59073
ENSG00000155008	APOOL	-3.58925
SINE:Alu:AluYe6	SINE:Alu:AluYe6	-3.58713
ENSG00000196976	LAGE3	-3.58659
ENSG00000285762	AC253536.7	-3.58265
ENSG00000140199	SLC12A6	-3.58231
ENSG00000101945	SUV39H1	-3.57872
ENSG00000185104	FAF1	-3.57623
ENSG00000152475	ZNF837	-3.57229
ENSG00000204308	RNF5	-3.56859
ENSG00000131094	C1QL1	-3.56673
ENSG00000120149	MSX2	-3.56589
ENSG00000274997	HIST1H2AH	-3.56425
ENSG00000155368	DBI	-3.56118
ENSG00000238269	PAGE2B	-3.55739
DNA:TcMar-Tigger:Tigger3d	DNA:TcMar-Tigger:Tigger3d	-3.55466
ENSG00000126878	AIF1L	-3.55174
ENSG00000189064	GAGE2A	-3.55089
ENSG00000053371	AKR7A2	-3.55022
ENSG00000273173	SNURF	-3.54574
ENSG00000120675	DNAJC15	-3.54279
ENSG00000102760	RGCC	-3.54232
ENSG00000275713	HIST1H2BH	-3.54053
ENSG00000158270	COLEC12	-3.53645
ENSG00000124172	ATP5F1E	-3.53234
ENSG00000068912	ERLEC1	-3.52783
ENSG00000239857	GET4	-3.52536
ENSG00000173163	COMMD1	-3.52135
ENSG00000142233	NTN5	-3.51624
ENSG00000141367	CLTC	-3.51142
ENSG00000243147	MRPL33	-3.51033
ENSG00000214253	FIS1	-3.50897
ENSG00000214736	TOMM6	-3.50755
ENSG00000275793	RIMBP3	-3.50635
ENSG00000244187	TMEM141	-3.5014
ENSG00000169715	MT1E	-3.49784
ENSG00000141378	PTRH2	-3.48386
ENSG00000172058	SERF1A	-3.48219
ENSG00000099625	CBARP	-3.48146
ENSG00000068745	IP6K2	-3.47554
ENSG00000087842	PIR	-3.47539
ENSG00000148950	IMMP1L	-3.47277
ENSG00000134146	DPH6	-3.47075
ENSG00000215114	UBXN2B	-3.46845
ENSG00000143157	POGK	-3.46738
ENSG00000129484	PARP2	-3.46483
ENSG00000203812	HIST2H2AA3	-3.46357
ENSG00000148730	EIF4EBP2	-3.46153
ENSG00000277858	H2AFB2	-3.45928
ENSG00000272196	HIST2H2AA4	-3.45605
ENSG00000228049	POLR2J2	-3.45467
ENSG00000135211	TMEM60	-3.4518
ENSG00000174373	RALGAPA1	-3.45004
ENSG00000110107	PRPF19	-3.44896
ENSG00000135406	PRPH	-3.44462
ENSG00000162244	RPL29	-3.44289
ENSG00000130312	MRPL34	-3.43786
ENSG00000198056	PRIM1	-3.43626
ENSG00000159346	ADIPOR1	-3.4359
ENSG00000167641	PPP1R14A	-3.43294
ENSG00000134352	IL6ST	-3.43039
ENSG00000125779	PANK2	-3.42934
ENSG00000231887	PRH1	-3.4292
ENSG00000125970	RALY	-3.42389
ENSG00000099977	DDT	-3.42311
ENSG00000185800	DMWD	-3.42158
ENSG00000134452	FBH1	-3.42025
ENSG00000197153	HIST1H3J	-3.41916
LINE:L1:L1MA1	LINE:L1:L1MA1	-3.41803
ENSG00000006007	GDE1	-3.41561
ENSG00000272822	AC073610.2	-3.41469
ENSG00000259024	TVP23C-CDRT4	-3.41119
ENSG00000132963	POMP	-3.40819
ENSG00000136104	RNASEH2B	-3.40715
ENSG00000164713	BRI3	-3.407
ENSG00000112514	CUTA	-3.40216
ENSG00000132466	ANKRD17	-3.40193
ENSG00000183943	PRKX	-3.40173
ENSG00000183354	KIAA2026	-3.40118
ENSG00000166171	DPCD	-3.39994
ENSG00000250317	SMIM20	-3.39732
ENSG00000056586	RC3H2	-3.39654
ENSG00000070915	SLC12A3	-3.39645
ENSG00000177191	B3GNT8	-3.39288
SINE:Alu:AluYb8	SINE:Alu:AluYb8	-3.39194
ENSG00000245848	CEBPA	-3.39096
ENSG00000037241	RPL26L1	-3.38802
ENSG00000157110	RBPMS	-3.38668
ENSG00000087448	KLHL42	-3.3812
ENSG00000105722	ERF	-3.38088
ENSG00000155438	NIFK	-3.38074
ENSG00000181722	ZBTB20	-3.37957
ENSG00000133318	RTN3	-3.37892
ENSG00000168028	RPSA	-3.37865
LTR:ERV1:LTR6A	LTR:ERV1:LTR6A	-3.37796
ENSG00000106636	YKT6	-3.37736
ENSG00000197928	ZNF677	-3.36965
ENSG00000177971	IMP3	-3.36812
ENSG00000236371	CT47A1	-3.36341
ENSG00000140264	SERF2	-3.36229
ENSG00000031698	SARS	-3.36188
ENSG00000170234	PWWP2A	-3.35719
ENSG00000135414	GDF11	-3.35344
ENSG00000147996	CBWD5	-3.35015
ENSG00000136918	WDR38	-3.34709
ENSG00000087095	NLK	-3.34678
ENSG00000164733	CTSB	-3.34582
ENSG00000158639	PAGE5	-3.34535
ENSG00000147130	ZMYM3	-3.34458
ENSG00000053438	NNAT	-3.3408
ENSG00000203883	SOX18	-3.33865
ENSG00000254772	EEF1G	-3.33727
ENSG00000113013	HSPA9	-3.337
ENSG00000105698	USF2	-3.33517
LTR:ERV1:LTR21B	LTR:ERV1:LTR21B	-3.33439
ENSG00000268083	AC008982.1	-3.33435
ENSG00000161031	PGLYRP2	-3.33403
ENSG00000143207	COP1	-3.33131
ENSG00000149599	DUSP15	-3.32791
ENSG00000137441	FGFBP2	-3.32786
ENSG00000172613	RAD9A	-3.32772
ENSG00000173272	MZT2A	-3.32766
ENSG00000137947	GTF2B	-3.31983
ENSG00000188305	PEAK3	-3.31927
ENSG00000124635	HIST1H2BJ	-3.31831
ENSG00000124588	NQO2	-3.31104
ENSG00000257949	TEN1	-3.31049
ENSG00000205155	PSENEN	-3.30938
ENSG00000167815	PRDX2	-3.3048
ENSG00000115486	GGCX	-3.30187
ENSG00000152409	JMY	-3.30081
ENSG00000160752	FDPS	-3.3001
ENSG00000274180	NATD1	-3.29911
ENSG00000101883	RHOXF1	-3.29565
ENSG00000126768	TIMM17B	-3.29399
ENSG00000204165	CXorf65	-3.29097
ENSG00000213638	ADAT3	-3.28962
ENSG00000179029	TMEM107	-3.28851
ENSG00000166145	SPINT1	-3.2823
ENSG00000149483	TMEM138	-3.28164
ENSG00000140365	COMMD4	-3.28092
ENSG00000174695	TMEM167A	-3.28022
ENSG00000261740	BOLA2-SMG1P6	-3.28021
ENSG00000249915	PDCD6	-3.27758
ENSG00000080986	NDC80	-3.27724
ENSG00000071462	BUD23	-3.27618
ENSG00000204822	MRPL53	-3.27538
ENSG00000184470	TXNRD2	-3.275
ENSG00000162384	CZIB	-3.26932
ENSG00000120333	MRPS14	-3.26741
ENSG00000072518	MARK2	-3.26633
ENSG00000183598	HIST2H3D	-3.2636
ENSG00000198354	DCAF12L2	-3.26176
ENSG00000081923	ATP8B1	-3.26031
ENSG00000136937	NCBP1	-3.25616
ENSG00000180776	ZDHHC20	-3.24822
ENSG00000198841	KTI12	-3.24689
ENSG00000143452	HORMAD1	-3.24308
ENSG00000117748	RPA2	-3.24256
ENSG00000197771	MCMBP	-3.2408
ENSG00000119318	RAD23B	-3.23973
ENSG00000103994	ZNF106	-3.23719
ENSG00000254852	NPIPA2	-3.23707
ENSG00000136158	SPRY2	-3.23695
ENSG00000174788	PCP2	-3.23314
ENSG00000128218	VPREB3	-3.23141
ENSG00000102081	FMR1	-3.22963
ENSG00000088882	CPXM1	-3.22771
ENSG00000139651	ZNF740	-3.22634
ENSG00000196873	CBWD3	-3.22377
ENSG00000166803	PCLAF	-3.22336
ENSG00000141429	GALNT1	-3.22332
ENSG00000100030	MAPK1	-3.22233
ENSG00000120963	ZNF706	-3.22149
ENSG00000157500	APPL1	-3.21469
ENSG00000239672	NME1	-3.21425
ENSG00000185115	NSMCE3	-3.21313
ENSG00000168710	AHCYL1	-3.21301
ENSG00000106086	PLEKHA8	-3.20965
ENSG00000172366	MCRIP2	-3.20741
ENSG00000121064	SCPEP1	-3.2062
ENSG00000102738	MRPS31	-3.20563
ENSG00000152102	FAM168B	-3.20488
ENSG00000034510	TMSB10	-3.2042
ENSG00000187105	HEATR4	-3.19918
ENSG00000128607	KLHDC10	-3.19687
ENSG00000128973	CLN6	-3.19621
ENSG00000049618	ARID1B	-3.19401
ENSG00000164587	RPS14	-3.19264
ENSG00000274290	HIST1H2BE	-3.19169
ENSG00000087510	TFAP2C	-3.19071
ENSG00000249773	AC092647.5	-3.18998
ENSG00000256500	AL139300.1	-3.18082
ENSG00000173917	HOXB2	-3.17852
ENSG00000143198	MGST3	-3.17843
ENSG00000197635	DPP4	-3.17757
ENSG00000176014	TUBB6	-3.17702
ENSG00000172803	SNX32	-3.17676
ENSG00000095015	MAP3K1	-3.17667
ENSG00000013297	CLDN11	-3.17583
ENSG00000102055	PPP1R2C	-3.17356
ENSG00000122376	SHLD2	-3.16776
ENSG00000171612	SLC25A33	-3.16555
ENSG00000145860	RNF145	-3.16538
ENSG00000128039	SRD5A3	-3.16222
ENSG00000145287	PLAC8	-3.15864
ENSG00000151287	TEX30	-3.15704
ENSG00000124787	RPP40	-3.15544
ENSG00000256045	MTRNR2L10	-3.15421
ENSG00000183696	UPP1	-3.15398
ENSG00000173465	ZNRD2	-3.15315
ENSG00000164089	ETNPPL	-3.15302
ENSG00000128626	MRPS12	-3.15293
ENSG00000118046	STK11	-3.15124
ENSG00000078804	TP53INP2	-3.15096
ENSG00000185129	PURA	-3.14906
ENSG00000110060	PUS3	-3.14728
DNA:hAT-Tip100:FordPrefect	DNA:hAT-Tip100:FordPrefect	-3.14667
ENSG00000100462	PRMT5	-3.14347
ENSG00000096696	DSP	-3.14292
ENSG00000112320	SOBP	-3.13909
ENSG00000107679	PLEKHA1	-3.13524
ENSG00000131016	AKAP12	-3.13487
ENSG00000117450	PRDX1	-3.1326
ENSG00000269711	AC008763.3	-3.13214
ENSG00000173621	LRFN4	-3.13185
ENSG00000158825	CDA	-3.1311
ENSG00000145592	RPL37	-3.12919
ENSG00000168575	SLC20A2	-3.12773
ENSG00000258311	AC009779.3	-3.12135
ENSG00000130165	ELOF1	-3.11848
ENSG00000169230	PRELID1	-3.11749
ENSG00000163738	MTHFD2L	-3.1168
ENSG00000140459	CYP11A1	-3.1153
ENSG00000196305	IARS	-3.1114
ENSG00000182263	FIGN	-3.11089
ENSG00000198881	ASB12	-3.10676
ENSG00000112893	MAN2A1	-3.10575
ENSG00000166582	CENPV	-3.10387
ENSG00000162814	SPATA17	-3.10344
ENSG00000152078	TLCD4	-3.10341
ENSG00000170142	UBE2E1	-3.1023
ENSG00000182636	NDN	-3.10149
ENSG00000164162	ANAPC10	-3.09837
ENSG00000204540	PSORS1C1	-3.09457
ENSG00000152413	HOMER1	-3.09333
ENSG00000204131	NHSL2	-3.09243
ENSG00000151835	SACS	-3.09089
ENSG00000108830	RND2	-3.08958
ENSG00000104047	DTWD1	-3.08826
ENSG00000176894	PXMP2	-3.0874
ENSG00000180879	SSR4	-3.08738
ENSG00000134248	LAMTOR5	-3.08727
ENSG00000145191	EIF2B5	-3.08704
ENSG00000126091	ST3GAL3	-3.08527
ENSG00000117632	STMN1	-3.08401
ENSG00000162623	TYW3	-3.08279
ENSG00000168078	PBK	-3.08229
ENSG00000072401	UBE2D1	-3.08035
ENSG00000214274	ANG	-3.07994
ENSG00000163156	SCNM1	-3.07464
ENSG00000137720	C11orf1	-3.07252
ENSG00000278057	TEX28	-3.0701
LTR:ERV1:LTR1	LTR:ERV1:LTR1	-3.06981
ENSG00000284773	AC114490.3	-3.06883
ENSG00000112419	PHACTR2	-3.06832
ENSG00000167081	PBX3	-3.0671
ENSG00000137275	RIPK1	-3.06523
ENSG00000269791	SSX4B	-3.06345
ENSG00000256053	COA8	-3.06193
ENSG00000214026	MRPL23	-3.05924
ENSG00000204305	AGER	-3.05803
ENSG00000131148	EMC8	-3.05765
ENSG00000149743	TRPT1	-3.05572
ENSG00000171425	ZNF581	-3.05073
ENSG00000088836	SLC4A11	-3.04931
ENSG00000104833	TUBB4A	-3.04869
ENSG00000188643	S100A16	-3.04845
ENSG00000151414	NEK7	-3.04765
ENSG00000153250	RBMS1	-3.04711
ENSG00000283208	AC001226.2	-3.04668
ENSG00000130032	PRRG3	-3.04404
ENSG00000179918	SEPHS2	-3.04325
ENSG00000133104	SPART	-3.0399
ENSG00000204842	ATXN2	-3.03945
ENSG00000267855	NDUFA7	-3.03691
ENSG00000229809	ZNF688	-3.03442
DNA:TcMar-Tigger:MER47A	DNA:TcMar-Tigger:MER47A	-3.03333
ENSG00000135452	TSPAN31	-3.03309
ENSG00000075043	KCNQ2	-3.03107
ENSG00000119004	CYP20A1	-3.03024
ENSG00000269743	SLC25A53	-3.02904
ENSG00000234068	PAGE2	-3.02614
ENSG00000105254	TBCB	-3.02437
ENSG00000148090	AUH	-3.02387
ENSG00000170561	IRX2	-3.0232
ENSG00000004059	ARF5	-3.02283
ENSG00000008394	MGST1	-3.02212
ENSG00000214513	NOTO	-3.02081
ENSG00000111057	KRT18	-3.02042
ENSG00000105143	SLC1A6	-3.02021
ENSG00000169249	ZRSR2	-3.01918
ENSG00000110651	CD81	-3.01836
ENSG00000111203	ITFG2	-3.01772
ENSG00000104979	C19orf53	-3.01682
ENSG00000249590	AC004832.3	-3.01298
ENSG00000125484	GTF3C4	-3.01058
ENSG00000172594	SMPDL3A	-3.01031
ENSG00000050130	JKAMP	-3.00718
ENSG00000102743	SLC25A15	-3.0068
ENSG00000176261	ZBTB8OS	-3.00389
ENSG00000259956	RBM15B	-3.00331
ENSG00000165516	KLHDC2	-3.00262
ENSG00000271810	AL603832.3	-2.99949
LTR:ERV1:HERV-Fc2-int	LTR:ERV1:HERV-Fc2-int	-2.99885
ENSG00000143179	UCK2	-2.99714
ENSG00000114023	FAM162A	-2.99623
ENSG00000114738	MAPKAPK3	-2.99619
ENSG00000020426	MNAT1	-2.99583
ENSG00000108671	PSMD11	-2.995
ENSG00000095739	BAMBI	-2.99025
ENSG00000136144	RCBTB1	-2.98821
ENSG00000078967	UBE2D4	-2.98656
ENSG00000184221	OLIG1	-2.98627
ENSG00000118363	SPCS2	-2.98478
ENSG00000123983	ACSL3	-2.98465
ENSG00000105364	MRPL4	-2.98406
ENSG00000273841	TAF9	-2.98394
ENSG00000099940	SNAP29	-2.9832
ENSG00000158717	RNF166	-2.98308
LTR:ERVK:LTR5A	LTR:ERVK:LTR5A	-2.98155
ENSG00000144366	GULP1	-2.9806
ENSG00000268009	SSX4	-2.97981
ENSG00000176393	RNPEP	-2.97906
ENSG00000162734	PEA15	-2.97646
ENSG00000119650	IFT43	-2.97248
ENSG00000213853	EMP2	-2.97231
ENSG00000147804	SLC39A4	-2.97177
ENSG00000104522	TSTA3	-2.96804
ENSG00000144785	AC073896.1	-2.968
ENSG00000078668	VDAC3	-2.9643
ENSG00000116459	ATP5PB	-2.96304
ENSG00000105617	LENG1	-2.96283
ENSG00000100938	GMPR2	-2.96229
ENSG00000118292	C1orf54	-2.96108
ENSG00000093072	ADA2	-2.96103
ENSG00000240747	KRBOX1	-2.95972
ENSG00000177663	IL17RA	-2.95934
ENSG00000143110	C1orf162	-2.95804
LINE:L1:L1MB7	LINE:L1:L1MB7	-2.95758
ENSG00000155366	RHOC	-2.95634
ENSG00000087191	PSMC5	-2.95621
ENSG00000110711	AIP	-2.95461
ENSG00000213585	VDAC1	-2.95365
ENSG00000177425	PAWR	-2.95229
ENSG00000129562	DAD1	-2.95052
ENSG00000169035	KLK7	-2.94914
DNA:hAT-Charlie:Charlie10b	DNA:hAT-Charlie:Charlie10b	-2.94851
ENSG00000178425	NT5DC1	-2.94767
ENSG00000282936	AC004706.3	-2.9466
ENSG00000166900	STX3	-2.94627
ENSG00000130005	GAMT	-2.94508
ENSG00000215271	HOMEZ	-2.94045
ENSG00000185960	SHOX	-2.93956
ENSG00000160714	UBE2Q1	-2.93714
ENSG00000183793	NPIPA5	-2.93546
ENSG00000185697	MYBL1	-2.92887
ENSG00000133983	COX16	-2.92626
ENSG00000215252	GOLGA8B	-2.92291
ENSG00000133142	TCEAL4	-2.92094
ENSG00000189171	S100A13	-2.92054
ENSG00000103415	HMOX2	-2.92044
ENSG00000070214	SLC44A1	-2.91861
ENSG00000176102	CSTF3	-2.91847
ENSG00000090061	CCNK	-2.91832
ENSG00000197265	GTF2E2	-2.91746
ENSG00000182551	ADI1	-2.91633
ENSG00000160209	PDXK	-2.91354
ENSG00000011600	TYROBP	-2.9114
ENSG00000165675	ENOX2	-2.91047
ENSG00000178342	KCNG2	-2.907
ENSG00000113916	BCL6	-2.90549
ENSG00000241123	KRTAP10-5	-2.90495
ENSG00000118600	RXYLT1	-2.90393
SINE:Alu:AluYk3	SINE:Alu:AluYk3	-2.90029
ENSG00000107077	KDM4C	-2.89974
ENSG00000069482	GAL	-2.8993
ENSG00000197852	INKA2	-2.89915
ENSG00000119487	MAPKAP1	-2.89876
ENSG00000223496	EXOSC6	-2.89721
ENSG00000064102	INTS13	-2.89682
ENSG00000112144	ICK	-2.89671
ENSG00000144713	RPL32	-2.89337
ENSG00000148344	PTGES	-2.89257
ENSG00000110066	KMT5B	-2.89255
ENSG00000111530	CAND1	-2.89233
ENSG00000160293	VAV2	-2.89137
ENSG00000273542	HIST1H4K	-2.88861
ENSG00000140262	TCF12	-2.88676
ENSG00000173715	C11orf80	-2.88377
ENSG00000175216	CKAP5	-2.88357
ENSG00000186222	BLOC1S4	-2.88337
ENSG00000167775	CD320	-2.88332
ENSG00000121644	DESI2	-2.88301
ENSG00000107223	EDF1	-2.88081
ENSG00000106066	CPVL	-2.87946
ENSG00000129083	COPB1	-2.87728
ENSG00000130177	CDC16	-2.87674
ENSG00000123131	PRDX4	-2.87668
ENSG00000163781	TOPBP1	-2.87518
ENSG00000113558	SKP1	-2.87383
ENSG00000013588	GPRC5A	-2.87355
ENSG00000185885	IFITM1	-2.87296
ENSG00000187713	TMEM203	-2.87246
ENSG00000048544	MRPS10	-2.87064
ENSG00000138709	LARP1B	-2.86941
ENSG00000076826	CAMSAP3	-2.86875
ENSG00000156427	FGF18	-2.86532
ENSG00000274600	RIMBP3B	-2.86493
ENSG00000175970	UNC119B	-2.86302
ENSG00000261832	AC138894.1	-2.86278
ENSG00000168118	RAB4A	-2.86037
ENSG00000198856	OSTC	-2.85899
ENSG00000116754	SRSF11	-2.85873
ENSG00000131116	ZNF428	-2.85781
ENSG00000147649	MTDH	-2.85549
ENSG00000181029	TRAPPC5	-2.85438
ENSG00000152939	MARVELD2	-2.85437
ENSG00000157601	MX1	-2.85256
ENSG00000275778	AC018630.2	-2.85207
ENSG00000150459	SAP18	-2.84598
ENSG00000285938	AC072022.2	-2.84388
ENSG00000166503	HDGFL3	-2.84338
LTR:ERV1:LTR2B	LTR:ERV1:LTR2B	-2.84178
ENSG00000141349	G6PC3	-2.84169
ENSG00000134508	CABLES1	-2.84127
ENSG00000181885	CLDN7	-2.83792
ENSG00000285130	AL358113.1	-2.83706
ENSG00000083099	LYRM2	-2.8359
ENSG00000132763	MMACHC	-2.83517
ENSG00000275489	C17orf98	-2.83481
ENSG00000139746	RBM26	-2.83392
ENSG00000213889	PPM1N	-2.83295
ENSG00000137267	TUBB2A	-2.82767
ENSG00000164251	F2RL1	-2.82602
ENSG00000087460	GNAS	-2.82584
ENSG00000121022	COPS5	-2.82562
ENSG00000100288	CHKB	-2.82311
ENSG00000149196	HIKESHI	-2.81892
ENSG00000171723	GPHN	-2.81759
ENSG00000129451	KLK10	-2.81758
ENSG00000275221	HIST1H2AK	-2.81585
LTR:ERV1:LTR06	LTR:ERV1:LTR06	-2.81401
ENSG00000163435	ELF3	-2.81316
ENSG00000175416	CLTB	-2.81257
ENSG00000221988	PPT2	-2.81125
ENSG00000178531	CTXN1	-2.81041
ENSG00000130726	TRIM28	-2.81015
ENSG00000273291	AC092042.3	-2.80953
ENSG00000120694	HSPH1	-2.80953
ENSG00000122574	WIPF3	-2.8086
ENSG00000079785	DDX1	-2.80788
ENSG00000137700	SLC37A4	-2.80596
ENSG00000100479	POLE2	-2.80453
ENSG00000024526	DEPDC1	-2.80413
ENSG00000108100	CCNY	-2.80363
ENSG00000000003	TSPAN6	-2.79797
ENSG00000122140	MRPS2	-2.79699
ENSG00000102225	CDK16	-2.79673
ENSG00000100908	EMC9	-2.79639
ENSG00000101856	PGRMC1	-2.7952
ENSG00000138085	ATRAID	-2.79387
ENSG00000156968	MPV17L	-2.79266
LTR:ERV1:LTR48B	LTR:ERV1:LTR48B	-2.79055
ENSG00000198743	SLC5A3	-2.78945
ENSG00000133678	TMEM254	-2.78945
ENSG00000128040	SPINK2	-2.78746
ENSG00000171262	FAM98B	-2.78479
ENSG00000171222	SCAND1	-2.78284
ENSG00000139719	VPS33A	-2.77901
ENSG00000270629	NBPF14	-2.77837
ENSG00000135643	KCNMB4	-2.77709
ENSG00000107864	CPEB3	-2.77585
ENSG00000198843	SELENOT	-2.77521
ENSG00000255432	AP001458.2	-2.77435
ENSG00000085662	AKR1B1	-2.77421
ENSG00000132854	KANK4	-2.77315
ENSG00000160256	FAM207A	-2.7715
ENSG00000100911	PSME2	-2.7712
ENSG00000223802	CERS1	-2.77103
ENSG00000141385	AFG3L2	-2.77098
ENSG00000100347	SAMM50	-2.7696
ENSG00000178057	NDUFAF3	-2.76792
ENSG00000224420	ADM5	-2.76617
ENSG00000101955	SRPX	-2.76525
ENSG00000131873	CHSY1	-2.76404
ENSG00000046647	GEMIN8	-2.76202
ENSG00000205339	IPO7	-2.75954
ENSG00000107262	BAG1	-2.75749
ENSG00000182712	CMC4	-2.75742
ENSG00000099725	PRKY	-2.75732
ENSG00000158528	PPP1R9A	-2.75677
ENSG00000168763	CNNM3	-2.75221
ENSG00000171307	ZDHHC16	-2.75191
ENSG00000023041	ZDHHC6	-2.74757
ENSG00000203546	AL139353.1	-2.74667
ENSG00000132970	WASF3	-2.74642
ENSG00000133818	RRAS2	-2.74627
ENSG00000176887	SOX11	-2.74611
ENSG00000187902	SHISA7	-2.74413
ENSG00000165113	GKAP1	-2.74389
ENSG00000104897	SF3A2	-2.7397
ENSG00000166507	NDST2	-2.73964
ENSG00000138600	SPPL2A	-2.7394
ENSG00000222011	FAM185A	-2.73808
ENSG00000140022	STON2	-2.73762
DNA:TcMar-Tigger:MER47C	DNA:TcMar-Tigger:MER47C	-2.73542
ENSG00000129354	AP1M2	-2.73524
ENSG00000124098	FAM210B	-2.73392
ENSG00000175643	RMI2	-2.73042
ENSG00000121940	CLCC1	-2.72941
ENSG00000120509	PDZD11	-2.72904
LINE:L1:L1PA17	LINE:L1:L1PA17	-2.72893
ENSG00000062282	DGAT2	-2.72888
ENSG00000072210	ALDH3A2	-2.72833
ENSG00000179673	RPRML	-2.7283
ENSG00000010810	FYN	-2.72761
ENSG00000085871	MGST2	-2.72606
ENSG00000167969	ECI1	-2.72605
ENSG00000078618	NRDC	-2.72475
ENSG00000166681	BEX3	-2.72458
ENSG00000075142	SRI	-2.72255
ENSG00000188883	KLRG2	-2.71994
ENSG00000136100	VPS36	-2.71894
DNA:TcMar-Tigger:Tigger2b_Pri	DNA:TcMar-Tigger:Tigger2b_Pri	-2.71894
ENSG00000204264	PSMB8	-2.71617
ENSG00000170855	TRIAP1	-2.71196
ENSG00000246705	H2AFJ	-2.71069
ENSG00000167985	SDHAF2	-2.70935
ENSG00000130338	TULP4	-2.70762
ENSG00000184277	TM2D3	-2.70754
ENSG00000273802	HIST1H2BG	-2.70568
ENSG00000101166	PRELID3B	-2.70463
LINE:L1:L1MB1	LINE:L1:L1MB1	-2.70307
ENSG00000213937	CLDN9	-2.70211
ENSG00000111665	CDCA3	-2.70063
ENSG00000166130	IKBIP	-2.70038
ENSG00000285085	AL662884.4	-2.69772
ENSG00000158470	B4GALT5	-2.69759
LINE:L1:L1ME1	LINE:L1:L1ME1	-2.69702
ENSG00000215845	TSTD1	-2.69669
ENSG00000181649	PHLDA2	-2.69642
ENSG00000166454	ATMIN	-2.69607
ENSG00000196739	COL27A1	-2.69572
ENSG00000156603	MED19	-2.69459
ENSG00000011243	AKAP8L	-2.69402
ENSG00000078403	MLLT10	-2.69379
ENSG00000183186	C2CD4C	-2.69338
ENSG00000137133	HINT2	-2.69325
ENSG00000154217	PITPNC1	-2.69246
ENSG00000099337	KCNK6	-2.68813
ENSG00000178919	FOXE1	-2.68707
ENSG00000254087	LYN	-2.6869
ENSG00000166002	SMCO4	-2.68615
ENSG00000143153	ATP1B1	-2.68545
ENSG00000239789	MRPS17	-2.68537
ENSG00000104695	PPP2CB	-2.68475
ENSG00000203780	FANK1	-2.68393
ENSG00000183760	ACP7	-2.68354
ENSG00000157540	DYRK1A	-2.68251
ENSG00000152464	RPP38	-2.68157
ENSG00000235453	SMIM27	-2.68056
ENSG00000185674	LYG2	-2.68031
ENSG00000132964	CDK8	-2.67999
ENSG00000243509	TNFRSF6B	-2.67874
ENSG00000172667	ZMAT3	-2.67769
ENSG00000141552	ANAPC11	-2.67754
ENSG00000079841	RIMS1	-2.67535
ENSG00000137509	PRCP	-2.67345
ENSG00000213186	TRIM59	-2.66818
ENSG00000105926	MPP6	-2.66727
ENSG00000178445	GLDC	-2.666
ENSG00000176769	TCERG1L	-2.66576
ENSG00000260916	CCPG1	-2.66475
ENSG00000140332	TLE3	-2.66378
ENSG00000182583	VCX	-2.66278
ENSG00000008018	PSMB1	-2.66166
ENSG00000154127	UBASH3B	-2.66162
ENSG00000101440	ASIP	-2.66156
ENSG00000167600	CYP2S1	-2.65853
ENSG00000156642	NPTN	-2.65833
ENSG00000096746	HNRNPH3	-2.65759
ENSG00000124575	HIST1H1D	-2.65588
ENSG00000136444	RSAD1	-2.65479
ENSG00000172315	TP53RK	-2.65469
ENSG00000071859	FAM50A	-2.65393
ENSG00000116580	GON4L	-2.6531
ENSG00000174915	PTDSS2	-2.65132
ENSG00000100473	COCH	-2.6496
ENSG00000204237	OXLD1	-2.64812
ENSG00000127774	EMC6	-2.64383
ENSG00000117020	AKT3	-2.64351
ENSG00000151657	KIN	-2.64346
ENSG00000260001	TGFBR3L	-2.64219
ENSG00000122644	ARL4A	-2.64068
ENSG00000196352	CD55	-2.63966
ENSG00000205364	MT1M	-2.63854
ENSG00000177463	NR2C2	-2.63835
ENSG00000078124	ACER3	-2.63801
ENSG00000154174	TOMM70	-2.63776
ENSG00000049167	ERCC8	-2.63753
ENSG00000141504	SAT2	-2.63728
ENSG00000187118	CMC1	-2.63587
ENSG00000126934	MAP2K2	-2.63309
ENSG00000170515	PA2G4	-2.63286
ENSG00000169919	GUSB	-2.63226
ENSG00000172201	ID4	-2.6307
LINE:L1:L1MC4	LINE:L1:L1MC4	-2.62821
ENSG00000166295	ANAPC16	-2.62757
ENSG00000155287	SLC25A28	-2.62568
ENSG00000106692	FKTN	-2.62555
ENSG00000141556	TBCD	-2.62516
ENSG00000138668	HNRNPD	-2.62479
ENSG00000239961	LILRA4	-2.62433
ENSG00000179168	GGN	-2.62243
ENSG00000185475	TMEM179B	-2.62203
ENSG00000185262	UBALD2	-2.62067
ENSG00000164744	SUN3	-2.62052
ENSG00000148334	PTGES2	-2.62022
ENSG00000095794	CREM	-2.61999
ENSG00000162980	ARL5A	-2.61877
ENSG00000131055	COX4I2	-2.61834
ENSG00000092098	RNF31	-2.61779
ENSG00000278615	C11orf98	-2.61769
ENSG00000092094	OSGEP	-2.61759
ENSG00000061273	HDAC7	-2.61648
ENSG00000102780	DGKH	-2.61198
ENSG00000288053	AC231657.3	-2.61169
ENSG00000089902	RCOR1	-2.61147
ENSG00000138777	PPA2	-2.60858
ENSG00000102871	TRADD	-2.60854
ENSG00000072121	ZFYVE26	-2.6084
ENSG00000147454	SLC25A37	-2.60768
ENSG00000011295	TTC19	-2.60729
ENSG00000123219	CENPK	-2.60701
ENSG00000125817	CENPB	-2.60664
ENSG00000111716	LDHB	-2.59989
ENSG00000135749	PCNX2	-2.59716
ENSG00000035141	FAM136A	-2.59654
ENSG00000091947	TMEM101	-2.59388
ENSG00000258644	SYNJ2BP-COX16	-2.59354
ENSG00000162194	LBHD1	-2.59331
ENSG00000124249	KCNK15	-2.59184
ENSG00000183434	TFDP3	-2.59145
ENSG00000175470	PPP2R2D	-2.59118
ENSG00000117713	ARID1A	-2.58961
ENSG00000175265	GOLGA8A	-2.58946
ENSG00000109381	ELF2	-2.58802
ENSG00000186714	CCDC73	-2.58775
ENSG00000125445	MRPS7	-2.58745
ENSG00000184992	BRI3BP	-2.58605
ENSG00000172404	DNAJB7	-2.58492
ENSG00000100564	PIGH	-2.58454
ENSG00000090263	MRPS33	-2.5843
ENSG00000140990	NDUFB10	-2.58391
ENSG00000151552	QDPR	-2.58384
ENSG00000205704	LINC00634	-2.58257
ENSG00000158716	DUSP23	-2.58247
ENSG00000258643	BCL2L2-PABPN1	-2.58244
ENSG00000160131	VMA21	-2.58016
ENSG00000166206	GABRB3	-2.57941
ENSG00000111911	HINT3	-2.57865
ENSG00000119715	ESRRB	-2.57693
ENSG00000092445	TYRO3	-2.57541
ENSG00000221821	C6orf226	-2.57535
ENSG00000025796	SEC63	-2.57398
ENSG00000178252	WDR6	-2.57289
ENSG00000152234	ATP5F1A	-2.57195
ENSG00000156928	MALSU1	-2.57082
ENSG00000070526	ST6GALNAC1	-2.56812
ENSG00000082641	NFE2L1	-2.56775
ENSG00000243056	EIF4EBP3	-2.56726
ENSG00000136888	ATP6V1G1	-2.56689
LINE:L1:L1MA2	LINE:L1:L1MA2	-2.5665
ENSG00000101493	ZNF516	-2.5655
ENSG00000198842	DUSP27	-2.56416
ENSG00000198208	RPS6KL1	-2.56171
ENSG00000146729	NIPSNAP2	-2.56135
LTR:ERV1:LTR7	LTR:ERV1:LTR7	-2.55765
ENSG00000107362	ABHD17B	-2.55742
ENSG00000171735	CAMTA1	-2.55716
DNA:TcMar-Tigger:MER2	DNA:TcMar-Tigger:MER2	-2.55659
ENSG00000181350	LRRC75A	-2.55616
ENSG00000101200	AVP	-2.55405
ENSG00000164266	SPINK1	-2.55166
ENSG00000129103	SUMF2	-2.55127
ENSG00000152240	HAUS1	-2.55113
ENSG00000173933	RBM4	-2.5511
ENSG00000167749	KLK4	-2.54821
ENSG00000101654	RNMT	-2.54644
ENSG00000128463	EMC4	-2.54517
ENSG00000261341	AC010325.1	-2.54468
ENSG00000106070	GRB10	-2.54253
ENSG00000174358	SLC6A19	-2.54211
ENSG00000135047	CTSL	-2.5421
ENSG00000142669	SH3BGRL3	-2.54042
ENSG00000072818	ACAP1	-2.53928
ENSG00000188234	AGAP4	-2.53852
ENSG00000119969	HELLS	-2.53845
ENSG00000162961	DPY30	-2.53841
ENSG00000174684	B4GAT1	-2.53678
ENSG00000162688	AGL	-2.53616
ENSG00000174953	DHX36	-2.5343
ENSG00000158828	PINK1	-2.53355
ENSG00000151665	PIGF	-2.53245
ENSG00000083807	SLC27A5	-2.53115
ENSG00000196323	ZBTB44	-2.52948
ENSG00000116251	RPL22	-2.52848
ENSG00000141441	GAREM1	-2.52765
ENSG00000162039	MEIOB	-2.52666
ENSG00000069275	NUCKS1	-2.5251
ENSG00000153006	SREK1IP1	-2.52488
ENSG00000182718	ANXA2	-2.52022
ENSG00000168887	C2orf68	-2.51944
ENSG00000099994	SUSD2	-2.51932
ENSG00000227345	PARG	-2.51517
ENSG00000170837	GPR27	-2.51467
DNA:TcMar-Tigger:Tigger12	DNA:TcMar-Tigger:Tigger12	-2.51249
ENSG00000180185	FAHD1	-2.51245
ENSG00000197766	CFD	-2.51175
ENSG00000135587	SMPD2	-2.5108
DNA:TcMar-Tigger:Tigger7	DNA:TcMar-Tigger:Tigger7	-2.50844
ENSG00000276410	HIST1H2BB	-2.50796
ENSG00000151276	MAGI1	-2.50788
ENSG00000150907	FOXO1	-2.50688
ENSG00000185338	SOCS1	-2.50684
ENSG00000100121	GGTLC2	-2.50621
ENSG00000164543	STK17A	-2.5059
ENSG00000076356	PLXNA2	-2.50471
ENSG00000151502	VPS26B	-2.50462
LINE:L1:L1PA15	LINE:L1:L1PA15	-2.50396
ENSG00000078140	UBE2K	-2.5027
ENSG00000138029	HADHB	-2.50134
ENSG00000120265	PCMT1	-2.50095
ENSG00000122034	GTF3A	-2.49979
ENSG00000078043	PIAS2	-2.49793
ENSG00000101935	AMMECR1	-2.49728
ENSG00000144567	RETREG2	-2.49509
ENSG00000137806	NDUFAF1	-2.49361
ENSG00000169871	TRIM56	-2.49087
ENSG00000205572	SERF1B	-2.49013
ENSG00000166960	CCDC178	-2.48918
ENSG00000111752	PHC1	-2.48901
ENSG00000064115	TM7SF3	-2.48809
ENSG00000113716	HMGXB3	-2.48776
ENSG00000214753	HNRNPUL2	-2.48624
ENSG00000105379	ETFB	-2.48487
ENSG00000003402	CFLAR	-2.48408
ENSG00000176386	CDC26	-2.48356
ENSG00000132434	LANCL2	-2.4832
ENSG00000099953	MMP11	-2.48221
ENSG00000104064	GABPB1	-2.48197
ENSG00000123415	SMUG1	-2.48069
ENSG00000120992	LYPLA1	-2.47961
ENSG00000165731	RET	-2.47912
ENSG00000166164	BRD7	-2.47627
ENSG00000157510	AFAP1L1	-2.47446
ENSG00000198162	MAN1A2	-2.47397
ENSG00000114902	SPCS1	-2.47323
ENSG00000111481	COPZ1	-2.47315
ENSG00000283496	ZNF511-PRAP1	-2.47309
ENSG00000205903	ZNF316	-2.47108
ENSG00000108424	KPNB1	-2.47029
ENSG00000162551	ALPL	-2.46989
ENSG00000198791	CNOT7	-2.46774
ENSG00000154144	TBRG1	-2.4677
ENSG00000042753	AP2S1	-2.46731
ENSG00000111328	CDK2AP1	-2.46543
ENSG00000204314	PRRT1	-2.46452
ENSG00000167196	FBXO22	-2.4642
ENSG00000168958	MFF	-2.4639
ENSG00000171004	HS6ST2	-2.4634
ENSG00000053770	AP5M1	-2.46042
ENSG00000135837	CEP350	-2.4602
ENSG00000117054	ACADM	-2.45984
ENSG00000145708	CRHBP	-2.45685
ENSG00000116133	DHCR24	-2.45678
ENSG00000143126	CELSR2	-2.45603
ENSG00000099330	OCEL1	-2.45417
ENSG00000176834	VSIG10	-2.45396
ENSG00000083457	ITGAE	-2.4529
ENSG00000234965	SHISA8	-2.4527
ENSG00000176410	DNAJC30	-2.45049
ENSG00000113141	IK	-2.44801
ENSG00000204764	RANBP17	-2.44544
ENSG00000100811	YY1	-2.445
ENSG00000167619	TMEM145	-2.44299
ENSG00000163694	RBM47	-2.44294
ENSG00000115163	CENPA	-2.44108
ENSG00000197150	ABCB8	-2.4388
ENSG00000254996	ANKHD1-EIF4EBP3	-2.43745
ENSG00000140553	UNC45A	-2.4372
ENSG00000142513	ACP4	-2.43594
ENSG00000127554	GFER	-2.43473
ENSG00000164120	HPGD	-2.43453
ENSG00000139910	NOVA1	-2.43432
ENSG00000196684	HSH2D	-2.43225
ENSG00000212993	POU5F1B	-2.43156
ENSG00000050748	MAPK9	-2.42932
ENSG00000137074	APTX	-2.42906
ENSG00000165282	PIGO	-2.42898
ENSG00000215148	PRSS41	-2.42885
ENSG00000188725	SMIM15	-2.42632
LINE:L1:L1MA3	LINE:L1:L1MA3	-2.42587
ENSG00000154781	CCDC174	-2.42479
ENSG00000151208	DLG5	-2.42441
ENSG00000197446	CYP2F1	-2.42364
ENSG00000198189	HSD17B11	-2.42321
ENSG00000112096	SOD2	-2.42315
ENSG00000136205	TNS3	-2.42197
ENSG00000143545	RAB13	-2.42158
ENSG00000173812	EIF1	-2.42086
ENSG00000147123	NDUFB11	-2.4205
ENSG00000268940	CT45A1	-2.42047
ENSG00000185340	GAS2L1	-2.4199
ENSG00000110400	NECTIN1	-2.41883
ENSG00000100519	PSMC6	-2.41819
ENSG00000214940	NPIPA8	-2.41805
ENSG00000204130	RUFY2	-2.41712
LINE:L1:L1PB2	LINE:L1:L1PB2	-2.41526
ENSG00000078687	TNRC6C	-2.41425
ENSG00000197696	NMB	-2.41353
SINE:Alu:AluYh3	SINE:Alu:AluYh3	-2.41301
ENSG00000198156	NPIPB6	-2.41118
ENSG00000127947	PTPN12	-2.41034
ENSG00000143333	RGS16	-2.40957
ENSG00000123200	ZC3H13	-2.40853
ENSG00000125611	CHCHD5	-2.40815
ENSG00000167747	C19orf48	-2.40363
ENSG00000102034	ELF4	-2.39985
ENSG00000164576	SAP30L	-2.39982
ENSG00000142227	EMP3	-2.39956
ENSG00000117308	GALE	-2.39846
ENSG00000090470	PDCD7	-2.39772
ENSG00000213160	KLHL23	-2.39721
ENSG00000166598	HSP90B1	-2.39544
DNA:TcMar-Tigger:MER44D	DNA:TcMar-Tigger:MER44D	-2.3937
ENSG00000101203	COL20A1	-2.39353
ENSG00000217442	SYCE3	-2.3933
ENSG00000100300	TSPO	-2.39292
ENSG00000183513	COA5	-2.39245
ENSG00000134597	RBMX2	-2.39165
ENSG00000136240	KDELR2	-2.39143
ENSG00000180822	PSMG4	-2.39134
ENSG00000115318	LOXL3	-2.38972
ENSG00000128011	LRFN1	-2.38861
ENSG00000185825	BCAP31	-2.38718
ENSG00000165895	ARHGAP42	-2.38622
ENSG00000152219	ARL14EP	-2.38528
ENSG00000168386	FILIP1L	-2.38439
ENSG00000175106	TVP23C	-2.38416
ENSG00000005810	MYCBP2	-2.38361
ENSG00000170310	STX8	-2.38342
ENSG00000149294	NCAM1	-2.38337
ENSG00000100994	PYGB	-2.38289
ENSG00000178996	SNX18	-2.37974
ENSG00000185915	KLHL34	-2.37817
ENSG00000164512	ANKRD55	-2.37795
ENSG00000100122	CRYBB1	-2.37535
ENSG00000122481	RWDD3	-2.37486
ENSG00000101843	PSMD10	-2.37449
ENSG00000148824	MTG1	-2.37371
ENSG00000256453	DND1	-2.37356
ENSG00000111785	RIC8B	-2.37332
ENSG00000138399	FASTKD1	-2.37278
ENSG00000075624	ACTB	-2.3727
ENSG00000128891	CCDC32	-2.37119
ENSG00000149089	APIP	-2.37045
ENSG00000162777	DENND2D	-2.37003
ENSG00000165685	TMEM52B	-2.36862
ENSG00000185963	BICD2	-2.3686
ENSG00000028310	BRD9	-2.36788
LTR:ERVL:LTR16D1	LTR:ERVL:LTR16D1	-2.36604
ENSG00000102531	FNDC3A	-2.36574
ENSG00000203814	HIST2H2BF	-2.36527
ENSG00000006047	YBX2	-2.36485
LTR:ERV1:LTR43	LTR:ERV1:LTR43	-2.36401
ENSG00000168724	DNAJC21	-2.364
ENSG00000287856	AL445524.2	-2.36212
ENSG00000130810	PPAN	-2.36173
ENSG00000138286	FAM149B1	-2.3615
ENSG00000186187	ZNRF1	-2.3602
ENSG00000162959	MEMO1	-2.35928
ENSG00000230989	HSBP1	-2.35836
DNA:TcMar-Tigger:MER47B	DNA:TcMar-Tigger:MER47B	-2.35792
ENSG00000090520	DNAJB11	-2.35753
ENSG00000083642	PDS5B	-2.35279
ENSG00000135119	RNFT2	-2.35269
ENSG00000163291	PAQR3	-2.35252
ENSG00000167644	C19orf33	-2.35148
ENSG00000147044	CASK	-2.3508
ENSG00000205323	SARNP	-2.35035
ENSG00000214827	MTCP1	-2.35029
ENSG00000164221	CCDC112	-2.35012
ENSG00000143878	RHOB	-2.34986
ENSG00000125798	FOXA2	-2.34918
ENSG00000160049	DFFA	-2.34867
ENSG00000198837	DENND4B	-2.34841
ENSG00000133246	PRAM1	-2.34823
ENSG00000119673	ACOT2	-2.34687
ENSG00000130770	ATP5IF1	-2.34661
LTR:ERVK:HERVK22-int	LTR:ERVK:HERVK22-int	-2.34639
ENSG00000186767	SPIN4	-2.34153
ENSG00000100442	FKBP3	-2.34126
ENSG00000160113	NR2F6	-2.3399
ENSG00000198680	TUSC1	-2.3396
ENSG00000025708	TYMP	-2.33918
ENSG00000187079	TEAD1	-2.33883
ENSG00000110074	FOXRED1	-2.33379
ENSG00000146676	PURB	-2.33187
ENSG00000150510	FAM124A	-2.32988
ENSG00000119669	IRF2BPL	-2.32983
ENSG00000047932	GOPC	-2.32857
ENSG00000135916	ITM2C	-2.32735
ENSG00000177721	ANXA2R	-2.32719
LTR:ERV1:LTR7B	LTR:ERV1:LTR7B	-2.32517
ENSG00000103202	NME4	-2.32482
ENSG00000166004	CEP295	-2.32462
ENSG00000226650	KIF4B	-2.32202
ENSG00000109062	SLC9A3R1	-2.32162
ENSG00000107874	CUEDC2	-2.32158
ENSG00000149948	HMGA2	-2.3214
ENSG00000153310	FAM49B	-2.32095
ENSG00000282988	AL031777.3	-2.31953
ENSG00000177879	AP3S1	-2.31845
ENSG00000131969	ABHD12B	-2.31812
ENSG00000175029	CTBP2	-2.31751
ENSG00000171747	LGALS4	-2.31617
ENSG00000139211	AMIGO2	-2.31557
ENSG00000167419	LPO	-2.31553
ENSG00000008283	CYB561	-2.31517
ENSG00000001629	ANKIB1	-2.31418
ENSG00000158555	GDPD5	-2.31415
ENSG00000204172	AGAP9	-2.31342
LINE:L1:L1PA11	LINE:L1:L1PA11	-2.31317
ENSG00000175573	C11orf68	-2.31052
ENSG00000156171	DRAM2	-2.3091
ENSG00000175536	LIPT2	-2.30908
ENSG00000169299	PGM2	-2.30906
ENSG00000182685	BRICD5	-2.30596
ENSG00000198783	ZNF830	-2.30131
ENSG00000139842	CUL4A	-2.29857
ENSG00000134371	CDC73	-2.29624
ENSG00000218336	TENM3	-2.29609
ENSG00000108448	TRIM16L	-2.29416
ENSG00000180901	KCTD2	-2.29296
ENSG00000154001	PPP2R5E	-2.29279
ENSG00000108510	MED13	-2.29231
ENSG00000180318	ALX1	-2.28761
ENSG00000159579	RSPRY1	-2.28722
ENSG00000154380	ENAH	-2.28681
ENSG00000116141	MARK1	-2.28408
ENSG00000170608	FOXA3	-2.28272
ENSG00000165828	PRAP1	-2.28269
ENSG00000129680	MAP7D3	-2.28213
ENSG00000139797	RNF113B	-2.28186
ENSG00000114573	ATP6V1A	-2.28095
ENSG00000174951	FUT1	-2.28081
ENSG00000049656	CLPTM1L	-2.27867
ENSG00000112972	HMGCS1	-2.27865
ENSG00000101898	MCTS2P	-2.27601
ENSG00000116649	SRM	-2.27516
ENSG00000125895	TMEM74B	-2.27236
ENSG00000256618	MTRNR2L1	-2.27087
ENSG00000215021	PHB2	-2.27055
ENSG00000112378	PERP	-2.27025
ENSG00000117906	RCN2	-2.27009
DNA:TcMar-Tigger:MER2B	DNA:TcMar-Tigger:MER2B	-2.26774
ENSG00000215397	SCRT2	-2.26678
ENSG00000108523	RNF167	-2.2653
ENSG00000060749	QSER1	-2.26528
ENSG00000172922	RNASEH2C	-2.26296
ENSG00000124302	CHST8	-2.26296
ENSG00000188483	IER5L	-2.26288
ENSG00000196275	GTF2IRD2	-2.26019
ENSG00000140832	MARVELD3	-2.25977
ENSG00000063180	CA11	-2.2591
ENSG00000117862	TXNDC12	-2.25881
ENSG00000067082	KLF6	-2.25796
ENSG00000188229	TUBB4B	-2.25557
ENSG00000131080	EDA2R	-2.25378
ENSG00000130725	UBE2M	-2.25329
ENSG00000227877	MRLN	-2.25265
ENSG00000114850	SSR3	-2.25212
ENSG00000189298	ZKSCAN3	-2.25116
ENSG00000132522	GPS2	-2.25058
ENSG00000197461	PDGFA	-2.24905
ENSG00000175203	DCTN2	-2.24768
ENSG00000162636	FAM102B	-2.24538
ENSG00000185950	IRS2	-2.24502
ENSG00000257390	AC023055.1	-2.24494
ENSG00000159199	ATP5MC1	-2.24447
ENSG00000198003	CCDC151	-2.24078
ENSG00000111669	TPI1	-2.23958
LTR:ERV1:LTR1A1	LTR:ERV1:LTR1A1	-2.23904
ENSG00000144674	GOLGA4	-2.23841
ENSG00000148444	COMMD3	-2.2378
ENSG00000122884	P4HA1	-2.23606
ENSG00000282419	TEX13D	-2.23577
ENSG00000005100	DHX33	-2.23555
ENSG00000178718	RPP25	-2.23442
ENSG00000241484	ARHGAP8	-2.2343
ENSG00000142089	IFITM3	-2.23364
ENSG00000120725	SIL1	-2.23249
ENSG00000189129	PLAC9	-2.23141
ENSG00000065559	MAP2K4	-2.23098
LTR:ERV1:MER61A	LTR:ERV1:MER61A	-2.22939
ENSG00000170043	TRAPPC1	-2.22924
ENSG00000169018	FEM1B	-2.22901
ENSG00000138685	FGF2	-2.22547
ENSG00000137817	PARP6	-2.22503
ENSG00000145979	TBC1D7	-2.22415
ENSG00000104267	CA2	-2.22385
ENSG00000168004	PLAAT5	-2.2235
ENSG00000007516	BAIAP3	-2.22332
ENSG00000180543	TSPYL5	-2.22272
ENSG00000109861	CTSC	-2.22225
ENSG00000130283	GDF1	-2.22223
ENSG00000184924	PTRHD1	-2.22116
ENSG00000240857	RDH14	-2.21992
ENSG00000188107	EYS	-2.21967
ENSG00000162300	ZFPL1	-2.21831
ENSG00000100242	SUN2	-2.21734
ENSG00000100526	CDKN3	-2.21713
ENSG00000183979	NPB	-2.21502
ENSG00000142192	APP	-2.21458
ENSG00000178980	SELENOW	-2.21405
ENSG00000205358	MT1H	-2.21365
ENSG00000175066	GK5	-2.20986
ENSG00000072201	LNX1	-2.20924
ENSG00000182985	CADM1	-2.20866
ENSG00000186625	KATNA1	-2.20854
ENSG00000163902	RPN1	-2.2082
ENSG00000255524	NPIPB8	-2.20809
ENSG00000129292	PHF20L1	-2.2079
SINE:Alu:AluYk4	SINE:Alu:AluYk4	-2.20694
ENSG00000101546	RBFA	-2.20693
ENSG00000160200	CBS	-2.20638
ENSG00000204673	AKT1S1	-2.20458
[truncated: 12,767 more rows]

## Sheet: deseq.TypeIIIvsE4.gsea
ensg	name	stat
LINE:CR1:X6B_LINE	LINE:CR1:X6B_LINE	-30.793
ENSG00000255823	MTRNR2L8	-24.5707
ENSG00000188375	H3F3C	-23.165
ENSG00000256045	MTRNR2L10	-19.6762
ENSG00000256618	MTRNR2L1	-18.5083
ENSG00000188163	FAM166A	-18.1179
ENSG00000270672	MTRNR2L6	-17.0133
ENSG00000274744	ELOA3D	-16.6803
SINE:Alu:AluSc8	SINE:Alu:AluSc8	-16.5252
ENSG00000158427	TMSB15B	-16.4338
ENSG00000183791	ELOA3	-16.3226
ENSG00000278674	ELOA3B	-16.1737
ENSG00000224578	HNRNPA1P48	-16.1358
ENSG00000069493	CLEC2D	-15.9146
ENSG00000139675	HNRNPA1L2	-15.5624
LTR:ERVL:LTR41	LTR:ERVL:LTR41	-15.2881
ENSG00000212993	POU5F1B	-14.8076
ENSG00000253506	NACA2	-14.2298
ENSG00000231767	AL136454.1	-13.6096
ENSG00000233954	UQCRHL	-13.5574
ENSG00000269028	MTRNR2L12	-13.4662
ENSG00000151846	PABPC3	-13.4002
ENSG00000256222	MTRNR2L3	-13.047
ENSG00000254598	CSNK2A3	-12.5862
ENSG00000134398	ERN2	-12.3342
ENSG00000196502	SULT1A1	-12.3182
ENSG00000253626	EIF5AL1	-12.2865
ENSG00000226784	PGAM4	-11.9033
ENSG00000198225	FKBP1C	-11.887
ENSG00000183153	GJD3	-11.8828
ENSG00000067066	SP100	-11.5817
ENSG00000222014	RAB6C	-11.5046
ENSG00000263464	PPIAL4C	-11.4748
ENSG00000233087	RAB6D	-11.4715
ENSG00000197165	SULT1A2	-11.4269
ENSG00000180574	EIF2S3B	-11.3928
ENSG00000167552	TUBA1A	-11.3535
ENSG00000182890	GLUD2	-11.245
ENSG00000249222	ATP5MGL	-11.0842
ENSG00000174788	PCP2	-10.9757
ENSG00000204131	NHSL2	-10.686
ENSG00000258102	MAP1LC3B2	-10.6515
ENSG00000173262	SLC2A14	-10.6046
ENSG00000101200	AVP	-10.3133
ENSG00000236334	PPIAL4G	-9.92111
ENSG00000113211	PCDHB6	-9.88952
ENSG00000255192	NANOGP8	-9.88141
ENSG00000064195	DLX3	-9.66149
ENSG00000187595	ZNF385C	-9.63687
ENSG00000230667	SETSIP	-9.53294
ENSG00000111817	DSE	-9.5002
ENSG00000163295	ALPI	-9.34338
ENSG00000236444	UBE2L5	-9.26313
ENSG00000231989	PPP1R2B	-9.22689
ENSG00000130589	HELZ2	-9.21094
ENSG00000256374	PPIAL4D	-9.14089
ENSG00000172803	SNX32	-9.10063
ENSG00000103184	SEC14L5	-9.07001
ENSG00000162069	BICDL2	-8.96901
ENSG00000225528	Z82206.1	-8.95103
ENSG00000064205	CCN5	-8.93624
ENSG00000263353	PPIAL4A	-8.91722
ENSG00000130592	LSP1	-8.89802
ENSG00000130822	PNCK	-8.88393
ENSG00000092969	TGFB2	-8.84381
ENSG00000073150	PANX2	-8.82517
ENSG00000286102	AP000552.4	-8.82324
ENSG00000196421	C20orf204	-8.78016
ENSG00000130487	KLHDC7B	-8.76514
ENSG00000234409	CCDC188	-8.75947
ENSG00000177989	ODF3B	-8.75286
ENSG00000188263	IL17REL	-8.71239
ENSG00000215915	ATAD3C	-8.69462
ENSG00000215174	NLRP2B	-8.68093
ENSG00000100341	PNPLA5	-8.67215
ENSG00000286175	AC023490.5	-8.65514
ENSG00000189169	KRTAP10-12	-8.62887
ENSG00000205439	KRTAP12-3	-8.5816
ENSG00000128310	GALR3	-8.58063
ENSG00000243489	KRTAP10-11	-8.56523
ENSG00000212933	KRTAP12-4	-8.56484
ENSG00000126895	AVPR2	-8.53735
ENSG00000272804	KRTAP10-7	-8.53526
ENSG00000221837	KRTAP10-9	-8.53298
ENSG00000187766	KRTAP10-8	-8.53012
ENSG00000221859	KRTAP10-10	-8.48012
ENSG00000225110	PNMA6F	-8.47459
ENSG00000099985	OSM	-8.465
ENSG00000178026	LRRC75B	-8.46052
ENSG00000124227	ANKRD60	-8.44565
ENSG00000215454	KRTAP10-4	-8.42779
ENSG00000177943	MAMDC4	-8.42155
ENSG00000212935	KRTAP10-3	-8.4214
ENSG00000188155	KRTAP10-6	-8.39583
ENSG00000160202	CRYAA	-8.39032
ENSG00000182584	ACTL10	-8.38698
ENSG00000134595	SOX3	-8.38434
ENSG00000279782	PPIAL4F	-8.37928
ENSG00000205445	KRTAP10-2	-8.37627
ENSG00000235961	PNMA6A	-8.36982
ENSG00000276076	CRYAA2	-8.36929
ENSG00000125531	FNDC11	-8.34362
ENSG00000125522	NPBWR2	-8.3235
ENSG00000166897	ELFN2	-8.2978
ENSG00000184058	TBX1	-8.28571
ENSG00000100379	KCTD17	-8.27859
ENSG00000125533	BHLHE23	-8.2785
ENSG00000128322	IGLL1	-8.2569
ENSG00000179772	FOXS1	-8.2548
ENSG00000152936	LMNTD1	-8.247
ENSG00000132671	SSTR4	-8.24529
ENSG00000171873	ADRA1D	-8.22792
ENSG00000132821	VSTM2L	-8.20393
ENSG00000274600	RIMBP3B	-8.20103
ENSG00000101180	HRH3	-8.20015
ENSG00000286265	AC007244.1	-8.17891
ENSG00000186197	EDARADD	-8.14511
ENSG00000100632	ERH	-8.14056
ENSG00000130701	RBBP8NL	-8.13326
ENSG00000149609	C20orf144	-8.11621
ENSG00000125861	GFRA4	-8.10851
ENSG00000101282	RSPO4	-8.1019
ENSG00000183246	RIMBP3C	-8.06166
ENSG00000100429	HDAC10	-8.0589
ENSG00000215455	KRTAP10-1	-8.04427
ENSG00000183260	ABHD16B	-8.01066
DNA:hAT:MER53	DNA:hAT:MER53	-7.96729
ENSG00000271567	PPIAL4E	-7.9612
ENSG00000133475	GGT2	-7.95114
ENSG00000251322	SHANK3	-7.94941
ENSG00000099769	IGFALS	-7.90671
ENSG00000187550	SBK2	-7.89638
ENSG00000187754	SSX7	-7.86937
ENSG00000234965	SHISA8	-7.86528
ENSG00000283567	C19orf85	-7.86391
ENSG00000213937	CLDN9	-7.86272
ENSG00000100316	RPL3	-7.85545
ENSG00000197734	C14orf178	-7.85109
ENSG00000067840	PDZD4	-7.84196
ENSG00000168135	KCNJ4	-7.83624
ENSG00000222038	POTEJ	-7.81261
ENSG00000188064	WNT7B	-7.78847
ENSG00000049769	PPP1R3F	-7.75987
ENSG00000215817	ZC3H11B	-7.74997
ENSG00000186998	EMID1	-7.71921
ENSG00000183066	WBP2NL	-7.71463
ENSG00000185386	MAPK11	-7.70969
ENSG00000063515	GSC2	-7.69057
ENSG00000196834	POTEI	-7.67467
ENSG00000269855	RNF225	-7.67322
ENSG00000100156	SLC16A8	-7.67234
ENSG00000280778	AC243547.3	-7.66112
ENSG00000184113	CLDN5	-7.64349
ENSG00000099889	ARVCF	-7.61991
ENSG00000204653	ASPDH	-7.59842
ENSG00000102032	RENBP	-7.55987
ENSG00000167617	CDC42EP5	-7.52689
ENSG00000124334	IL9R	-7.52614
ENSG00000130433	CACNG6	-7.50344
DNA:hAT-Tip100:Zaphod2	DNA:hAT-Tip100:Zaphod2	-7.48186
ENSG00000171695	LKAAEAR1	-7.47057
ENSG00000243509	TNFRSF6B	-7.43551
ENSG00000185875	THNSL1	-7.37253
ENSG00000235376	RPEL1	-7.34752
ENSG00000185942	NKAIN3	-7.30535
ENSG00000101222	SPEF1	-7.29995
LTR:ERV1:HERV-Fc1_LTR3	LTR:ERV1:HERV-Fc1_LTR3	-7.29086
ENSG00000230626	AC011005.1	-7.26193
ENSG00000101197	BIRC7	-7.25587
ENSG00000134072	CAMK1	-7.24152
ENSG00000125508	SRMS	-7.23753
ENSG00000270188	MTRNR2L11	-7.23086
ENSG00000182162	P2RY8	-7.19723
LTR:ERVL:HERV16-int	LTR:ERVL:HERV16-int	-7.19017
ENSG00000197785	ATAD3A	-7.17341
ENSG00000278803	AC236972.4	-7.13747
ENSG00000275793	RIMBP3	-7.13615
ENSG00000204851	PNMA8B	-7.12518
ENSG00000187808	SOWAHD	-7.1218
ENSG00000226650	KIF4B	-7.0941
ENSG00000275520	FAM236A	-7.07869
ENSG00000268994	FAM236B	-7.07115
ENSG00000163584	RPL22L1	-7.04294
ENSG00000182492	BGN	-7.02301
ENSG00000184232	OAF	-7.00781
ENSG00000213892	CEACAM16	-7.00715
ENSG00000283594	FAM236C	-6.97664
ENSG00000101188	NTSR1	-6.97193
ENSG00000075240	GRAMD4	-6.96888
ENSG00000225396	FAM236D	-6.95715
ENSG00000015285	WAS	-6.94884
ENSG00000270339	PPIAL4H	-6.9282
ENSG00000167614	TTYH1	-6.91557
ENSG00000241123	KRTAP10-5	-6.91166
ENSG00000186810	CXCR3	-6.90771
ENSG00000125787	GNRH2	-6.8996
ENSG00000182489	XKRX	-6.86935
ENSG00000223591	CENPVL1	-6.86889
ENSG00000283093	CENPVL2	-6.86881
ENSG00000105509	HAS1	-6.82897
ENSG00000180138	CSNK1A1L	-6.82174
ENSG00000099999	RNF215	-6.81581
ENSG00000123569	H2BFWT	-6.79099
ENSG00000236737	GAGE12B	-6.77542
ENSG00000274736	CCL23	-6.77215
ENSG00000269433	OPN1MW3	-6.77206
ENSG00000166160	OPN1MW2	-6.77072
ENSG00000176076	KCNE5	-6.76446
ENSG00000146476	ARMT1	-6.76401
ENSG00000162298	SYVN1	-6.7637
ENSG00000095752	IL11	-6.7469
ENSG00000102076	OPN1LW	-6.73915
ENSG00000102145	GATA1	-6.73373
ENSG00000163884	KLF15	-6.72925
ENSG00000130383	FUT5	-6.722
ENSG00000124449	IRGC	-6.7218
ENSG00000147378	FATE1	-6.72024
ENSG00000283697	HSFX3	-6.71904
ENSG00000268221	OPN1MW	-6.71256
LTR:ERV1:LTR7A	LTR:ERV1:LTR7A	-6.69781
ENSG00000101204	CHRNA4	-6.69408
ENSG00000100121	GGTLC2	-6.68963
ENSG00000251287	ALG1L2	-6.6819
ENSG00000122122	SASH3	-6.65416
ENSG00000184194	GPR173	-6.64345
ENSG00000274559	CU639417.1	-6.63402
ENSG00000100373	UPK3A	-6.61525
ENSG00000138892	TTLL8	-6.59759
ENSG00000273513	TBC1D3K	-6.59202
ENSG00000258947	TUBB3	-6.57892
ENSG00000106410	NOBOX	-6.5788
ENSG00000243710	CFAP57	-6.57309
ENSG00000171388	APLN	-6.56456
ENSG00000183598	HIST2H3D	-6.5561
ENSG00000205593	DENND6B	-6.5558
ENSG00000187682	ERAS	-6.54811
ENSG00000137285	TUBB2B	-6.54492
ENSG00000204183	GDF5OS	-6.5447
ENSG00000253831	ETV3L	-6.54431
ENSG00000067842	ATP2B3	-6.5228
ENSG00000235568	NFAM1	-6.51946
ENSG00000013297	CLDN11	-6.51022
DNA:hAT:MER96	DNA:hAT:MER96	-6.50874
ENSG00000206140	TMEM191C	-6.50547
ENSG00000125965	GDF5	-6.49972
ENSG00000205362	MT1A	-6.49512
ENSG00000102181	CD99L2	-6.4781
ENSG00000133124	IRS4	-6.46816
ENSG00000267978	MAGEA9B	-6.44717
ENSG00000174348	PODN	-6.44576
ENSG00000144635	DYNC1LI1	-6.43559
ENSG00000166979	EVA1C	-6.42345
ENSG00000164089	ETNPPL	-6.38439
ENSG00000274791	F8A2	-6.38113
ENSG00000117016	RIMS3	-6.36134
ENSG00000100346	CACNA1I	-6.35601
ENSG00000129437	KLK14	-6.35552
ENSG00000100092	SH3BP1	-6.3487
ENSG00000250254	PTTG2	-6.34554
ENSG00000167601	AXL	-6.33809
ENSG00000198417	MT1F	-6.33446
ENSG00000108561	C1QBP	-6.3342
ENSG00000186912	P2RY4	-6.32084
LINE:L1:L1P4c	LINE:L1:L1P4c	-6.31926
ENSG00000100368	CSF2RB	-6.31884
ENSG00000130052	STARD8	-6.31432
ENSG00000187045	TMPRSS6	-6.31283
ENSG00000278195	SSTR3	-6.31173
ENSG00000100311	PDGFB	-6.30209
ENSG00000125457	MIF4GD	-6.29529
ENSG00000221890	NPTXR	-6.29215
ENSG00000244486	SCARF2	-6.27371
ENSG00000100302	RASD2	-6.26283
ENSG00000152527	PLEKHH2	-6.25982
ENSG00000170925	TEX13B	-6.25595
ENSG00000198211	AC092143.1	-6.25365
ENSG00000100053	CRYBB3	-6.24402
ENSG00000274611	TBC1D3	-6.24368
ENSG00000280969	RPS4Y2	-6.24313
ENSG00000157613	CREB3L1	-6.23215
ENSG00000229937	PRPS1L1	-6.20759
ENSG00000101331	CCM2L	-6.19954
ENSG00000128268	MGAT3	-6.19392
ENSG00000153902	LGI4	-6.18962
ENSG00000231274	SBK3	-6.16673
ENSG00000215397	SCRT2	-6.16567
ENSG00000268738	HSFX2	-6.16224
ENSG00000154237	LRRK1	-6.15874
ENSG00000254709	IGLL5	-6.15787
ENSG00000187905	LRRC74B	-6.15641
SINE:tRNA:LFSINE_Vert	SINE:tRNA:LFSINE_Vert	-6.15634
ENSG00000212127	TAS2R14	-6.1563
ENSG00000171116	HSFX1	-6.15449
LTR:ERV1:HERV-Fc2_LTR	LTR:ERV1:HERV-Fc2_LTR	-6.15291
ENSG00000100297	MCM5	-6.1187
ENSG00000172404	DNAJB7	-6.11065
ENSG00000091513	TF	-6.10904
ENSG00000188677	PARVB	-6.10806
ENSG00000275954	TBC1D3F	-6.1006
DNA:TcMar-Tigger:Tigger11a	DNA:TcMar-Tigger:Tigger11a	-6.09977
ENSG00000148341	SH3GLB2	-6.09489
ENSG00000204532	ZSCAN5C	-6.09252
ENSG00000100253	MIOX	-6.08678
ENSG00000189420	ZFP92	-6.08097
ENSG00000204410	MSH5	-6.07775
ENSG00000178700	DHFR2	-6.07461
LTR:ERVL:MER54A	LTR:ERVL:MER54A	-6.05876
ENSG00000160469	BRSK1	-6.0582
ENSG00000244752	CRYBB2	-6.05102
ENSG00000187066	TMEM262	-6.043
ENSG00000274808	TBC1D3B	-6.03879
ENSG00000274252	GGTLC3	-6.01226
ENSG00000099721	AMELY	-6.0097
ENSG00000204071	TCEAL6	-6.00702
ENSG00000160255	ITGB2	-6.00542
ENSG00000130829	DUSP9	-6.00338
ENSG00000100078	PLA2G3	-6.00203
ENSG00000100055	CYTH4	-6.00065
ENSG00000185158	LRRC37B	-5.99637
ENSG00000125510	OPRL1	-5.99591
ENSG00000100365	NCF4	-5.99107
ENSG00000123584	MAGEA9	-5.98902
ENSG00000285625	AC117378.1	-5.97503
ENSG00000187175	KRTAP12-1	-5.9679
ENSG00000127588	GNG13	-5.96635
ENSG00000125816	NKX2-4	-5.9619
ENSG00000134333	LDHA	-5.95876
ENSG00000221864	KRTAP12-2	-5.95772
ENSG00000177752	YIPF7	-5.92059
ENSG00000183134	PTGDR2	-5.90349
ENSG00000188611	ASAH2	-5.89874
ENSG00000013619	MAMLD1	-5.89361
ENSG00000203883	SOX18	-5.89317
ENSG00000101198	NKAIN4	-5.89236
ENSG00000104818	CGB2	-5.87233
ENSG00000159079	CFAP298	-5.87206
ENSG00000134594	RAB33A	-5.85907
ENSG00000087250	MT3	-5.85526
ENSG00000125898	FAM110A	-5.85293
ENSG00000188396	TCTEX1D4	-5.84676
ENSG00000122121	XPNPEP2	-5.83638
LTR:ERVL:LTR18C	LTR:ERVL:LTR18C	-5.82591
ENSG00000105696	TMEM59L	-5.82482
ENSG00000125813	PAX1	-5.81696
ENSG00000176679	TGIF2LY	-5.81616
ENSG00000269720	CCDC194	-5.81604
ENSG00000196972	SMIM10L2B	-5.81168
ENSG00000235272	RAMACL	-5.81036
ENSG00000197565	COL4A6	-5.80578
ENSG00000147223	RIPPLY1	-5.80494
ENSG00000197405	C5AR1	-5.80484
ENSG00000089820	ARHGAP4	-5.7999
ENSG00000008056	SYN1	-5.78901
ENSG00000127530	OR7C1	-5.78543
ENSG00000147262	GPR119	-5.77944
ENSG00000183396	TMEM89	-5.77111
ENSG00000186854	TRABD2A	-5.75638
ENSG00000101997	CCDC22	-5.75343
ENSG00000218891	ZNF579	-5.75152
ENSG00000173868	PHOSPHO1	-5.74867
ENSG00000196338	NLGN3	-5.746
ENSG00000215568	GAB4	-5.74548
ENSG00000101194	SLC17A9	-5.71543
ENSG00000183208	GDPGP1	-5.71482
ENSG00000131831	RAI2	-5.70772
ENSG00000103089	FA2H	-5.69538
ENSG00000162482	AKR7A3	-5.69239
ENSG00000158623	COPG2	-5.68824
ENSG00000102524	TNFSF13B	-5.66864
ENSG00000169575	VPREB1	-5.6607
ENSG00000149635	OCSTAMP	-5.65322
ENSG00000101898	MCTS2P	-5.64513
ENSG00000224109	CENPVL3	-5.64033
ENSG00000125872	LRRN4	-5.61654
ENSG00000240038	AMY2B	-5.61158
ENSG00000232593	KANTR	-5.60847
ENSG00000156009	MAGEA8	-5.6012
ENSG00000126759	CFP	-5.60015
ENSG00000151470	C4orf33	-5.59963
ENSG00000185453	ZSWIM9	-5.59747
LTR:ERVK:LTR22C	LTR:ERVK:LTR22C	-5.59679
ENSG00000154059	IMPACT	-5.59351
ENSG00000169562	GJB1	-5.59344
ENSG00000184702	SEPTIN5	-5.59107
ENSG00000088881	EBF4	-5.57144
ENSG00000160185	UBASH3A	-5.5671
ENSG00000151838	CCDC175	-5.56166
ENSG00000177854	TMEM187	-5.56023
ENSG00000179846	NKPD1	-5.55724
ENSG00000198173	FAM47C	-5.53981
ENSG00000274419	TBC1D3D	-5.53779
ENSG00000160182	TFF1	-5.52505
ENSG00000036054	TBC1D23	-5.51935
ENSG00000168060	NAALADL1	-5.50983
ENSG00000100385	IL2RB	-5.50438
ENSG00000205927	OLIG2	-5.50405
ENSG00000100312	ACR	-5.49999
SINE:Alu:AluYe5	SINE:Alu:AluYe5	-5.49851
ENSG00000128242	GAL3ST1	-5.49793
ENSG00000160180	TFF3	-5.49122
ENSG00000167767	KRT80	-5.49073
ENSG00000118972	FGF23	-5.47309
ENSG00000198934	MAGEE1	-5.46692
ENSG00000267261	AC099811.2	-5.45966
ENSG00000283247	CCDC201	-5.45863
ENSG00000173581	CCDC106	-5.45836
ENSG00000056998	GYG2	-5.45735
ENSG00000134057	CCNB1	-5.45402
ENSG00000102313	ITIH6	-5.45186
ENSG00000159733	ZFYVE28	-5.44065
ENSG00000186980	KRTAP23-1	-5.43988
ENSG00000149634	SPATA25	-5.41727
ENSG00000278558	TMEM191B	-5.40815
ENSG00000163719	MTMR14	-5.40774
ENSG00000274933	TBC1D3I	-5.40639
ENSG00000175894	TSPEAR	-5.40599
ENSG00000214787	MS4A4E	-5.38517
ENSG00000274226	TBC1D3H	-5.37558
ENSG00000135077	HAVCR2	-5.35807
ENSG00000057252	SOAT1	-5.35133
LTR:ERVL:LTR21C	LTR:ERVL:LTR21C	-5.34626
ENSG00000196507	TCEAL3	-5.33044
ENSG00000188672	RHCE	-5.32715
ENSG00000161681	SHANK1	-5.31071
ENSG00000204538	PSORS1C2	-5.30993
ENSG00000173976	RAX2	-5.30614
ENSG00000251184	AL672142.1	-5.30535
LTR:ERV1:MER110	LTR:ERV1:MER110	-5.30209
ENSG00000099904	ZDHHC8	-5.29957
ENSG00000260287	TBC1D3G	-5.29867
ENSG00000125998	FAM83C	-5.29604
ENSG00000140526	ABHD2	-5.29281
ENSG00000254852	NPIPA2	-5.28718
ENSG00000160233	LRRC3	-5.28455
ENSG00000156413	FUT6	-5.27327
ENSG00000101335	MYL9	-5.2694
ENSG00000130173	ANGPTL8	-5.26605
ENSG00000112110	MRPL18	-5.26394
ENSG00000099957	P2RX6	-5.25312
ENSG00000219438	TAFA5	-5.23799
ENSG00000149596	JPH2	-5.21279
ENSG00000278848	TP53TG3F	-5.21047
ENSG00000104327	CALB1	-5.20917
ENSG00000146282	RARS2	-5.20462
ENSG00000159261	CLDN14	-5.18888
ENSG00000205704	LINC00634	-5.18779
ENSG00000154620	TMSB4Y	-5.17221
ENSG00000232196	MTRNR2L4	-5.16777
ENSG00000177398	UMODL1	-5.16197
LTR:ERVL:LTR62	LTR:ERVL:LTR62	-5.16108
ENSG00000236371	CT47A1	-5.15401
ENSG00000096872	IFT74	-5.15383
ENSG00000134339	SAA2	-5.15303
ENSG00000180616	SSTR2	-5.13336
ENSG00000228049	POLR2J2	-5.13196
ENSG00000183691	NOG	-5.12871
ENSG00000133739	LRRCC1	-5.12747
ENSG00000165678	GHITM	-5.12596
ENSG00000173890	GPR160	-5.12247
ENSG00000198064	NPIPB13	-5.11841
ENSG00000135723	FHOD1	-5.11641
ENSG00000171109	MFN1	-5.10614
ENSG00000171135	JAGN1	-5.09828
ENSG00000178982	EIF3K	-5.07468
ENSG00000184788	SATL1	-5.06642
ENSG00000228672	PROB1	-5.06486
ENSG00000135702	CHST5	-5.06159
ENSG00000258713	C20orf141	-5.05331
ENSG00000090659	CD209	-5.04844
ENSG00000172775	FAM192A	-5.04209
ENSG00000101158	NELFCD	-5.04087
ENSG00000106052	TAX1BP1	-5.03014
ENSG00000270629	NBPF14	-5.00978
ENSG00000204852	TCTN1	-5.00465
ENSG00000180043	FAM71E2	-5.00395
ENSG00000156928	MALSU1	-4.98144
ENSG00000102879	CORO1A	-4.98081
ENSG00000206559	ZCWPW2	-4.97804
ENSG00000167604	NFKBID	-4.97689
ENSG00000143669	LYST	-4.9612
ENSG00000241322	CDRT1	-4.95998
ENSG00000030582	GRN	-4.95149
ENSG00000148187	MRRF	-4.94794
ENSG00000085117	CD82	-4.93586
ENSG00000268643	AC006486.1	-4.92184
ENSG00000164241	C5orf63	-4.90731
ENSG00000198843	SELENOT	-4.90542
ENSG00000278299	TBC1D3C	-4.90114
ENSG00000101421	CHMP4B	-4.89646
ENSG00000163714	U2SURP	-4.89473
ENSG00000273820	USP27X	-4.88874
ENSG00000153140	CETN3	-4.8886
ENSG00000196782	MAML3	-4.88781
ENSG00000147381	MAGEA4	-4.87604
ENSG00000177627	C12orf54	-4.86691
ENSG00000275895	U2AF1L5	-4.86094
ENSG00000205364	MT1M	-4.83581
ENSG00000164900	GBX1	-4.82845
ENSG00000170373	CST1	-4.82163
ENSG00000127533	F2RL3	-4.81969
ENSG00000212747	RTL8B	-4.81831
ENSG00000100197	CYP2D6	-4.80662
ENSG00000074800	ENO1	-4.80469
ENSG00000132646	PCNA	-4.80111
ENSG00000148935	GAS2	-4.79882
ENSG00000221932	HEPN1	-4.79547
ENSG00000148156	ACTL7B	-4.79438
ENSG00000100246	DNAL4	-4.79309
ENSG00000268629	TEX13A	-4.78753
ENSG00000120500	ARR3	-4.78722
ENSG00000167325	RRM1	-4.77809
LTR:ERVL:HERVL18-int	LTR:ERVL:HERVL18-int	-4.77629
ENSG00000139636	LMBR1L	-4.77171
ENSG00000119242	CCDC92	-4.77115
ENSG00000136810	TXN	-4.7687
ENSG00000196220	SRGAP3	-4.75457
ENSG00000069974	RAB27A	-4.74943
ENSG00000234289	H2BFS	-4.747
ENSG00000147432	CHRNB3	-4.74409
ENSG00000176809	LRRC37A3	-4.7437
ENSG00000125354	SEPTIN6	-4.74212
ENSG00000258417	AC100868.1	-4.74117
ENSG00000271425	NBPF10	-4.73419
ENSG00000267179	AC008770.2	-4.73294
ENSG00000278599	TBC1D3E	-4.72958
ENSG00000197046	SIGLEC15	-4.72587
ENSG00000165583	SSX5	-4.72524
ENSG00000172232	AZU1	-4.72347
ENSG00000255071	SAA2-SAA4	-4.72328
ENSG00000236126	CT47A3	-4.72049
LTR:ERV1:MER51-int	LTR:ERV1:MER51-int	-4.7131
ENSG00000110046	ATG2A	-4.70894
LTR:ERV1:LTR06	LTR:ERV1:LTR06	-4.7083
ENSG00000159251	ACTC1	-4.69923
ENSG00000284773	AC114490.3	-4.69605
ENSG00000182952	HMGN4	-4.69356
ENSG00000204291	COL15A1	-4.69245
ENSG00000101160	CTSZ	-4.69004
ENSG00000100427	MLC1	-4.68872
ENSG00000215021	PHB2	-4.68796
ENSG00000186130	ZBTB6	-4.68687
ENSG00000175756	AURKAIP1	-4.67557
ENSG00000160013	PTGIR	-4.67359
ENSG00000138944	SHISAL1	-4.6611
ENSG00000123130	ACOT9	-4.64868
ENSG00000204147	ASAH2B	-4.64385
ENSG00000168610	STAT3	-4.63295
LTR:ERV1:MER101B	LTR:ERV1:MER101B	-4.6303
ENSG00000186732	MPPED1	-4.62991
ENSG00000164330	EBF1	-4.62221
ENSG00000152382	TADA1	-4.60706
ENSG00000196811	CHRNG	-4.60697
ENSG00000243678	NME2	-4.60105
ENSG00000160201	U2AF1	-4.60103
ENSG00000100146	SOX10	-4.59813
ENSG00000157551	KCNJ15	-4.59593
ENSG00000165478	HEPACAM	-4.5958
ENSG00000142178	SIK1	-4.59441
ENSG00000147059	SPIN2A	-4.59392
ENSG00000142856	ITGB3BP	-4.5863
ENSG00000133265	HSPBP1	-4.58093
ENSG00000017483	SLC38A5	-4.57754
ENSG00000090447	TFAP4	-4.57275
ENSG00000034693	PEX3	-4.5727
ENSG00000158201	ABHD3	-4.56458
ENSG00000117280	RAB29	-4.55994
ENSG00000226600	CT47A9	-4.55501
ENSG00000163634	THOC7	-4.553
ENSG00000214654	B3GNT10	-4.55053
ENSG00000124143	ARHGAP40	-4.54959
ENSG00000269404	SPIB	-4.54828
ENSG00000156256	USP16	-4.5472
ENSG00000155393	HEATR3	-4.54716
ENSG00000125820	NKX2-2	-4.53632
ENSG00000205857	NANOGNB	-4.53571
ENSG00000178531	CTXN1	-4.53136
ENSG00000112312	GMNN	-4.52938
ENSG00000251537	AC005324.3	-4.51201
ENSG00000100290	BIK	-4.50511
ENSG00000177932	ZNF354C	-4.50468
ENSG00000126259	KIRREL2	-4.50287
ENSG00000063177	RPL18	-4.49316
ENSG00000214491	SEC14L6	-4.47627
ENSG00000213931	HBE1	-4.47331
ENSG00000256061	DNAAF4	-4.47066
ENSG00000187416	LHFPL3	-4.4623
ENSG00000267710	EDDM13	-4.45952
LTR:ERVL-MaLR:THE1-int	LTR:ERVL-MaLR:THE1-int	-4.45199
ENSG00000159055	MIS18A	-4.44872
ENSG00000086967	MYBPC2	-4.44416
ENSG00000153044	CENPH	-4.43983
ENSG00000213022	KLK9	-4.43921
ENSG00000165359	INTS6L	-4.43208
ENSG00000226685	CT47A12	-4.43085
ENSG00000143476	DTL	-4.42703
ENSG00000236699	ARHGEF38	-4.40479
ENSG00000109971	HSPA8	-4.40175
ENSG00000169297	NR0B1	-4.39344
ENSG00000105605	CACNG7	-4.39134
ENSG00000204511	MCCD1	-4.39098
ENSG00000167703	SLC43A2	-4.38408
ENSG00000108515	ENO3	-4.38107
ENSG00000198818	SFT2D1	-4.38107
ENSG00000265590	C21orf59-TCP10L	-4.38077
ENSG00000127337	YEATS4	-4.3657
ENSG00000165175	MID1IP1	-4.36501
ENSG00000259224	SLC35G6	-4.35469
ENSG00000130830	MPP1	-4.35063
ENSG00000011260	UTP18	-4.3505
ENSG00000167483	NIBAN3	-4.34473
ENSG00000111728	ST8SIA1	-4.34282
ENSG00000160145	KALRN	-4.33778
ENSG00000145996	CDKAL1	-4.33356
ENSG00000275034	TP53TG3E	-4.32599
ENSG00000163864	NMNAT3	-4.32469
ENSG00000150054	MPP7	-4.32297
ENSG00000078814	MYH7B	-4.31673
ENSG00000101445	PPP1R16B	-4.31609
ENSG00000100985	MMP9	-4.31564
ENSG00000103275	UBE2I	-4.31122
ENSG00000149654	CDH22	-4.31009
ENSG00000130032	PRRG3	-4.30865
ENSG00000266964	FXYD1	-4.30416
ENSG00000110693	SOX6	-4.30277
ENSG00000108669	CYTH1	-4.30275
ENSG00000159111	MRPL10	-4.28815
ENSG00000130347	RTN4IP1	-4.28321
ENSG00000250782	TAF11L14	-4.28066
ENSG00000091583	APOH	-4.27978
ENSG00000204618	RNF39	-4.27598
ENSG00000156261	CCT8	-4.27532
ENSG00000135245	HILPDA	-4.27339
ENSG00000124232	RBPJL	-4.27219
ENSG00000186714	CCDC73	-4.26771
ENSG00000173406	DAB1	-4.26383
ENSG00000139131	YARS2	-4.25221
ENSG00000099910	KLHL22	-4.23653
ENSG00000185306	C12orf56	-4.23604
ENSG00000126457	PRMT1	-4.23275
ENSG00000113048	MRPS27	-4.23244
ENSG00000142539	AC020909.1	-4.23004
ENSG00000179583	CIITA	-4.22692
ENSG00000108559	NUP88	-4.22464
ENSG00000031691	CENPQ	-4.22288
ENSG00000176635	HORMAD2	-4.20829
ENSG00000166482	MFAP4	-4.20529
ENSG00000277858	H2AFB2	-4.20445
ENSG00000152926	ZNF117	-4.20224
ENSG00000108448	TRIM16L	-4.2002
ENSG00000197620	CXorf40A	-4.19214
LTR:ERV1:LTR27	LTR:ERV1:LTR27	-4.1902
ENSG00000130348	QRSL1	-4.18934
ENSG00000099246	RAB18	-4.18701
ENSG00000260916	CCPG1	-4.18579
ENSG00000204152	TIMM23B	-4.18089
ENSG00000179922	ZNF784	-4.17954
ENSG00000138709	LARP1B	-4.17711
ENSG00000151611	MMAA	-4.17605
ENSG00000196433	ASMT	-4.16909
ENSG00000128011	LRFN1	-4.16805
ENSG00000169288	MRPL1	-4.16434
ENSG00000188649	CC2D2B	-4.16333
DNA:TcMar-Tigger:UCON39	DNA:TcMar-Tigger:UCON39	-4.16003
ENSG00000151882	CCL28	-4.14543
ENSG00000166946	CCNDBP1	-4.14443
ENSG00000278588	HIST1H2BI	-4.14313
ENSG00000178809	TRIM73	-4.13953
ENSG00000122986	HVCN1	-4.13809
ENSG00000101213	PTK6	-4.13679
ENSG00000259171	AL163636.2	-4.13613
LTR:ERV1:MER83C	LTR:ERV1:MER83C	-4.13515
ENSG00000101104	PABPC1L	-4.13096
ENSG00000267157	AC011499.1	-4.12534
ENSG00000139223	ANP32D	-4.12059
ENSG00000130054	FAM155B	-4.1191
ENSG00000226929	CT47A11	-4.11153
DNA:TcMar-Tigger:MamRep137	DNA:TcMar-Tigger:MamRep137	-4.10812
ENSG00000267173	AC245748.1	-4.10076
ENSG00000261221	ZNF865	-4.10042
ENSG00000147872	PLIN2	-4.09803
ENSG00000168806	LCMT2	-4.09354
ENSG00000188501	LCTL	-4.09311
ENSG00000132361	CLUH	-4.0903
ENSG00000181938	GINS3	-4.08634
ENSG00000125835	SNRPB	-4.08072
ENSG00000072803	FBXW11	-4.0794
ENSG00000166436	TRIM66	-4.07365
ENSG00000105229	PIAS4	-4.07361
ENSG00000204060	FOXO6	-4.07245
ENSG00000239900	ADSL	-4.07142
ENSG00000138794	CASP6	-4.06765
LTR:ERVL-MaLR:MLT1E2-int	LTR:ERVL-MaLR:MLT1E2-int	-4.06736
ENSG00000076344	RGS11	-4.06564
ENSG00000186684	CYP27C1	-4.05774
ENSG00000091879	ANGPT2	-4.05393
ENSG00000205609	EIF3CL	-4.05293
LTR:ERV1:LTR10G	LTR:ERV1:LTR10G	-4.05288
ENSG00000142173	COL6A2	-4.04829
ENSG00000068366	ACSL4	-4.04303
ENSG00000198814	GK	-4.04146
ENSG00000196431	CRYBA4	-4.03993
ENSG00000114126	TFDP2	-4.03478
ENSG00000114686	MRPL3	-4.03435
ENSG00000125170	DOK4	-4.03245
ENSG00000150275	PCDH15	-4.02122
ENSG00000148985	PGAP2	-4.01482
ENSG00000278845	MRPL45	-4.01229
ENSG00000143633	C1orf131	-4.00579
LTR:Gypsy:MamGypLTR1d	LTR:Gypsy:MamGypLTR1d	-4.00354
ENSG00000204352	C9orf129	-4.0034
ENSG00000256977	LIMS3	-4.00077
ENSG00000142156	COL6A1	-3.99083
ENSG00000226023	CT47A6	-3.98103
ENSG00000184221	OLIG1	-3.9729
ENSG00000073910	FRY	-3.97249
ENSG00000160961	ZNF333	-3.97014
ENSG00000267360	AC012309.1	-3.96867
ENSG00000170381	SEMA3E	-3.96703
ENSG00000185220	PGBD2	-3.96584
ENSG00000142459	EVI5L	-3.96058
ENSG00000142235	LMTK3	-3.96055
ENSG00000188636	RTL6	-3.95815
ENSG00000181722	ZBTB20	-3.95486
ENSG00000090857	PDPR	-3.95019
ENSG00000047648	ARHGAP6	-3.94792
ENSG00000273047	AL121845.2	-3.94729
ENSG00000181392	SYNE4	-3.94623
ENSG00000280433	FP565260.6	-3.94266
ENSG00000082397	EPB41L3	-3.9408
ENSG00000204628	RACK1	-3.93893
ENSG00000179041	RRS1	-3.93394
ENSG00000106460	TMEM106B	-3.93028
ENSG00000221874	ZNF816-ZNF321P	-3.9286
ENSG00000125895	TMEM74B	-3.92784
ENSG00000147234	FRMPD3	-3.92774
ENSG00000129354	AP1M2	-3.92713
ENSG00000167513	CDT1	-3.92274
ENSG00000163879	DNALI1	-3.92242
ENSG00000173698	ADGRG2	-3.92014
ENSG00000213516	RBMXL1	-3.91903
ENSG00000274944	AL139260.3	-3.91741
ENSG00000288520	AL357075.5	-3.91469
ENSG00000125863	MKKS	-3.91405
ENSG00000166323	C11orf65	-3.91103
ENSG00000154743	TSEN2	-3.90907
ENSG00000105329	TGFB1	-3.90868
ENSG00000196132	MYT1	-3.90103
ENSG00000253729	PRKDC	-3.8974
ENSG00000160072	ATAD3B	-3.89592
ENSG00000122432	SPATA1	-3.8922
ENSG00000100994	PYGB	-3.89102
ENSG00000008952	SEC62	-3.88703
ENSG00000067057	PFKP	-3.87798
ENSG00000123572	NRK	-3.87644
ENSG00000168758	SEMA4C	-3.87495
ENSG00000070540	WIPI1	-3.87219
ENSG00000177692	DNAJC28	-3.87183
LTR:ERVL:LTR47B3	LTR:ERVL:LTR47B3	-3.8638
ENSG00000186523	FAM86B1	-3.86366
ENSG00000187097	ENTPD5	-3.85935
ENSG00000167792	NDUFV1	-3.85146
ENSG00000204385	SLC44A4	-3.84635
ENSG00000054690	PLEKHH1	-3.84475
ENSG00000183439	TRIM61	-3.84388
ENSG00000073169	SELENOO	-3.84294
ENSG00000159905	ZNF221	-3.84285
ENSG00000169813	HNRNPF	-3.84172
LTR:ERV1:MER61F	LTR:ERV1:MER61F	-3.83741
ENSG00000153208	MERTK	-3.83712
ENSG00000015532	XYLT2	-3.83568
ENSG00000049768	FOXP3	-3.83362
ENSG00000136878	USP20	-3.82184
ENSG00000140025	EFCAB11	-3.81639
ENSG00000205358	MT1H	-3.81397
ENSG00000269502	DMRTC1	-3.81279
ENSG00000067365	METTL22	-3.80988
ENSG00000198860	TSEN15	-3.80874
ENSG00000188986	NELFB	-3.80829
ENSG00000155158	TTC39B	-3.80697
ENSG00000168040	FADD	-3.80361
ENSG00000242362	CT47A2	-3.79788
ENSG00000090060	PAPOLA	-3.79222
ENSG00000268465	AC008403.1	-3.78924
ENSG00000124557	BTN1A1	-3.78063
ENSG00000132825	PPP1R3D	-3.77961
ENSG00000158483	FAM86C1	-3.77648
ENSG00000111783	RFX4	-3.77528
ENSG00000106355	LSM5	-3.77356
ENSG00000115257	PCSK4	-3.77262
ENSG00000237440	ZNF737	-3.77165
ENSG00000285508	AL034430.1	-3.76737
ENSG00000165449	SLC16A9	-3.76334
ENSG00000103335	PIEZO1	-3.76254
ENSG00000170558	CDH2	-3.7618
ENSG00000116690	PRG4	-3.76093
ENSG00000180383	DEFB124	-3.75485
ENSG00000237957	CT47A5	-3.75438
ENSG00000067704	IARS2	-3.7532
ENSG00000100024	UPB1	-3.75223
ENSG00000181467	RAP2B	-3.75199
ENSG00000135250	SRPK2	-3.74812
ENSG00000129691	ASH2L	-3.74626
ENSG00000236396	SLC35G4	-3.74215
ENSG00000164853	UNCX	-3.73938
ENSG00000240445	FOXO3B	-3.73832
ENSG00000197429	IPP	-3.73687
ENSG00000151466	SCLT1	-3.72993
ENSG00000068697	LAPTM4A	-3.72692
ENSG00000185753	CXorf38	-3.72449
ENSG00000163938	GNL3	-3.72359
ENSG00000104951	IL4I1	-3.72344
ENSG00000025708	TYMP	-3.72268
LINE:L1:L1P4e	LINE:L1:L1P4e	-3.7213
ENSG00000063015	SEZ6	-3.7197
LTR:ERVL:ERVL47-int	LTR:ERVL:ERVL47-int	-3.71549
ENSG00000185133	INPP5J	-3.71371
ENSG00000146859	TMEM140	-3.70963
ENSG00000184481	FOXO4	-3.70533
ENSG00000148291	SURF2	-3.70514
ENSG00000196860	TOMM20L	-3.70448
ENSG00000117155	SSX2IP	-3.7013
ENSG00000166262	FAM227B	-3.70125
ENSG00000141837	CACNA1A	-3.69723
ENSG00000124251	TP53TG5	-3.69481
ENSG00000242732	RTL5	-3.69078
ENSG00000164111	ANXA5	-3.68958
ENSG00000163913	IFT122	-3.68185
ENSG00000132388	UBE2G1	-3.68065
ENSG00000130429	ARPC1B	-3.68031
LTR:ERVK:LTR22C0	LTR:ERVK:LTR22C0	-3.67944
ENSG00000230510	PPP5D1	-3.6791
ENSG00000105722	ERF	-3.67823
ENSG00000130700	GATA5	-3.67772
ENSG00000184381	PLA2G6	-3.67658
ENSG00000163902	RPN1	-3.67483
ENSG00000132436	FIGNL1	-3.67437
ENSG00000251192	ZNF674	-3.67405
ENSG00000125520	SLC2A4RG	-3.67189
LTR:ERV1:LTR58	LTR:ERV1:LTR58	-3.66906
ENSG00000170049	KCNAB3	-3.66508
ENSG00000079785	DDX1	-3.66331
ENSG00000102471	NDFIP2	-3.66297
ENSG00000198624	CCDC69	-3.66279
ENSG00000179111	HES7	-3.66225
ENSG00000103550	KNOP1	-3.66165
ENSG00000116750	UCHL5	-3.65893
ENSG00000156374	PCGF6	-3.6556
ENSG00000240682	ISY1	-3.65244
ENSG00000152404	CWF19L2	-3.65233
ENSG00000149435	GGTLC1	-3.64702
ENSG00000134830	C5AR2	-3.63805
ENSG00000198498	TMA16	-3.61512
LTR:Gypsy:LTR81	LTR:Gypsy:LTR81	-3.61512
ENSG00000100079	LGALS2	-3.61118
ENSG00000074855	ANO8	-3.61074
ENSG00000177426	TGIF1	-3.61036
ENSG00000153130	SCOC	-3.60706
ENSG00000160124	CCDC58	-3.6055
ENSG00000048544	MRPS10	-3.60384
ENSG00000006007	GDE1	-3.60294
ENSG00000140057	AK7	-3.60144
ENSG00000260596	DUX4	-3.59996
ENSG00000116032	GRIN3B	-3.59789
ENSG00000102302	FGD1	-3.59654
ENSG00000221946	FXYD7	-3.59061
ENSG00000171291	ZNF439	-3.58498
ENSG00000112659	CUL9	-3.58462
ENSG00000184009	ACTG1	-3.58401
ENSG00000159958	TNFRSF13C	-3.58383
ENSG00000167526	RPL13	-3.58284
ENSG00000244020	MT1HL1	-3.58155
ENSG00000172725	CORO1B	-3.58134
ENSG00000100918	REC8	-3.57934
ENSG00000155463	OXA1L	-3.5773
ENSG00000125144	MT1G	-3.57508
ENSG00000213988	ZNF90	-3.57135
ENSG00000108846	ABCC3	-3.57121
ENSG00000005156	LIG3	-3.57055
ENSG00000171877	FRMD5	-3.57055
ENSG00000164983	TMEM65	-3.56768
ENSG00000178386	ZNF223	-3.56698
ENSG00000149925	ALDOA	-3.56541
ENSG00000102230	PCYT1B	-3.56475
ENSG00000206418	RAB12	-3.56442
ENSG00000085982	USP40	-3.56383
ENSG00000178605	GTPBP6	-3.56354
ENSG00000156990	RPUSD3	-3.56325
ENSG00000169239	CA5B	-3.55686
ENSG00000173678	SPDYE2B	-3.5558
ENSG00000175106	TVP23C	-3.55231
ENSG00000197774	EME2	-3.55201
ENSG00000134453	RBM17	-3.55182
ENSG00000174173	TRMT10C	-3.55179
ENSG00000094963	FMO2	-3.55079
ENSG00000254979	AP000781.2	-3.54729
ENSG00000124116	WFDC3	-3.54598
ENSG00000145868	FBXO38	-3.54542
ENSG00000205560	CPT1B	-3.54391
ENSG00000153165	RGPD3	-3.54163
ENSG00000174547	MRPL11	-3.5403
ENSG00000029639	TFB1M	-3.53673
LTR:ERV1:MER95	LTR:ERV1:MER95	-3.53591
ENSG00000179242	CDH4	-3.53558
ENSG00000137103	TMEM8B	-3.53548
ENSG00000105364	MRPL4	-3.53357
ENSG00000145002	FAM86B2	-3.533
ENSG00000204632	HLA-G	-3.52785
ENSG00000185267	CDNF	-3.52588
ENSG00000169683	LRRC45	-3.52505
ENSG00000115364	MRPL19	-3.52322
ENSG00000224712	NPIPA3	-3.52301
ENSG00000163082	SGPP2	-3.51979
ENSG00000124575	HIST1H1D	-3.51831
ENSG00000198959	TGM2	-3.51801
ENSG00000102359	SRPX2	-3.5158
ENSG00000099715	PCDH11Y	-3.51286
ENSG00000136521	NDUFB5	-3.51196
ENSG00000131203	IDO1	-3.51126
ENSG00000159588	CCDC17	-3.51065
ENSG00000112039	FANCE	-3.5088
ENSG00000137073	UBAP2	-3.5041
ENSG00000174628	IQCK	-3.4996
ENSG00000197054	ZNF763	-3.49717
ENSG00000166452	AKIP1	-3.49361
ENSG00000155906	RMND1	-3.4925
ENSG00000138686	BBS7	-3.49228
ENSG00000196866	HIST1H2AD	-3.48973
ENSG00000072201	LNX1	-3.48812
ENSG00000128534	LSM8	-3.48717
ENSG00000004939	SLC4A1	-3.48541
ENSG00000133119	RFC3	-3.48482
ENSG00000198081	ZBTB14	-3.48412
ENSG00000198841	KTI12	-3.48369
ENSG00000131153	GINS2	-3.48062
ENSG00000068912	ERLEC1	-3.4768
ENSG00000018408	WWTR1	-3.47515
ENSG00000171824	EXOSC10	-3.47326
ENSG00000184428	TOP1MT	-3.47226
ENSG00000282988	AL031777.3	-3.46954
ENSG00000165304	MELK	-3.46923
ENSG00000243317	STMP1	-3.46718
ENSG00000205981	DNAJC19	-3.46274
ENSG00000196411	EPHB4	-3.46115
ENSG00000279493	FP565260.4	-3.46042
ENSG00000130023	ERMARD	-3.45681
ENSG00000173068	BNC2	-3.45392
ENSG00000091732	ZC3HC1	-3.45318
ENSG00000152056	AP1S3	-3.45101
ENSG00000184857	TMEM186	-3.44481
ENSG00000183397	C19orf71	-3.44267
ENSG00000165533	TTC8	-3.44194
ENSG00000143632	ACTA1	-3.43953
ENSG00000129204	USP6	-3.43662
ENSG00000136937	NCBP1	-3.43608
ENSG00000164729	SLC35G3	-3.43464
ENSG00000167880	EVPL	-3.43383
ENSG00000058866	DGKG	-3.43253
ENSG00000275835	TUBGCP5	-3.43081
ENSG00000180011	ZADH2	-3.4282
ENSG00000101310	SEC23B	-3.4272
ENSG00000280571	AC006059.2	-3.42592
ENSG00000189269	DRICH1	-3.42464
ENSG00000164512	ANKRD55	-3.42361
ENSG00000130758	MAP3K10	-3.42314
ENSG00000256671	LIMS4	-3.42039
ENSG00000101361	NOP56	-3.41821
ENSG00000159496	RGL4	-3.41696
ENSG00000177600	RPLP2	-3.41482
ENSG00000101928	MOSPD1	-3.41298
ENSG00000160213	CSTB	-3.41249
ENSG00000169314	C22orf15	-3.40864
ENSG00000105261	OVOL3	-3.40815
ENSG00000077092	RARB	-3.40609
ENSG00000163608	NEPRO	-3.40606
ENSG00000172939	OXSR1	-3.40523
ENSG00000149599	DUSP15	-3.40273
ENSG00000271092	TLCD4-RWDD3	-3.40255
ENSG00000155636	RBM45	-3.40043
ENSG00000074201	CLNS1A	-3.40004
ENSG00000106028	SSBP1	-3.39832
ENSG00000134146	DPH6	-3.39778
ENSG00000206203	TSSK2	-3.39597
ENSG00000137944	KYAT3	-3.39549
ENSG00000164691	TAGAP	-3.39067
ENSG00000182798	MAGEB17	-3.39002
ENSG00000108187	PBLD	-3.38966
ENSG00000101546	RBFA	-3.3896
ENSG00000119900	OGFRL1	-3.38888
ENSG00000170448	NFXL1	-3.3878
ENSG00000175348	TMEM9B	-3.38748
ENSG00000134824	FADS2	-3.38587
ENSG00000257103	LSM14A	-3.38439
ENSG00000177733	HNRNPA0	-3.38042
ENSG00000122481	RWDD3	-3.37562
ENSG00000104835	SARS2	-3.3752
ENSG00000182087	TMEM259	-3.37361
ENSG00000163794	UCN	-3.37294
ENSG00000143198	MGST3	-3.37293
ENSG00000006744	ELAC2	-3.37208
ENSG00000189144	ZNF573	-3.36463
ENSG00000137547	MRPL15	-3.36383
ENSG00000070371	CLTCL1	-3.36272
ENSG00000167113	COQ4	-3.36171
ENSG00000120693	SMAD9	-3.36139
ENSG00000203896	LIME1	-3.36013
ENSG00000156345	CDK20	-3.35887
ENSG00000092470	WDR76	-3.3561
LTR:ERV1:LTR9C	LTR:ERV1:LTR9C	-3.35334
ENSG00000176896	TCEANC	-3.35267
ENSG00000170915	PAQR8	-3.34778
ENSG00000177917	ARL6IP6	-3.34715
ENSG00000040608	RTN4R	-3.34686
ENSG00000172270	BSG	-3.3441
ENSG00000169083	AR	-3.34381
ENSG00000114209	PDCD10	-3.34168
ENSG00000141934	PLPP2	-3.34153
ENSG00000064932	SBNO2	-3.34115
ENSG00000185864	NPIPB4	-3.34062
ENSG00000166793	YPEL4	-3.34011
LTR:ERV1:MER84	LTR:ERV1:MER84	-3.33881
ENSG00000175893	ZDHHC21	-3.33628
ENSG00000122705	CLTA	-3.33563
LTR:ERVL-MaLR:MLT1G-int	LTR:ERVL-MaLR:MLT1G-int	-3.33066
ENSG00000167280	ENGASE	-3.33048
ENSG00000118961	LDAH	-3.32946
ENSG00000132963	POMP	-3.32758
ENSG00000097033	SH3GLB1	-3.32357
ENSG00000030110	BAK1	-3.31952
ENSG00000101134	DOK5	-3.31926
ENSG00000022556	NLRP2	-3.31892
ENSG00000118873	RAB3GAP2	-3.31463
ENSG00000163399	ATP1A1	-3.31187
ENSG00000136045	PWP1	-3.31058
ENSG00000130726	TRIM28	-3.30914
ENSG00000164850	GPER1	-3.30562
ENSG00000115207	GTF3C2	-3.30381
ENSG00000116455	WDR77	-3.30261
ENSG00000106348	IMPDH1	-3.30245
ENSG00000130590	SAMD10	-3.30168
ENSG00000082212	ME2	-3.30003
ENSG00000143149	ALDH9A1	-3.29296
ENSG00000185019	UBOX5	-3.29183
ENSG00000204315	FKBPL	-3.28753
ENSG00000137261	KIAA0319	-3.2873
ENSG00000173366	AC097637.1	-3.28409
ENSG00000137393	RNF144B	-3.28325
ENSG00000112029	FBXO5	-3.28306
ENSG00000278023	RDM1	-3.27899
ENSG00000124702	KLHDC3	-3.27891
ENSG00000133466	C1QTNF6	-3.27822
ENSG00000088053	GP6	-3.27741
ENSG00000114541	FRMD4B	-3.27734
ENSG00000102890	ELMO3	-3.27666
ENSG00000149782	PLCB3	-3.27629
ENSG00000185269	NOTUM	-3.27519
ENSG00000153310	FAM49B	-3.274
ENSG00000170854	RIOX2	-3.27206
ENSG00000240065	PSMB9	-3.26838
ENSG00000150787	PTS	-3.26759
ENSG00000172534	HCFC1	-3.26389
ENSG00000080608	PUM3	-3.25978
LTR:ERV1:HERV-Fc1_LTR2	LTR:ERV1:HERV-Fc1_LTR2	-3.25941
ENSG00000225973	PIGBOS1	-3.25868
ENSG00000184831	APOO	-3.25523
ENSG00000152700	SAR1B	-3.25506
ENSG00000187288	CIDEC	-3.25147
ENSG00000089472	HEPH	-3.24846
ENSG00000088970	KIZ	-3.24685
ENSG00000170262	MRAP	-3.2451
ENSG00000131069	ACSS2	-3.24228
ENSG00000198553	KCNRG	-3.2421
ENSG00000181625	SLX1B	-3.24084
ENSG00000142185	TRPM2	-3.23918
ENSG00000283463	HSFX4	-3.23867
ENSG00000230347	CT47A8	-3.23782
ENSG00000198089	SFI1	-3.23681
ENSG00000170191	NANP	-3.2346
ENSG00000163633	C4orf36	-3.23438
ENSG00000094661	OR1I1	-3.23153
ENSG00000143436	MRPL9	-3.23022
ENSG00000099840	IZUMO4	-3.22792
ENSG00000104413	ESRP1	-3.22689
ENSG00000147316	MCPH1	-3.22515
LTR:ERV1:HERV30-int	LTR:ERV1:HERV30-int	-3.22386
ENSG00000131732	ZCCHC9	-3.22379
ENSG00000142686	C1orf216	-3.21868
ENSG00000058404	CAMK2B	-3.21842
ENSG00000182521	TBPL2	-3.21661
ENSG00000114670	NEK11	-3.21284
ENSG00000178952	TUFM	-3.21176
ENSG00000186132	C2orf76	-3.2107
ENSG00000140543	DET1	-3.20922
ENSG00000167371	PRRT2	-3.20873
ENSG00000169100	SLC25A6	-3.20654
ENSG00000260007	AC107871.1	-3.20653
ENSG00000136450	SRSF1	-3.2054
ENSG00000286106	AC253572.1	-3.20039
LTR:ERVL-MaLR:MLT1L-int	LTR:ERVL-MaLR:MLT1L-int	-3.20009
ENSG00000175595	ERCC4	-3.20001
ENSG00000068971	PPP2R5B	-3.1991
ENSG00000102931	ARL2BP	-3.19812
ENSG00000018189	RUFY3	-3.1975
ENSG00000151773	CCDC122	-3.19741
ENSG00000074219	TEAD2	-3.19387
ENSG00000176623	RMDN1	-3.19226
ENSG00000102710	SUPT20H	-3.18988
ENSG00000149679	CABLES2	-3.18976
ENSG00000132207	SLX1A	-3.18912
ENSG00000164080	RAD54L2	-3.18807
ENSG00000226742	HSBP1L1	-3.18656
ENSG00000285458	AC093827.5	-3.18577
ENSG00000103495	MAZ	-3.18115
ENSG00000014123	UFL1	-3.17946
ENSG00000149380	P4HA3	-3.17846
ENSG00000188452	CERKL	-3.17737
ENSG00000080819	CPOX	-3.17704
ENSG00000133872	SARAF	-3.176
ENSG00000173898	SPTBN2	-3.17578
ENSG00000109861	CTSC	-3.17515
ENSG00000086717	PPEF1	-3.17462
ENSG00000144848	ATG3	-3.17331
ENSG00000082512	TRAF5	-3.17038
ENSG00000276023	DUSP14	-3.16999
ENSG00000135604	STX11	-3.16909
ENSG00000179841	AKAP5	-3.16849
ENSG00000165275	TRMT10B	-3.16816
ENSG00000068784	SRBD1	-3.16766
ENSG00000089280	FUS	-3.16695
ENSG00000096746	HNRNPH3	-3.1649
ENSG00000177464	GPR4	-3.16306
ENSG00000166902	MRPL16	-3.16246
ENSG00000112305	SMAP1	-3.16244
ENSG00000078177	N4BP2	-3.1615
ENSG00000183323	CCDC125	-3.1607
ENSG00000285723	AL034430.2	-3.16041
ENSG00000162620	LRRIQ3	-3.15989
ENSG00000164109	MAD2L1	-3.15813
ENSG00000171962	DRC3	-3.15705
ENSG00000140859	KIFC3	-3.15558
ENSG00000147100	SLC16A2	-3.15468
ENSG00000259132	AL132780.3	-3.15296
ENSG00000167419	LPO	-3.15205
ENSG00000188868	ZNF563	-3.15133
ENSG00000181929	PRKAG1	-3.15033
ENSG00000137486	ARRB1	-3.14864
ENSG00000131143	COX4I1	-3.14666
ENSG00000203705	TATDN3	-3.14565
ENSG00000104964	TLE5	-3.14564
ENSG00000058335	RASGRF1	-3.14513
ENSG00000188229	TUBB4B	-3.14378
LTR:ERVL-MaLR:MLT1J2-int	LTR:ERVL-MaLR:MLT1J2-int	-3.1417
ENSG00000129460	NGDN	-3.1416
ENSG00000271383	NBPF19	-3.14045
ENSG00000132313	MRPL35	-3.14031
ENSG00000140950	MEAK7	-3.13799
ENSG00000119723	COQ6	-3.13734
ENSG00000140650	PMM2	-3.1364
LTR:ERVL:MER68C	LTR:ERVL:MER68C	-3.13632
ENSG00000114902	SPCS1	-3.13627
ENSG00000102109	PCSK1N	-3.13394
ENSG00000004779	NDUFAB1	-3.13048
ENSG00000163655	GMPS	-3.13015
ENSG00000105982	RNF32	-3.13007
ENSG00000099953	MMP11	-3.12836
ENSG00000172264	MACROD2	-3.12793
ENSG00000102780	DGKH	-3.12717
ENSG00000005022	SLC25A5	-3.12629
ENSG00000083290	ULK2	-3.1247
ENSG00000174233	ADCY6	-3.12017
ENSG00000087191	PSMC5	-3.12004
ENSG00000111249	CUX2	-3.11896
ENSG00000013306	SLC25A39	-3.11859
ENSG00000077514	POLD3	-3.11768
ENSG00000232838	PET117	-3.11671
ENSG00000103429	BFAR	-3.11667
ENSG00000172986	GXYLT2	-3.1154
ENSG00000175792	RUVBL1	-3.115
ENSG00000104983	CCDC61	-3.1112
ENSG00000111906	HDDC2	-3.10683
ENSG00000129351	ILF3	-3.10268
ENSG00000147576	ADHFE1	-3.10153
ENSG00000050130	JKAMP	-3.09926
ENSG00000272514	CFAP206	-3.09595
ENSG00000103023	PRSS54	-3.09274
ENSG00000103260	METRN	-3.09213
ENSG00000177710	SLC35G5	-3.09004
ENSG00000142937	RPS8	-3.08999
ENSG00000104472	CHRAC1	-3.08988
ENSG00000242612	DECR2	-3.0896
ENSG00000062822	POLD1	-3.08958
ENSG00000261934	PCDHGA9	-3.08435
ENSG00000241945	PWP2	-3.08185
ENSG00000178904	DPY19L3	-3.07963
ENSG00000157152	SYN2	-3.07692
ENSG00000100276	RASL10A	-3.0765
ENSG00000258818	RNASE4	-3.07519
ENSG00000175354	PTPN2	-3.06942
ENSG00000124181	PLCG1	-3.06879
ENSG00000076242	MLH1	-3.06768
ENSG00000183888	SRARP	-3.06401
ENSG00000230594	CT47A4	-3.06248
ENSG00000132463	GRSF1	-3.0591
ENSG00000112081	SRSF3	-3.05819
ENSG00000269313	MAGIX	-3.05676
ENSG00000128313	APOL5	-3.0565
ENSG00000196862	RGPD4	-3.05592
ENSG00000103067	ESRP2	-3.05424
ENSG00000197958	RPL12	-3.05416
ENSG00000196230	TUBB	-3.05398
ENSG00000186567	CEACAM19	-3.05093
ENSG00000105443	CYTH2	-3.05074
ENSG00000105341	DMAC2	-3.0495
ENSG00000110107	PRPF19	-3.04877
ENSG00000145365	TIFA	-3.04873
ENSG00000168291	PDHB	-3.04679
ENSG00000162032	SPSB3	-3.04391
ENSG00000186103	ARGFX	-3.04138
LTR:ERV1:LTR28	LTR:ERV1:LTR28	-3.03675
ENSG00000133433	GSTT2B	-3.03629
ENSG00000188846	RPL14	-3.03313
ENSG00000181449	SOX2	-3.03291
ENSG00000112599	GUCA1B	-3.03118
ENSG00000162522	KIAA1522	-3.02993
ENSG00000214013	GANC	-3.02836
ENSG00000163060	TEKT4	-3.02744
ENSG00000135363	LMO2	-3.02737
ENSG00000122970	IFT81	-3.02699
ENSG00000075303	SLC25A40	-3.02475
ENSG00000168216	LMBRD1	-3.02294
ENSG00000183837	PNMA3	-3.02248
ENSG00000099968	BCL2L13	-3.02055
ENSG00000065923	SLC9A7	-3.02052
ENSG00000154646	TMPRSS15	-3.01935
ENSG00000243708	PLA2G4B	-3.01804
ENSG00000124126	PREX1	-3.011
ENSG00000117151	CTBS	-3.01044
ENSG00000145491	ROPN1L	-3.0096
ENSG00000099917	MED15	-3.00906
ENSG00000145216	FIP1L1	-3.0085
ENSG00000125775	SDCBP2	-3.00767
ENSG00000131368	MRPS25	-3.00724
ENSG00000185414	MRPL30	-3.00708
ENSG00000170917	NUDT6	-3.007
ENSG00000093009	CDC45	-3.00639
ENSG00000143498	TAF1A	-3.00377
ENSG00000121486	TRMT1L	-3.00263
ENSG00000215041	NEURL4	-3.00064
ENSG00000104885	DOT1L	-3.00026
ENSG00000198471	RTP2	-2.99958
ENSG00000109881	CCDC34	-2.9964
ENSG00000142544	CTU1	-2.99618
ENSG00000116478	HDAC1	-2.99516
ENSG00000189091	SF3B3	-2.99413
ENSG00000198053	SIRPA	-2.99303
ENSG00000104897	SF3A2	-2.99194
ENSG00000144895	EIF2A	-2.99077
ENSG00000157625	TAB3	-2.98983
ENSG00000198033	TUBA3C	-2.98814
ENSG00000044446	PHKA2	-2.98801
ENSG00000167658	EEF2	-2.98677
ENSG00000183155	RABIF	-2.9867
ENSG00000269343	ZNF587B	-2.98144
ENSG00000073111	MCM2	-2.9806
ENSG00000282278	AC058822.1	-2.98043
ENSG00000153574	RPIA	-2.97931
ENSG00000100596	SPTLC2	-2.9777
ENSG00000147168	IL2RG	-2.97591
ENSG00000228517	CT47A7	-2.97357
ENSG00000176731	RBIS	-2.9724
ENSG00000165164	CFAP47	-2.97136
ENSG00000182986	ZNF320	-2.96914
ENSG00000126945	HNRNPH2	-2.96887
ENSG00000143499	SMYD2	-2.9671
ENSG00000106305	AIMP2	-2.96598
ENSG00000262209	PCDHGB3	-2.96441
ENSG00000102763	VWA8	-2.96436
ENSG00000185290	NUPR2	-2.96249
ENSG00000171853	TRAPPC12	-2.96029
ENSG00000126464	PRR12	-2.95595
ENSG00000103021	CCDC113	-2.95559
ENSG00000138468	SENP7	-2.95537
ENSG00000188730	VWC2	-2.95301
ENSG00000177519	RPRM	-2.95257
ENSG00000123815	COQ8B	-2.94983
ENSG00000140481	CCDC33	-2.9483
ENSG00000256537	SMIM10L1	-2.94802
ENSG00000142733	MAP3K6	-2.94711
ENSG00000133488	SEC14L4	-2.94637
ENSG00000261796	ISY1-RAB43	-2.9447
ENSG00000115507	OTX1	-2.94345
ENSG00000131100	ATP6V1E1	-2.9432
ENSG00000178035	IMPDH2	-2.94247
ENSG00000197905	TEAD4	-2.94153
ENSG00000203909	DPPA5	-2.94121
ENSG00000111845	PAK1IP1	-2.94015
ENSG00000143756	FBXO28	-2.93981
ENSG00000185272	RBM11	-2.93922
ENSG00000198839	ZNF277	-2.93699
ENSG00000100167	SEPTIN3	-2.93572
ENSG00000196123	KIAA0895L	-2.93532
ENSG00000176920	FUT2	-2.93499
ENSG00000273155	AC092587.1	-2.93448
ENSG00000163785	RYK	-2.93391
ENSG00000128346	C22orf23	-2.93337
LTR:Gypsy:MamGypsy2-LTR	LTR:Gypsy:MamGypsy2-LTR	-2.93331
ENSG00000171848	RRM2	-2.93286
ENSG00000089558	KCNH4	-2.93181
ENSG00000166851	PLK1	-2.92899
ENSG00000145386	CCNA2	-2.92806
ENSG00000130175	PRKCSH	-2.92721
ENSG00000092208	GEMIN2	-2.9271
ENSG00000105392	CRX	-2.92419
ENSG00000203811	HIST2H3C	-2.92372
ENSG00000277150	F8A3	-2.9231
ENSG00000181378	CFAP65	-2.92284
ENSG00000180815	MAP3K15	-2.92235
ENSG00000144746	ARL6IP5	-2.92133
ENSG00000266826	AC011195.2	-2.92124
ENSG00000177191	B3GNT8	-2.92104
ENSG00000179059	ZFP42	-2.92045
ENSG00000183762	KREMEN1	-2.92011
ENSG00000080031	PTPRH	-2.91827
ENSG00000091140	DLD	-2.91625
LTR:ERVL:HERVL32-int	LTR:ERVL:HERVL32-int	-2.91544
ENSG00000270617	URGCP-MRPS24	-2.91497
ENSG00000196998	WDR45	-2.91422
ENSG00000103707	MTFMT	-2.91408
ENSG00000164733	CTSB	-2.91405
LTR:ERVL:LTR18A	LTR:ERVL:LTR18A	-2.91196
ENSG00000196565	HBG2	-2.91147
ENSG00000127720	METTL25	-2.91012
ENSG00000163959	SLC51A	-2.90825
ENSG00000185250	PPIL6	-2.90583
ENSG00000204086	RPA4	-2.90564
ENSG00000197780	TAF13	-2.90406
ENSG00000148908	RGS10	-2.90404
ENSG00000169299	PGM2	-2.90124
ENSG00000253250	C8orf88	-2.90114
ENSG00000089050	RBBP9	-2.90015
ENSG00000007866	TEAD3	-2.8992
ENSG00000162594	IL23R	-2.89875
ENSG00000099326	MZF1	-2.89853
DNA:TcMar-Tigger:Tigger17	DNA:TcMar-Tigger:Tigger17	-2.89779
ENSG00000183780	SLC35F3	-2.89709
ENSG00000225921	NOL7	-2.89591
ENSG00000132837	DMGDH	-2.8959
ENSG00000114405	C3orf14	-2.89236
LTR:ERVL:LTR47B4	LTR:ERVL:LTR47B4	-2.89164
ENSG00000177291	GJD4	-2.89126
ENSG00000164096	C4orf3	-2.88917
ENSG00000099822	HCN2	-2.88779
ENSG00000213967	ZNF726	-2.88772
ENSG00000205457	TP53TG3C	-2.88685
ENSG00000075415	SLC25A3	-2.88448
ENSG00000165288	BRWD3	-2.88286
ENSG00000171124	FUT3	-2.88231
ENSG00000126010	GRPR	-2.88125
ENSG00000132622	HSPA12B	-2.88022
ENSG00000263002	ZNF234	-2.87955
ENSG00000186603	HPDL	-2.87815
ENSG00000134480	CCNH	-2.87559
ENSG00000157350	ST3GAL2	-2.87436
ENSG00000116497	S100PBP	-2.87354
ENSG00000159374	M1AP	-2.87326
ENSG00000198563	DDX39B	-2.87311
ENSG00000285404	Z82190.2	-2.87299
ENSG00000285043	AC093512.2	-2.8715
ENSG00000134954	ETS1	-2.87096
ENSG00000176658	MYO1D	-2.87086
ENSG00000165970	SLC6A5	-2.87021
ENSG00000143450	OAZ3	-2.86988
ENSG00000123091	RNF11	-2.86896
ENSG00000196092	PAX5	-2.86729
ENSG00000147010	SH3KBP1	-2.86602
ENSG00000167962	ZNF598	-2.86554
ENSG00000101695	RNF125	-2.86472
ENSG00000157335	CLEC18C	-2.86327
ENSG00000157184	CPT2	-2.8605
ENSG00000144560	VGLL4	-2.85736
ENSG00000182899	RPL35A	-2.85639
ENSG00000102575	ACP5	-2.85546
ENSG00000180822	PSMG4	-2.85522
ENSG00000146350	TBC1D32	-2.85518
ENSG00000204574	ABCF1	-2.85217
LTR:LTR:LTR107_Mam	LTR:LTR:LTR107_Mam	-2.84991
ENSG00000182685	BRICD5	-2.8488
ENSG00000168228	ZCCHC4	-2.84794
ENSG00000184110	EIF3C	-2.84618
ENSG00000180061	TMEM150B	-2.84601
ENSG00000239642	MEIKIN	-2.84594
ENSG00000140694	PARN	-2.84374
ENSG00000064652	SNX24	-2.84335
ENSG00000089775	ZBTB25	-2.84303
ENSG00000163817	SLC6A20	-2.84292
ENSG00000111674	ENO2	-2.84278
LTR:ERV1:LTR72B	LTR:ERV1:LTR72B	-2.84154
ENSG00000023572	GLRX2	-2.83936
ENSG00000154719	MRPL39	-2.83749
ENSG00000147041	SYTL5	-2.83538
ENSG00000214114	MYCBP	-2.8352
ENSG00000102362	SYTL4	-2.83408
ENSG00000213339	QTRT1	-2.83187
ENSG00000100299	ARSA	-2.83115
ENSG00000255298	OR8G5	-2.83016
ENSG00000141380	SS18	-2.83012
ENSG00000106399	RPA3	-2.82611
ENSG00000181396	OGFOD3	-2.82501
ENSG00000267631	CGB1	-2.82468
ENSG00000188811	NHLRC3	-2.82269
ENSG00000145293	ENOPH1	-2.82257
ENSG00000157429	ZNF19	-2.82144
ENSG00000141510	TP53	-2.8191
ENSG00000135519	KCNH3	-2.818
ENSG00000189152	GRAPL	-2.81732
ENSG00000154099	DNAAF1	-2.81703
ENSG00000113966	ARL6	-2.81596
LTR:ERVK:LTR22B	LTR:ERVK:LTR22B	-2.81495
ENSG00000100151	PICK1	-2.81232
ENSG00000130881	LRP3	-2.8123
ENSG00000184911	DMRTC1B	-2.8122
ENSG00000021826	CPS1	-2.81114
ENSG00000253731	PCDHGA6	-2.80923
ENSG00000117632	STMN1	-2.8091
ENSG00000116668	SWT1	-2.80851
ENSG00000155511	GRIA1	-2.80813
ENSG00000104738	MCM4	-2.80797
ENSG00000230358	SPDYE21P	-2.80796
ENSG00000120675	DNAJC15	-2.80787
ENSG00000182934	SRPRA	-2.80682
ENSG00000183785	TUBA8	-2.80534
ENSG00000165660	ABRAXAS2	-2.80498
DNA:hAT-Charlie:MER113B	DNA:hAT-Charlie:MER113B	-2.80456
ENSG00000122783	CYREN	-2.80338
ENSG00000228727	SAPCD1	-2.80049
ENSG00000123983	ACSL3	-2.79966
ENSG00000142784	WDTC1	-2.79939
ENSG00000162757	C1orf74	-2.7979
ENSG00000124570	SERPINB6	-2.79769
ENSG00000138777	PPA2	-2.79619
ENSG00000171843	MLLT3	-2.79401
ENSG00000163319	MRPS18C	-2.793
ENSG00000159640	ACE	-2.79202
ENSG00000176571	CNBD1	-2.79201
ENSG00000196826	AC008758.1	-2.79181
ENSG00000214827	MTCP1	-2.79093
ENSG00000103018	CYB5B	-2.78941
ENSG00000090316	MAEA	-2.78926
ENSG00000155561	NUP205	-2.78906
ENSG00000101290	CDS2	-2.78877
ENSG00000119820	YIPF4	-2.78812
ENSG00000153982	GDPD1	-2.7881
ENSG00000186625	KATNA1	-2.78756
ENSG00000114316	USP4	-2.78678
ENSG00000062582	MRPS24	-2.78508
ENSG00000138785	INTS12	-2.78503
ENSG00000131969	ABHD12B	-2.78496
ENSG00000111247	RAD51AP1	-2.78494
ENSG00000101298	SNPH	-2.7848
ENSG00000152661	GJA1	-2.78283
ENSG00000167971	CASKIN1	-2.78242
ENSG00000010278	CD9	-2.78232
ENSG00000153779	TGIF2LX	-2.78225
ENSG00000182472	CAPN12	-2.78155
ENSG00000198515	CNGA1	-2.78088
ENSG00000108774	RAB5C	-2.777
LTR:ERV1:HUERS-P3-int	LTR:ERV1:HUERS-P3-int	-2.77563
ENSG00000143179	UCK2	-2.77554
ENSG00000121764	HCRTR1	-2.77496
ENSG00000141542	RAB40B	-2.77479
ENSG00000143819	EPHX1	-2.77368
ENSG00000159346	ADIPOR1	-2.77329
ENSG00000108375	RNF43	-2.77276
ENSG00000135643	KCNMB4	-2.77073
ENSG00000172244	C5orf34	-2.7705
ENSG00000213551	DNAJC9	-2.77024
ENSG00000101132	PFDN4	-2.76929
ENSG00000125676	THOC2	-2.76913
ENSG00000197548	ATG7	-2.76895
ENSG00000008324	SS18L2	-2.7687
ENSG00000132535	DLG4	-2.76757
ENSG00000240184	PCDHGC3	-2.76749
ENSG00000120925	RNF170	-2.76687
ENSG00000104529	EEF1D	-2.76661
LTR:ERVL:LTR86B1	LTR:ERVL:LTR86B1	-2.76556
ENSG00000171004	HS6ST2	-2.76544
ENSG00000118507	AKAP7	-2.76427
ENSG00000071082	RPL31	-2.76365
ENSG00000119636	BBOF1	-2.76184
ENSG00000187537	POTEG	-2.76108
ENSG00000125864	BFSP1	-2.76062
ENSG00000240764	PCDHGC5	-2.76018
LTR:ERVL:MER73	LTR:ERVL:MER73	-2.75999
ENSG00000143971	ETAA1	-2.75868
ENSG00000150768	DLAT	-2.75663
ENSG00000120699	EXOSC8	-2.75596
ENSG00000106692	FKTN	-2.75588
ENSG00000181826	RELL1	-2.75472
ENSG00000106608	URGCP	-2.75253
ENSG00000143921	ABCG8	-2.75234
ENSG00000130958	SLC35D2	-2.75233
ENSG00000102119	EMD	-2.75107
ENSG00000170092	SPDYE5	-2.75081
ENSG00000151025	GPR158	-2.7508
ENSG00000244045	TMEM199	-2.75045
ENSG00000198910	L1CAM	-2.75033
ENSG00000198168	SVIP	-2.75029
ENSG00000198001	IRAK4	-2.75011
ENSG00000072571	HMMR	-2.74976
ENSG00000167862	MRPL58	-2.74901
ENSG00000144909	OSBPL11	-2.74854
ENSG00000116898	MRPS15	-2.7475
ENSG00000141034	GID4	-2.7474
ENSG00000163312	HELQ	-2.74655
ENSG00000106546	AHR	-2.74433
ENSG00000181610	MRPS23	-2.74263
ENSG00000165702	GFI1B	-2.73906
ENSG00000161016	RPL8	-2.73902
ENSG00000121073	SLC35B1	-2.73736
ENSG00000091592	NLRP1	-2.73669
ENSG00000122912	SLC25A16	-2.73553
ENSG00000269547	AC011455.2	-2.73519
ENSG00000105948	TTC26	-2.73339
ENSG00000162377	COA7	-2.73184
ENSG00000105707	HPN	-2.73115
ENSG00000277535	AL772284.2	-2.72902
ENSG00000066322	ELOVL1	-2.72759
ENSG00000122483	CCDC18	-2.72663
ENSG00000146072	TNFRSF21	-2.7262
ENSG00000090263	MRPS33	-2.72549
ENSG00000136932	TRMO	-2.72517
ENSG00000129055	ANAPC13	-2.72503
ENSG00000173163	COMMD1	-2.72404
ENSG00000151715	TMEM45B	-2.7226
ENSG00000204956	PCDHGA1	-2.72203
ENSG00000181061	HIGD1A	-2.72066
ENSG00000198276	UCKL1	-2.72061
ENSG00000100473	COCH	-2.71914
LINE:L1:L1ME5	LINE:L1:L1ME5	-2.71619
ENSG00000138279	ANXA7	-2.71564
ENSG00000136824	SMC2	-2.71564
ENSG00000086065	CHMP5	-2.71485
ENSG00000147654	EBAG9	-2.71455
ENSG00000198431	TXNRD1	-2.71369
ENSG00000184634	MED12	-2.71157
ENSG00000073464	CLCN4	-2.71103
ENSG00000233493	TMEM238	-2.70954
ENSG00000064225	ST3GAL6	-2.70832
ENSG00000172345	STARD5	-2.70793
ENSG00000172046	USP19	-2.70769
ENSG00000144401	METTL21A	-2.70534
ENSG00000153132	CLGN	-2.7042
ENSG00000171566	PLRG1	-2.70073
ENSG00000136982	DSCC1	-2.69941
ENSG00000212123	PRR22	-2.69895
ENSG00000166508	MCM7	-2.69614
ENSG00000088899	LZTS3	-2.69272
ENSG00000115808	STRN	-2.69195
ENSG00000073350	LLGL2	-2.6891
ENSG00000205923	CEMP1	-2.68887
ENSG00000159377	PSMB4	-2.68863
ENSG00000184730	APOBR	-2.68847
ENSG00000100307	CBX7	-2.68828
ENSG00000143578	CREB3L4	-2.68714
ENSG00000087299	L2HGDH	-2.68676
ENSG00000006634	DBF4	-2.68634
ENSG00000283268	TEX54	-2.68603
ENSG00000167094	TTC16	-2.68573
ENSG00000274618	HIST1H4F	-2.68491
ENSG00000111850	SMIM8	-2.68399
ENSG00000197044	ZNF441	-2.68336
ENSG00000255524	NPIPB8	-2.67971
ENSG00000105829	BET1	-2.67798
ENSG00000152795	HNRNPDL	-2.67767
ENSG00000124243	BCAS4	-2.67477
ENSG00000155974	GRIP1	-2.67345
ENSG00000174099	MSRB3	-2.6725
ENSG00000161929	SCIMP	-2.67192
ENSG00000204390	HSPA1L	-2.67119
ENSG00000081307	UBA5	-2.66922
ENSG00000144130	NT5DC4	-2.66649
ENSG00000255526	NEDD8-MDP1	-2.66533
ENSG00000135521	LTV1	-2.66473
ENSG00000174206	C12orf66	-2.66461
ENSG00000157322	CLEC18A	-2.66396
ENSG00000100296	THOC5	-2.66339
ENSG00000214078	CPNE1	-2.66114
ENSG00000100122	CRYBB1	-2.65969
ENSG00000169499	PLEKHA2	-2.6587
ENSG00000104671	DCTN6	-2.65856
ENSG00000102189	EEA1	-2.65827
ENSG00000066583	ISOC1	-2.65614
ENSG00000285655	AC009879.2	-2.65609
ENSG00000100567	PSMA3	-2.65551
ENSG00000157020	SEC13	-2.65545
ENSG00000166289	PLEKHF1	-2.65459
ENSG00000174951	FUT1	-2.65422
ENSG00000106526	ACTR3C	-2.65396
ENSG00000186638	KIF24	-2.6526
ENSG00000167005	NUDT21	-2.65155
ENSG00000120688	WBP4	-2.65136
ENSG00000204435	CSNK2B	-2.65095
ENSG00000131400	NAPSA	-2.65051
ENSG00000069345	DNAJA2	-2.6492
ENSG00000125772	GPCPD1	-2.64899
ENSG00000119574	ZBTB45	-2.64897
LTR:ERVL:MER88	LTR:ERVL:MER88	-2.64838
ENSG00000144840	RABL3	-2.64798
ENSG00000178917	ZNF852	-2.64726
ENSG00000133424	LARGE1	-2.64534
ENSG00000254685	FPGT	-2.64441
ENSG00000102384	CENPI	-2.64423
ENSG00000175311	ANKS4B	-2.64399
ENSG00000162571	TTLL10	-2.64398
ENSG00000179950	PUF60	-2.64231
ENSG00000197417	SHPK	-2.64063
ENSG00000203778	FAM229B	-2.63575
ENSG00000101444	AHCY	-2.63535
ENSG00000198768	APCDD1L	-2.635
ENSG00000163607	GTPBP8	-2.63345
ENSG00000140564	FURIN	-2.63336
ENSG00000132423	COQ3	-2.63202
ENSG00000057663	ATG5	-2.63146
ENSG00000275778	AC018630.2	-2.63111
ENSG00000186806	VSIG10L	-2.6309
ENSG00000234719	NPIPB2	-2.63048
ENSG00000137801	THBS1	-2.63035
ENSG00000196459	TRAPPC2	-2.62994
ENSG00000196700	ZNF512B	-2.62974
ENSG00000128973	CLN6	-2.6292
ENSG00000013275	PSMC4	-2.62868
ENSG00000101438	SLC32A1	-2.6282
ENSG00000129128	SPCS3	-2.62717
ENSG00000105088	OLFM2	-2.62687
ENSG00000274183	H2AFB1	-2.62644
ENSG00000112234	FBXL4	-2.62515
ENSG00000167281	RBFOX3	-2.62385
ENSG00000114416	FXR1	-2.62313
ENSG00000004848	ARX	-2.6214
ENSG00000269533	AC003002.3	-2.62059
ENSG00000131828	PDHA1	-2.62012
ENSG00000064933	PMS1	-2.62012
ENSG00000163481	RNF25	-2.617
ENSG00000166831	RBPMS2	-2.61679
ENSG00000100347	SAMM50	-2.61552
ENSG00000107614	TRDMT1	-2.61524
ENSG00000046647	GEMIN8	-2.61419
ENSG00000214456	PLIN5	-2.61258
ENSG00000074071	MRPS34	-2.61199
LTR:ERVK:MER11B	LTR:ERVK:MER11B	-2.61145
ENSG00000187189	TSPYL4	-2.61098
ENSG00000169306	IL1RAPL1	-2.6107
ENSG00000287542	AC098582.1	-2.60765
ENSG00000126351	THRA	-2.60644
ENSG00000100462	PRMT5	-2.60407
ENSG00000153037	SRP19	-2.60356
ENSG00000092978	GPATCH2	-2.60259
ENSG00000204577	LILRB3	-2.60137
ENSG00000175548	ALG10B	-2.59912
ENSG00000204595	DPRX	-2.5963
ENSG00000142676	RPL11	-2.59597
ENSG00000141994	DUS3L	-2.59513
ENSG00000182923	CEP63	-2.59485
ENSG00000145623	OSMR	-2.59468
ENSG00000173418	NAA20	-2.59371
ENSG00000100749	VRK1	-2.59343
ENSG00000167641	PPP1R14A	-2.59297
ENSG00000242498	ARPIN	-2.59252
ENSG00000102144	PGK1	-2.59162
ENSG00000113889	KNG1	-2.59149
ENSG00000048405	ZNF800	-2.59001
ENSG00000196683	TOMM7	-2.58951
ENSG00000021488	SLC7A9	-2.58904
ENSG00000000457	SCYL3	-2.58887
ENSG00000165675	ENOX2	-2.58751
ENSG00000118557	PMFBP1	-2.58734
ENSG00000130649	CYP2E1	-2.58553
ENSG00000196381	ZNF781	-2.5842
ENSG00000120860	WASHC3	-2.58297
ENSG00000138286	FAM149B1	-2.5827
ENSG00000104899	AMH	-2.58138
ENSG00000196636	SDHAF3	-2.5811
ENSG00000126368	NR1D1	-2.5805
ENSG00000069956	MAPK6	-2.57975
ENSG00000112576	CCND3	-2.57946
ENSG00000215343	ZNF705D	-2.57849
ENSG00000173852	DPY19L1	-2.57679
ENSG00000174007	CEP19	-2.57583
ENSG00000162396	PARS2	-2.57569
ENSG00000182871	COL18A1	-2.57201
ENSG00000129226	CD68	-2.57102
ENSG00000164830	OXR1	-2.571
ENSG00000132623	ANKEF1	-2.57071
ENSG00000164037	SLC9B1	-2.57043
ENSG00000146433	TMEM181	-2.56803
ENSG00000141101	NOB1	-2.56638
ENSG00000268870	AC008758.5	-2.56572
ENSG00000261509	TP53TG3B	-2.56559
ENSG00000053702	NRIP2	-2.56434
ENSG00000185049	NELFA	-2.56285
ENSG00000065427	KARS	-2.56088
ENSG00000168813	ZNF507	-2.56042
ENSG00000126653	NSRP1	-2.55942
ENSG00000175455	CCDC14	-2.55792
ENSG00000189221	MAOA	-2.5542
ENSG00000082996	RNF13	-2.55115
ENSG00000182973	CNOT10	-2.55107
ENSG00000185437	SH3BGR	-2.55056
ENSG00000248098	BCKDHA	-2.55054
ENSG00000138600	SPPL2A	-2.55021
ENSG00000188032	C19orf67	-2.54956
ENSG00000213973	ZNF99	-2.5467
ENSG00000285947	AC127029.3	-2.54489
ENSG00000156515	HK1	-2.54228
ENSG00000073584	SMARCE1	-2.54142
ENSG00000156959	LHFPL4	-2.54033
ENSG00000186407	CD300E	-2.53976
ENSG00000162604	TM2D1	-2.53752
ENSG00000115275	MOGS	-2.53628
ENSG00000038945	MSR1	-2.53502
ENSG00000095319	NUP188	-2.53494
ENSG00000173914	RBM4B	-2.53472
ENSG00000077152	UBE2T	-2.53384
ENSG00000119509	INVS	-2.53113
ENSG00000101353	MROH8	-2.52967
ENSG00000213928	IRF9	-2.52903
ENSG00000106588	PSMA2	-2.52879
ENSG00000112118	MCM3	-2.52853
ENSG00000167535	CACNB3	-2.52748
ENSG00000137648	TMPRSS4	-2.52674
ENSG00000197168	NEK5	-2.52378
ENSG00000196267	ZNF836	-2.52254
ENSG00000170315	UBB	-2.52202
ENSG00000169962	TAS1R3	-2.52118
ENSG00000285950	AC084121.13	-2.51957
ENSG00000131051	RBM39	-2.51893
ENSG00000151806	GUF1	-2.51782
ENSG00000179240	GVQW3	-2.51781
ENSG00000160193	WDR4	-2.51724
ENSG00000203995	ZYG11A	-2.51582
ENSG00000184307	ZDHHC23	-2.51469
ENSG00000142409	ZNF787	-2.51463
ENSG00000204406	MBD5	-2.51396
ENSG00000217442	SYCE3	-2.5131
ENSG00000255730	AC011462.1	-2.51093
ENSG00000189195	BTBD8	-2.51037
ENSG00000077713	SLC25A43	-2.51028
ENSG00000197766	CFD	-2.51009
ENSG00000123505	AMD1	-2.50681
ENSG00000162600	OMA1	-2.50589
ENSG00000179593	ALOX15B	-2.50553
ENSG00000135100	HNF1A	-2.50549
ENSG00000175471	MCTP1	-2.50493
ENSG00000165434	PGM2L1	-2.50455
ENSG00000256825	AC026786.1	-2.50453
ENSG00000147475	ERLIN2	-2.50366
DNA:hAT-Ac:OldhAT1	DNA:hAT-Ac:OldhAT1	-2.50299
ENSG00000105726	ATP13A1	-2.50247
ENSG00000183696	UPP1	-2.50124
ENSG00000138459	SLC35A5	-2.49908
ENSG00000157578	LCA5L	-2.4986
ENSG00000204619	PPP1R11	-2.49828
ENSG00000198677	TTC37	-2.49703
ENSG00000106686	SPATA6L	-2.496
ENSG00000035115	SH3YL1	-2.49591
ENSG00000135407	AVIL	-2.49466
ENSG00000068394	GPKOW	-2.49433
ENSG00000169139	UBE2V2	-2.49392
ENSG00000159259	CHAF1B	-2.49289
ENSG00000143314	MRPL24	-2.49127
ENSG00000025770	NCAPH2	-2.49075
ENSG00000204815	TTC25	-2.48978
ENSG00000115145	STAM2	-2.48973
ENSG00000167080	B4GALNT2	-2.48843
ENSG00000112237	CCNC	-2.48763
ENSG00000180090	OR3A1	-2.48758
ENSG00000138138	ATAD1	-2.48647
ENSG00000163703	CRELD1	-2.48646
ENSG00000027001	MIPEP	-2.48562
ENSG00000067560	RHOA	-2.48409
LTR:ERVL:LTR40A1	LTR:ERVL:LTR40A1	-2.48404
ENSG00000124787	RPP40	-2.48393
ENSG00000166546	BEAN1	-2.48351
ENSG00000186575	NF2	-2.48341
ENSG00000172987	HPSE2	-2.48309
ENSG00000133247	KMT5C	-2.48309
ENSG00000168876	ANKRD49	-2.48092
ENSG00000114656	KIAA1257	-2.48057
ENSG00000110713	NUP98	-2.48018
ENSG00000250374	TRIM75P	-2.47936
ENSG00000150756	ATPSCKMT	-2.47845
ENSG00000179262	RAD23A	-2.47774
ENSG00000135336	ORC3	-2.47721
ENSG00000112333	NR2E1	-2.47652
ENSG00000204568	MRPS18B	-2.47622
ENSG00000080298	RFX3	-2.4762
ENSG00000130821	SLC6A8	-2.47518
ENSG00000041353	RAB27B	-2.47221
ENSG00000111077	TNS2	-2.47059
ENSG00000111912	NCOA7	-2.47014
ENSG00000074319	TSG101	-2.47011
ENSG00000250741	NT5C1B-RDH14	-2.4699
ENSG00000112624	BICRAL	-2.4697
ENSG00000205423	CNEP1R1	-2.46951
ENSG00000168067	MAP4K2	-2.46879
ENSG00000152749	GPR180	-2.46875
ENSG00000163380	LMOD3	-2.46854
ENSG00000100399	CHADL	-2.4674
ENSG00000132199	ENOSF1	-2.46727
ENSG00000206432	TMEM200C	-2.4668
ENSG00000128951	DUT	-2.46675
ENSG00000133710	SPINK5	-2.46653
ENSG00000140479	PCSK6	-2.46574
ENSG00000075131	TIPIN	-2.46476
ENSG00000135002	RFK	-2.46455
ENSG00000164045	CDC25A	-2.46397
ENSG00000173930	SLCO4C1	-2.46299
ENSG00000174891	RSRC1	-2.46294
ENSG00000130349	MTRES1	-2.46215
ENSG00000068831	RASGRP2	-2.4612
ENSG00000285765	AC134684.9	-2.46027
ENSG00000178125	PPP1R42	-2.45963
ENSG00000167578	RAB4B	-2.45945
ENSG00000166398	KIAA0355	-2.45943
ENSG00000162385	MAGOH	-2.45877
ENSG00000179941	BBS10	-2.45874
ENSG00000187555	USP7	-2.45859
ENSG00000285814	AC084121.9	-2.4585
ENSG00000156968	MPV17L	-2.45762
ENSG00000129484	PARP2	-2.4564
ENSG00000133250	ZNF414	-2.4562
ENSG00000056050	HPF1	-2.45593
ENSG00000151093	OXSM	-2.45556
ENSG00000183287	CCBE1	-2.45496
ENSG00000186376	ZNF75D	-2.45401
ENSG00000001631	KRIT1	-2.45273
ENSG00000203618	GP1BB	-2.45186
ENSG00000088836	SLC4A11	-2.45186
ENSG00000267855	NDUFA7	-2.45169
ENSG00000102309	PIN4	-2.45067
ENSG00000178343	SHISA3	-2.45013
ENSG00000197702	PARVA	-2.44967
ENSG00000129071	MBD4	-2.44925
ENSG00000014824	SLC30A9	-2.44839
ENSG00000145592	RPL37	-2.44827
LTR:ERV1:MER110A	LTR:ERV1:MER110A	-2.44693
ENSG00000085365	SCAMP1	-2.44684
ENSG00000068097	HEATR6	-2.44618
ENSG00000104859	CLASRP	-2.4455
ENSG00000178462	TUBAL3	-2.44476
ENSG00000103381	CPPED1	-2.44342
ENSG00000196151	WDSUB1	-2.44326
ENSG00000260325	HSPB9	-2.44258
ENSG00000102125	TAZ	-2.44202
ENSG00000285607	AC084121.5	-2.44125
ENSG00000162976	SLC66A3	-2.44025
ENSG00000103769	RAB11A	-2.44008
ENSG00000089177	KIF16B	-2.43987
LTR:ERV1:HERV-Fc2-int	LTR:ERV1:HERV-Fc2-int	-2.4386
ENSG00000268434	AC011530.1	-2.43821
ENSG00000128694	OSGEPL1	-2.43784
ENSG00000114166	KAT2B	-2.4372
ENSG00000092758	COL9A3	-2.43568
ENSG00000102128	RAB40AL	-2.4354
ENSG00000051128	HOMER3	-2.43375
ENSG00000146122	DAAM2	-2.43366
ENSG00000198056	PRIM1	-2.43088
ENSG00000079462	PAFAH1B3	-2.43064
ENSG00000149657	LSM14B	-2.43003
ENSG00000163322	ABRAXAS1	-2.42989
ENSG00000166153	DEPDC4	-2.42955
ENSG00000139537	CCDC65	-2.42945
ENSG00000064547	LPAR2	-2.42925
ENSG00000219607	PPP1R3G	-2.42907
ENSG00000107789	MINPP1	-2.42842
ENSG00000166676	TVP23A	-2.42784
ENSG00000116649	SRM	-2.4278
ENSG00000188725	SMIM15	-2.427
ENSG00000103653	CSK	-2.42671
ENSG00000099622	CIRBP	-2.42614
ENSG00000251246	AL691442.1	-2.42607
ENSG00000127804	METTL16	-2.42395
ENSG00000187601	MAGEH1	-2.42026
ENSG00000162623	TYW3	-2.41898
ENSG00000128039	SRD5A3	-2.41878
ENSG00000101558	VAPA	-2.41836
ENSG00000066926	FECH	-2.41781
ENSG00000179933	C14orf119	-2.41736
ENSG00000078369	GNB1	-2.41708
ENSG00000105819	PMPCB	-2.41698
ENSG00000198354	DCAF12L2	-2.4151
ENSG00000120798	NR2C1	-2.41494
ENSG00000137960	GIPC2	-2.41465
ENSG00000067113	PLPP1	-2.41462
ENSG00000184828	ZBTB7C	-2.41374
LTR:ERV1:MER87B	LTR:ERV1:MER87B	-2.41342
ENSG00000137809	ITGA11	-2.41076
ENSG00000185009	AP3M1	-2.40975
ENSG00000179869	ABCA13	-2.40957
ENSG00000106993	CDC37L1	-2.40798
ENSG00000241404	EGFL8	-2.40764
ENSG00000186090	HTR3D	-2.40738
ENSG00000126522	ASL	-2.40677
ENSG00000183632	TP53TG3	-2.40529
ENSG00000213341	CHUK	-2.40472
ENSG00000159363	ATP13A2	-2.40431
ENSG00000110002	VWA5A	-2.40401
ENSG00000119537	KDSR	-2.40394
ENSG00000144744	UBA3	-2.40239
ENSG00000186017	ZNF566	-2.40237
ENSG00000227057	WDR46	-2.40224
ENSG00000113597	TRAPPC13	-2.40198
ENSG00000185915	KLHL34	-2.40147
ENSG00000153774	CFDP1	-2.40092
DNA:hAT-Tip100:MER97c	DNA:hAT-Tip100:MER97c	-2.39965
ENSG00000185291	IL3RA	-2.39812
ENSG00000130638	ATXN10	-2.39652
ENSG00000116221	MRPL37	-2.39635
ENSG00000104613	INTS10	-2.39634
LTR:ERV1:LTR1F	LTR:ERV1:LTR1F	-2.39627
ENSG00000173113	TRMT112	-2.39587
ENSG00000234906	APOC2	-2.39472
ENSG00000285657	AC084121.7	-2.39244
ENSG00000258465	AL139011.2	-2.39047
ENSG00000137812	KNL1	-2.39033
ENSG00000198223	CSF2RA	-2.38938
LTR:ERV1:HERV-Fc1-int	LTR:ERV1:HERV-Fc1-int	-2.38932
ENSG00000135473	PAN2	-2.38788
ENSG00000120159	CAAP1	-2.38497
ENSG00000114767	RRP9	-2.3833
ENSG00000077235	GTF3C1	-2.38209
ENSG00000197779	ZNF81	-2.38117
ENSG00000143493	INTS7	-2.37951
ENSG00000214736	TOMM6	-2.37942
ENSG00000136270	TBRG4	-2.37873
ENSG00000106328	FSCN3	-2.37861
ENSG00000204394	VARS	-2.37833
ENSG00000281991	TMEM265	-2.3767
ENSG00000204172	AGAP9	-2.37617
ENSG00000080822	CLDND1	-2.37441
ENSG00000129197	RPAIN	-2.37412
ENSG00000198792	TMEM184B	-2.37222
ENSG00000106772	PRUNE2	-2.37197
LINE:L1:L1MDb	LINE:L1:L1MDb	-2.37064
ENSG00000163918	RFC4	-2.37034
ENSG00000167118	URM1	-2.36975
ENSG00000197363	ZNF517	-2.36939
ENSG00000215183	MSMP	-2.3674
LTR:ERVL-MaLR:MLT1F1-int	LTR:ERVL-MaLR:MLT1F1-int	-2.36739
ENSG00000165118	C9orf64	-2.36714
ENSG00000177508	IRX3	-2.36683
ENSG00000184903	IMMP2L	-2.36588
ENSG00000120805	ARL1	-2.36502
ENSG00000178966	RMI1	-2.36443
ENSG00000100804	PSMB5	-2.36335
ENSG00000088888	MAVS	-2.36318
ENSG00000102897	LYRM1	-2.36241
ENSG00000100991	TRPC4AP	-2.3616
ENSG00000119715	ESRRB	-2.36146
ENSG00000185278	ZBTB37	-2.36009
ENSG00000157470	FAM81A	-2.35967
ENSG00000101945	SUV39H1	-2.35875
ENSG00000094755	GABRP	-2.35827
ENSG00000224089	CT47A10	-2.35585
ENSG00000187801	ZFP69B	-2.35508
ENSG00000181163	NPM1	-2.35502
ENSG00000076003	MCM6	-2.35405
ENSG00000120725	SIL1	-2.35378
ENSG00000182405	PGBD4	-2.35373
ENSG00000196337	CGB7	-2.35342
ENSG00000108465	CDK5RAP3	-2.35317
ENSG00000181751	C5orf30	-2.35212
ENSG00000250151	ARPC4-TTLL3	-2.35202
ENSG00000196684	HSH2D	-2.35149
ENSG00000006530	AGK	-2.35047
ENSG00000134077	THUMPD3	-2.35003
ENSG00000067533	RRP15	-2.34997
ENSG00000173214	MFSD4B	-2.34894
ENSG00000099365	STX1B	-2.34848
LTR:ERV1:LTR71B	LTR:ERV1:LTR71B	-2.34753
ENSG00000114735	HEMK1	-2.34749
ENSG00000072840	EVC	-2.34679
ENSG00000164823	OSGIN2	-2.34631
ENSG00000040487	SLC66A1	-2.34616
ENSG00000133980	VRTN	-2.34571
ENSG00000158955	WNT9B	-2.34491
ENSG00000163516	ANKZF1	-2.34443
ENSG00000249242	TMEM150C	-2.34372
ENSG00000161281	COX7A1	-2.34299
ENSG00000138587	MNS1	-2.34236
ENSG00000168502	MTCL1	-2.34157
LTR:ERV1:PRIMA4_LTR	LTR:ERV1:PRIMA4_LTR	-2.34135
ENSG00000186453	FAM228A	-2.34109
ENSG00000116691	MIIP	-2.33988
ENSG00000155719	OTOA	-2.33987
ENSG00000196214	ZNF766	-2.33915
ENSG00000285620	AC084121.6	-2.33524
ENSG00000183690	EFHC2	-2.33511
ENSG00000076321	KLHL20	-2.33477
ENSG00000285937	AC084121.12	-2.33447
[truncated: 12,912 more rows]

## Sheet: deseq.TypeRvsE5.gsea
ensg	name	stat
ENSG00000142534	RPS11	-31.6164
ENSG00000198258	UBL5	-27.4712
ENSG00000159377	PSMB4	-26.1913
ENSG00000231500	RPS18	-25.0102
ENSG00000156411	ATP5MPL	-24.8976
ENSG00000108298	RPL19	-24.7744
ENSG00000160318	CLDND2	-24.0222
ENSG00000125743	SNRPD2	-23.7118
ENSG00000186468	RPS23	-22.9692
ENSG00000165264	NDUFB6	-22.7903
ENSG00000122026	RPL21	-22.7643
ENSG00000134809	TIMM10	-22.6276
ENSG00000269028	MTRNR2L12	-22.545
ENSG00000285625	AC117378.1	-22.463
ENSG00000131174	COX7B	-22.3284
ENSG00000185960	SHOX	-22.1745
ENSG00000142168	SOD1	-22.1258
ENSG00000227488	GAGE12D	-22.0362
ENSG00000197756	RPL37A	-21.9992
ENSG00000126267	COX6B1	-21.8736
ENSG00000167552	TUBA1A	-21.8088
ENSG00000167088	SNRPD1	-21.6607
ENSG00000169100	SLC25A6	-21.517
ENSG00000139343	SNRPF	-21.3972
ENSG00000063177	RPL18	-21.3754
ENSG00000062582	MRPS24	-21.2544
ENSG00000277791	PSMB3	-21.2158
ENSG00000167283	ATP5MG	-21.1921
ENSG00000123975	CKS2	-21.1097
ENSG00000125691	RPL23	-20.8969
ENSG00000241468	ATP5MF	-20.8737
ENSG00000131143	COX4I1	-20.6748
ENSG00000142541	RPL13A	-20.639
ENSG00000173915	ATP5MD	-20.31
ENSG00000125356	NDUFA1	-20.0548
ENSG00000169976	SF3B5	-20.0406
ENSG00000156482	RPL30	-20.0256
ENSG00000184752	NDUFA12	-19.8184
ENSG00000229117	RPL41	-19.8153
ENSG00000130255	RPL36	-19.7955
ENSG00000120533	ENY2	-19.7362
ENSG00000184076	UQCR10	-19.6257
ENSG00000134825	TMEM258	-19.6139
ENSG00000127184	COX7C	-19.5376
ENSG00000065518	NDUFB4	-19.1935
ENSG00000233954	UQCRHL	-19.1636
ENSG00000241370	RPP21	-19.1294
ENSG00000147687	TATDN1	-19.0839
ENSG00000280571	AC006059.2	-19.0215
ENSG00000256980	KHDC1L	-18.9505
ENSG00000166136	NDUFB8	-18.8631
ENSG00000130332	LSM7	-18.6688
ENSG00000213741	RPS29	-18.6301
ENSG00000136942	RPL35	-18.5547
ENSG00000123349	PFDN5	-18.5403
ENSG00000255823	MTRNR2L8	-18.339
ENSG00000124225	PMEPA1	-18.3059
ENSG00000178982	EIF3K	-18.0674
ENSG00000269590	AC010422.5	-18.0196
ENSG00000172428	COPS9	-17.9166
ENSG00000142937	RPS8	-17.8301
ENSG00000196683	TOMM7	-17.6932
ENSG00000135940	COX5B	-17.678
ENSG00000273088	AL713999.1	-17.5764
ENSG00000106355	LSM5	-17.5717
ENSG00000171858	RPS21	-17.5425
ENSG00000153037	SRP19	-17.4588
ENSG00000285827	AP001267.5	-17.3647
ENSG00000100142	POLR2F	-17.2916
ENSG00000100387	RBX1	-17.2915
ENSG00000069493	CLEC2D	-17.1789
ENSG00000280778	AC243547.3	-17.1785
ENSG00000158042	MRPL17	-17.1378
ENSG00000174917	MICOS13	-17.0936
ENSG00000169139	UBE2V2	-17.082
ENSG00000198918	RPL39	-17.0358
ENSG00000136918	WDR38	-16.8355
ENSG00000103363	ELOB	-16.8314
ENSG00000125995	ROMO1	-16.8105
ENSG00000110700	RPS13	-16.8012
ENSG00000171532	NEUROD2	-16.7833
ENSG00000150779	TIMM8B	-16.7775
ENSG00000170860	LSM3	-16.7756
ENSG00000182899	RPL35A	-16.7531
ENSG00000178449	COX14	-16.6673
ENSG00000168653	NDUFS5	-16.6535
ENSG00000241343	RPL36A	-16.6258
ENSG00000113387	SUB1	-16.5442
ENSG00000147586	MRPS28	-16.472
ENSG00000161016	RPL8	-16.2483
ENSG00000204435	CSNK2B	-16.1435
ENSG00000198818	SFT2D1	-16.1032
ENSG00000169020	ATP5ME	-16.0571
ENSG00000176731	RBIS	-16.0299
ENSG00000256045	MTRNR2L10	-15.9434
ENSG00000174021	GNG5	-15.8877
ENSG00000177600	RPLP2	-15.7954
ENSG00000186197	EDARADD	-15.7896
ENSG00000152348	ATG10	-15.7467
ENSG00000161970	RPL26	-15.6599
ENSG00000122406	RPL5	-15.6391
ENSG00000270672	MTRNR2L6	-15.6042
ENSG00000105193	RPS16	-15.5989
ENSG00000105677	TMEM147	-15.5589
ENSG00000106399	RPA3	-15.4703
LINE:CR1:X6B_LINE	LINE:CR1:X6B_LINE	-15.4578
ENSG00000188163	FAM166A	-15.4497
ENSG00000175414	ARL10	-15.4121
ENSG00000241837	ATP5PO	-15.3607
ENSG00000188375	H3F3C	-15.2941
ENSG00000149806	FAU	-15.1704
ENSG00000129197	RPAIN	-15.0223
ENSG00000173171	MTX1	-15.0172
ENSG00000105258	POLR2I	-14.9623
ENSG00000232388	SMIM26	-14.9033
ENSG00000137038	DMAC1	-14.8842
ENSG00000138326	RPS24	-14.8597
ENSG00000115268	RPS15	-14.8252
ENSG00000166797	CIAO2A	-14.7953
ENSG00000229833	PET100	-14.759
ENSG00000164346	NSA2	-14.7367
ENSG00000172809	RPL38	-14.7342
ENSG00000232593	KANTR	-14.7088
ENSG00000167434	CA4	-14.5927
ENSG00000256618	MTRNR2L1	-14.5656
ENSG00000139675	HNRNPA1L2	-14.5435
ENSG00000270617	URGCP-MRPS24	-14.5224
ENSG00000131469	RPL27	-14.5172
ENSG00000105640	RPL18A	-14.4857
ENSG00000248167	TRIM39-RPP21	-14.4683
ENSG00000249915	PDCD6	-14.4518
ENSG00000170906	NDUFA3	-14.4004
ENSG00000148291	SURF2	-14.3486
ENSG00000100632	ERH	-14.3331
ENSG00000143450	OAZ3	-14.3001
ENSG00000141378	PTRH2	-14.2889
ENSG00000079462	PAFAH1B3	-14.2661
ENSG00000203760	CENPW	-14.2482
ENSG00000166902	MRPL16	-14.2404
ENSG00000171530	TBCA	-14.2296
ENSG00000129235	TXNDC17	-14.1972
ENSG00000197540	GZMM	-14.1741
ENSG00000147604	RPL7	-14.172
ENSG00000253626	EIF5AL1	-14.1707
ENSG00000250479	CHCHD10	-14.1357
ENSG00000147669	POLR2K	-14.1237
ENSG00000090266	NDUFB2	-14.1197
ENSG00000174886	NDUFA11	-14.1164
ENSG00000128699	ORMDL1	-14.0873
ENSG00000196834	POTEI	-13.9565
ENSG00000177700	POLR2L	-13.872
ENSG00000071082	RPL31	-13.8495
ENSG00000109270	LAMTOR3	-13.8483
ENSG00000124802	EEF1E1	-13.8032
ENSG00000231767	AL136454.1	-13.7333
ENSG00000106803	SEC61B	-13.7025
ENSG00000158747	NBL1	-13.6922
ENSG00000122873	CISD1	-13.681
ENSG00000183336	BOLA2	-13.6735
ENSG00000215474	SKOR2	-13.6665
ENSG00000183617	MRPL54	-13.6633
ENSG00000106591	MRPL32	-13.6632
ENSG00000105372	RPS19	-13.6535
ENSG00000171863	RPS7	-13.6515
ENSG00000088986	DYNLL1	-13.6319
ENSG00000120697	ALG5	-13.5832
ENSG00000111817	DSE	-13.5571
ENSG00000196465	MYL6B	-13.5152
ENSG00000226784	PGAM4	-13.4883
ENSG00000215375	MYL5	-13.4859
ENSG00000163319	MRPS18C	-13.4783
ENSG00000249209	AP000311.1	-13.4636
ENSG00000267740	AC024592.3	-13.4265
ENSG00000167272	POP5	-13.4262
ENSG00000142507	PSMB6	-13.3327
ENSG00000151846	PABPC3	-13.2922
ENSG00000266472	MRPS21	-13.2603
ENSG00000124172	ATP5F1E	-13.2424
ENSG00000054148	PHPT1	-13.2182
ENSG00000232112	TMA7	-13.2126
ENSG00000169627	BOLA2B	-13.1348
ENSG00000115541	HSPE1	-13.079
ENSG00000212993	POU5F1B	-13.0383
ENSG00000256222	MTRNR2L3	-13.0375
ENSG00000172172	MRPL13	-13.0317
ENSG00000103121	CMC2	-12.9883
ENSG00000154723	ATP5PF	-12.9616
ENSG00000119705	SLIRP	-12.9438
ENSG00000172426	RSPH9	-12.9082
ENSG00000110717	NDUFS8	-12.8303
ENSG00000285723	AL034430.2	-12.8302
ENSG00000112695	COX7A2	-12.7905
ENSG00000077152	UBE2T	-12.7243
ENSG00000286221	AC009070.1	-12.7081
ENSG00000164167	LSM6	-12.7075
ENSG00000183134	PTGDR2	-12.6755
ENSG00000133937	GSC	-12.6653
ENSG00000263020	AL662899.2	-12.5678
ENSG00000172590	MRPL52	-12.5371
ENSG00000125877	ITPA	-12.4816
ENSG00000255526	NEDD8-MDP1	-12.4368
ENSG00000198225	FKBP1C	-12.4182
ENSG00000267157	AC011499.1	-12.4099
ENSG00000163463	KRTCAP2	-12.4004
ENSG00000215126	CBWD6	-12.3764
ENSG00000141759	TXNL4A	-12.3661
ENSG00000147684	NDUFB9	-12.315
ENSG00000128951	DUT	-12.287
ENSG00000108107	RPL28	-12.1506
ENSG00000198841	KTI12	-12.1477
ENSG00000258102	MAP1LC3B2	-12.1328
ENSG00000177954	RPS27	-12.1297
ENSG00000105255	FSD1	-12.1122
ENSG00000165502	RPL36AL	-12.1084
ENSG00000275379	HIST1H3I	-12.0513
ENSG00000164258	NDUFS4	-12.0335
ENSG00000143977	SNRPG	-12.013
ENSG00000130734	ATG4D	-11.9967
ENSG00000137288	UQCC2	-11.8806
ENSG00000158427	TMSB15B	-11.8771
ENSG00000256100	AP000721.1	-11.8757
ENSG00000105617	LENG1	-11.835
ENSG00000188243	COMMD6	-11.7917
ENSG00000176340	COX8A	-11.7694
ENSG00000224578	HNRNPA1P48	-11.7472
ENSG00000134398	ERN2	-11.6924
ENSG00000180828	BHLHE22	-11.6678
ENSG00000137547	MRPL15	-11.6671
DNA:hAT-Ac:OldhAT1	DNA:hAT-Ac:OldhAT1	-11.6447
ENSG00000156261	CCT8	-11.6135
ENSG00000175711	B3GNTL1	-11.5798
ENSG00000109475	RPL34	-11.5792
ENSG00000175768	TOMM5	-11.5284
ENSG00000137285	TUBB2B	-11.5065
ENSG00000186010	NDUFA13	-11.4955
ENSG00000254598	CSNK2A3	-11.4734
ENSG00000164405	UQCRQ	-11.4359
ENSG00000175701	MTLN	-11.4037
ENSG00000170791	CHCHD7	-11.402
ENSG00000253506	NACA2	-11.3916
ENSG00000249222	ATP5MGL	-11.3634
ENSG00000183648	NDUFB1	-11.3551
ENSG00000161981	SNRNP25	-11.3491
ENSG00000272031	ANKRD34A	-11.2571
ENSG00000158874	APOA2	-11.2566
ENSG00000163453	IGFBP7	-11.2369
ENSG00000166595	CIAO2B	-11.2245
ENSG00000173660	UQCRH	-11.2004
ENSG00000101082	SLA2	-11.1586
ENSG00000263464	PPIAL4C	-11.1585
ENSG00000183011	NAA38	-11.1072
ENSG00000222038	POTEJ	-11.1036
ENSG00000111780	AL021546.1	-11.0764
ENSG00000138495	COX17	-11.0718
ENSG00000103495	MAZ	-11.063
ENSG00000178741	COX5A	-11.0413
ENSG00000182004	SNRPE	-10.9979
ENSG00000163888	CAMK2N2	-10.9635
ENSG00000070756	PABPC1	-10.9202
ENSG00000189043	NDUFA4	-10.9023
ENSG00000118181	RPS25	-10.886
ENSG00000275113	GAGE2E	-10.8686
ENSG00000155957	TMBIM4	-10.8515
ENSG00000087884	AAMDC	-10.8461
ENSG00000134419	RPS15A	-10.8138
ENSG00000236362	GAGE12F	-10.8115
ENSG00000134716	CYP2J2	-10.7848
ENSG00000108518	PFN1	-10.7357
ENSG00000102978	POLR2C	-10.7229
ENSG00000067066	SP100	-10.7182
ENSG00000111775	COX6A1	-10.6789
ENSG00000146282	RARS2	-10.6767
ENSG00000132432	SEC61G	-10.6537
ENSG00000236444	UBE2L5	-10.647
ENSG00000236334	PPIAL4G	-10.6396
ENSG00000237671	GAGE12C	-10.633
ENSG00000197245	FAM110D	-10.6239
ENSG00000215269	GAGE12G	-10.6173
ENSG00000216649	GAGE12E	-10.591
ENSG00000164687	FABP5	-10.5877
ENSG00000109390	NDUFC1	-10.5838
ENSG00000272047	GTF2H5	-10.5797
ENSG00000257529	RPL36A-HNRNPH2	-10.5759
ENSG00000270800	RPS10-NUDT3	-10.5689
ENSG00000258674	AC011448.1	-10.5535
ENSG00000180574	EIF2S3B	-10.538
ENSG00000050130	JKAMP	-10.5306
ENSG00000204711	C9orf135	-10.516
ENSG00000127530	OR7C1	-10.5121
ENSG00000224659	GAGE12J	-10.4908
ENSG00000101200	AVP	-10.4822
ENSG00000163923	RPL39L	-10.4791
ENSG00000224902	GAGE12H	-10.4764
ENSG00000178199	ZC3H12D	-10.4658
ENSG00000155438	NIFK	-10.4625
ENSG00000183066	WBP2NL	-10.4356
ENSG00000182890	GLUD2	-10.4098
ENSG00000164615	CAMLG	-10.4035
ENSG00000165389	SPTSSA	-10.3959
ENSG00000172613	RAD9A	-10.387
ENSG00000174788	PCP2	-10.3637
ENSG00000176261	ZBTB8OS	-10.3452
ENSG00000005022	SLC25A5	-10.345
ENSG00000177943	MAMDC4	-10.3432
ENSG00000233087	RAB6D	-10.3406
ENSG00000143156	NME7	-10.3393
ENSG00000172803	SNX32	-10.3207
ENSG00000162642	C1orf52	-10.3197
ENSG00000019582	CD74	-10.3085
ENSG00000178125	PPP1R42	-10.2963
ENSG00000188342	GTF2F2	-10.2751
ENSG00000222014	RAB6C	-10.2714
ENSG00000197747	S100A10	-10.2498
ENSG00000164898	FMC1	-10.207
ENSG00000215274	GAGE10	-10.1946
ENSG00000171794	UTF1	-10.184
ENSG00000115128	SF3B6	-10.1771
ENSG00000058091	CDK14	-10.1498
ENSG00000110955	ATP5F1B	-10.1397
ENSG00000149735	GPHA2	-10.1076
ENSG00000137801	THBS1	-10.0772
ENSG00000096080	MRPS18A	-10.0558
ENSG00000005075	POLR2J	-10.0469
ENSG00000100410	PHF5A	-10.0375
ENSG00000270757	HSPE1-MOB4	-10.0155
ENSG00000163156	SCNM1	-9.9677
ENSG00000085276	MECOM	-9.96303
ENSG00000243710	CFAP57	-9.93348
ENSG00000175449	RFESD	-9.92701
ENSG00000108587	GOSR1	-9.926
ENSG00000165678	GHITM	-9.91719
ENSG00000175390	EIF3F	-9.90642
ENSG00000169021	UQCRFS1	-9.90587
ENSG00000267261	AC099811.2	-9.90009
ENSG00000146425	DYNLT1	-9.89323
ENSG00000154582	ELOC	-9.88098
ENSG00000167526	RPL13	-9.87375
ENSG00000100307	CBX7	-9.86277
ENSG00000145592	RPL37	-9.84794
ENSG00000146859	TMEM140	-9.84678
ENSG00000157653	C9orf43	-9.82962
ENSG00000125148	MT2A	-9.81656
ENSG00000171421	MRPL36	-9.80814
ENSG00000233927	RPS28	-9.79479
ENSG00000150787	PTS	-9.76968
ENSG00000099800	TIMM13	-9.75573
ENSG00000186714	CCDC73	-9.72397
ENSG00000056050	HPF1	-9.70517
ENSG00000141736	ERBB2	-9.68482
ENSG00000138385	SSB	-9.68268
ENSG00000163322	ABRAXAS1	-9.67844
ENSG00000164919	COX6C	-9.67687
ENSG00000230667	SETSIP	-9.66255
ENSG00000205309	NT5M	-9.63239
ENSG00000256060	TRAPPC2B	-9.62565
ENSG00000170961	HAS2	-9.62114
ENSG00000237172	B3GNT9	-9.60311
ENSG00000240972	MIF	-9.59431
ENSG00000228474	OST4	-9.59195
ENSG00000105968	H2AFV	-9.58442
ENSG00000112305	SMAP1	-9.57538
ENSG00000274274	GAGE13	-9.57047
ENSG00000268651	CTAG1A	-9.55169
ENSG00000187193	MT1X	-9.53619
LTR:ERVL:LTR41	LTR:ERVL:LTR41	-9.53603
ENSG00000162910	MRPL55	-9.52461
ENSG00000182117	NOP10	-9.50967
ENSG00000243678	NME2	-9.49982
ENSG00000168273	SMIM4	-9.49774
ENSG00000140990	NDUFB10	-9.48379
ENSG00000124614	RPS10	-9.47252
ENSG00000163882	POLR2H	-9.45601
ENSG00000184033	CTAG1B	-9.44809
ENSG00000259066	AL110118.2	-9.4456
ENSG00000023572	GLRX2	-9.43858
ENSG00000164162	ANAPC10	-9.41147
ENSG00000189227	C15orf61	-9.37687
ENSG00000251357	AP000350.4	-9.37307
ENSG00000156467	UQCRB	-9.34238
ENSG00000258289	CHURC1	-9.33366
ENSG00000171311	EXOSC1	-9.32384
ENSG00000049768	FOXP3	-9.307
ENSG00000102309	PIN4	-9.29034
ENSG00000125954	CHURC1-FNTB	-9.28523
ENSG00000226685	CT47A12	-9.27224
ENSG00000165609	NUDT5	-9.23795
ENSG00000256374	PPIAL4D	-9.23206
ENSG00000125144	MT1G	-9.23096
ENSG00000286265	AC007244.1	-9.21533
ENSG00000187537	POTEG	-9.20772
ENSG00000102109	PCSK1N	-9.19323
ENSG00000160213	CSTB	-9.18577
ENSG00000064205	CCN5	-9.16623
ENSG00000145860	RNF145	-9.16123
ENSG00000263353	PPIAL4A	-9.15125
ENSG00000048162	NOP16	-9.15038
ENSG00000163295	ALPI	-9.144
ENSG00000205981	DNAJC19	-9.14335
ENSG00000104332	SFRP1	-9.13894
ENSG00000171202	TMEM126A	-9.13094
ENSG00000123144	TRIR	-9.09805
ENSG00000274791	F8A2	-9.0743
ENSG00000186298	PPP1CC	-9.04163
ENSG00000116586	LAMTOR2	-9.02344
ENSG00000101084	RAB5IF	-9.01492
ENSG00000108515	ENO3	-9.01105
ENSG00000277745	H2AFB3	-8.98258
ENSG00000031698	SARS	-8.98114
ENSG00000177556	ATOX1	-8.97957
ENSG00000277858	H2AFB2	-8.97809
ENSG00000197165	SULT1A2	-8.97512
ENSG00000215817	ZC3H11B	-8.96652
ENSG00000126895	AVPR2	-8.95867
ENSG00000158428	CATIP	-8.9476
ENSG00000184990	SIVA1	-8.93411
ENSG00000168894	RNF181	-8.93386
ENSG00000198498	TMA16	-8.93337
ENSG00000153485	TMEM251	-8.92781
ENSG00000197061	HIST1H4C	-8.9237
ENSG00000185608	MRPL40	-8.92315
ENSG00000274183	H2AFB1	-8.9119
ENSG00000128524	ATP6V1F	-8.90446
ENSG00000172216	CEBPB	-8.90102
ENSG00000225110	PNMA6F	-8.89708
ENSG00000149357	LAMTOR1	-8.89559
ENSG00000120675	DNAJC15	-8.89071
ENSG00000143947	RPS27A	-8.87813
ENSG00000136732	GYPC	-8.87287
ENSG00000134595	SOX3	-8.86185
ENSG00000067840	PDZD4	-8.85684
ENSG00000235961	PNMA6A	-8.85533
ENSG00000187808	SOWAHD	-8.84029
ENSG00000277150	F8A3	-8.81284
ENSG00000242616	GNG10	-8.80393
ENSG00000182518	FAM104B	-8.78967
ENSG00000177989	ODF3B	-8.78745
ENSG00000156928	MALSU1	-8.77251
ENSG00000143994	ABHD1	-8.77219
ENSG00000088992	TESC	-8.77002
ENSG00000261740	BOLA2-SMG1P6	-8.76697
ENSG00000130487	KLHDC7B	-8.75073
ENSG00000128322	IGLL1	-8.74722
ENSG00000121022	COPS5	-8.73969
[truncated: 15,525 more rows]

## Sheet: deseq.TypeRvsE4.gsea
ensg	name	stat
[truncated: 15,968 more rows]

[truncated: 3 more sheets: deseq.TypeRvsTypeII.gsea, deseq.TypeRvsTypeIII.gsea, Sheet1]
